# Supplementary material for: ModuleRole: A Tool for Modulization, Role Determination and Visualization in Protein-Protein Interaction Networks
Source: PLoS One. 2014 May 1;9(5):e94608. doi: 10.1371/journal.pone.0094608 (PMC4006751; doi:10.1371/journal.pone.0094608)
Supplement: Table S1 — List of 111 polarity proteins involved in polarity establishment and maintenance. (TXT) [file pone.0094608.s003.txt]

ABP1
ACT1C
ACT1P
ARK1
ARP
AXL2
BBC1
BEM1
BEM2
BEM3
BNI1
BOI1
BOI2
BUD14
BUD2
BUD5
BUD6
BUD8
BZZ1
CAF120
CAP1
CAP2
CBK1
CDC24
CDC42
CDC55
CHC1
CIS3
CLA4
CLC1
CLN2
CMD1
COF1
CWH43
DNF1
END3
ENT1,2
EXO
GIC1
GIC2
GYL1
GYP5
INP2
KEL1
KEL2
LAS17
LTE1
MKK1
MSB1
MSB2
MSB3
MSB4
MSO1
MYO2
MYO3
MYO4
MYO5
PAM1
PAN1
PEA2
PKC1
PRK1
PXL1
RGA1
RGA2
RGD1
RHO1
RHO2
RHO3
RHO4
RHO5
ROM1
ROM2
RSR1
RVS161
RVS167
SAC6
SCP1
SEC1
SEC2
SEC4
SEC9
SHE3
SKG1
SKG3
SLA1
SLA2
SLG1
SMY1
SNC1
SNC2
SPA2
SPH1
SRO7
SRO77
SSO1
SSO2
STE20
SVL3
VRP1
YAP1802
YFR016C
YLR414C
YMR124W
YMR295C
YOR304C-A
RGD2
LRG1
BAG7
TOS2
SKG6


Note: 

In this list, there are 4 changes: 

(1) ACT1 is divided into two groups, according to its localization and funciton: ACT1C (actin cables), localized at the actin cable; and ACT1P (Actin patches), localized to the actin patch.

(2) ARP2 and ARP3 are included in the same complex called ARP.

(3) Homologous proteins ENT1 and ENT2 are included in the same complex called ENT1,2 ,

(4) SEC3, SEC5, SEC6, SEC8, SEC10, SEC15, EXO70, EXO84 are included in the same complex called EXO.

All proteins names in this table are in upper case. This is to keep consistent with the protein names in Biogrid database.
