# Supplementary material for: ModuleRole: A Tool for Modulization, Role Determination and Visualization in Protein-Protein Interaction Networks
Source: PLoS One. 2014 May 1;9(5):e94608. doi: 10.1371/journal.pone.0094608 (PMC4006751; doi:10.1371/journal.pone.0094608)
Supplement: Table S2 — The protein-protein interaction network data file downloaded from BioGRID database version 2.0.52. This database file was changed slightly based on the following information: (1) For all the interactions happened in budding yeast polarity area, ACT1 is divided into two groups, according to its localization and funciton: ACT1C (actin cables), localized at the actin cable; and ACT1P (Actin patches), localized to the actin patch, to interact with its interaction partners. (2) ARP2 and ARP3 are included in the same complex called ARP. (3) Homologous proteins ENT1 and ENT2 are included in the same complex called ENT1,2. (4) SEC3, SEC5, SEC6, SEC8, SEC10, SEC15, EXO70, EXO84 are included in the same complex called EXO. (5) All proteins names in this table are in upper case. This is to keep consistent with the protein names in Biogrid database. (TXT) [file pone.0094608.s004.txt]

IN NO EVENT SHALL MOUNT SINAI HOSPITAL BE LIABLE TO ANY PARTY FOR DIRECT, INDIRECT, SPECIAL, INCIDENTAL, OR CONSEQUENTIAL
DAMAGES, INCLUDING LOST PROFITS, ARISING OUT OF THE USE OF THIS SOFTWARE AND ITS DOCUMENTATION, EVEN IF MOUNT SINAI HOSPITAL
HAS BEEN ADVISED OF THE POSSIBILITY OF SUCH DAMAGE.

MOUNT SINAI HOSPITAL SPECIFICALLY DISCLAIMS ANY IMPLIED WARRANTIES OF MERCHANTABILITY AND FITNESS FOR A PARTICULAR PURPOSE.
THE SOFTWARE AND ACCOMPANYING DOCUMENTATION, IF ANY, PROVIDED HEREUNDER IS PROVIDED "AS IS". MOUNT SINAI HOSPITAL HAS NO
OBLIGATION TO PROVIDE MAINTENANCE, SUPPORT, UPDATES, ENHANCEMENTS, OR MODIFICATIONS.

Published research assisted by this document should cite the original publishing author, as well as:
In any articles making use of this data, please refer to:
Stark C, Breitkreutz BJ, Reguly T, Boucher L, Breitkreutz A, Tyers M. BioGRID: A General Repository for Interaction Datasets. Nucleic Acids Res. Jan1;34:D535-9.

This data is distributed for research purposes only, and is provided WITHOUT ANY WARRANTY.

----------------------------------------------------------------------------------------------------

Brief Description of the Columns: 

A.) INTERACTOR_A			Unique ID for Interacting Partner A
B.) INTERACTOR_B			Unique ID for Interacting Partner B
C.) OFFICIAL_SYMBOL_FOR_A
D.) OFFICIAL_SYMBOL_FOR_B
E.) ALIASES_FOR_A			List of common names for geneA, separated by '|'
F.) ALIASES_FOR_B			List of common names for geneB, separated by '|'
G.) EXPERIMENTAL_SYSTEM			System in which the interaction was shown
H.) SOURCE				Author/s of the interaction
I.) PUBMED_ID				PubMed_ID of the paper, separated by ';'
J.) ORGANISM_A_ID				NCBI ID of Gene A Organism
K.) ORGANISM_B_ID				NCBI ID of Gene B Organism

----------------------------------------------------------------------------------------------------
File Version: 2.0.51
----------------------------------------------------------------------------------------------------

INTERACTOR_A	INTERACTOR_B	OFFICIAL_SYMBOL_A	OFFICIAL_SYMBOL_B	ALIASES_FOR_A	ALIASES_FOR_B	EXPERIMENTAL_SYSTEM	SOURCE	PUBMED_ID	ORGANISM_A_ID	ORGANISM_B_ID
YFL039C	YBR243C	ACT1	ALG7	ABY1|END7	TUR1	Synthetic Lethality	Davierwala AP (2005)	16155567	4932	4932
YFL039C	YKL052C	ACT1	ASK1	ABY1|END7	N/A	Synthetic Lethality	Davierwala AP (2005)	16155567	4932	4932
YFL039C	YPR105C	ACT1	COG4	ABY1|END7	COD1|EXO8|SGF1	Synthetic Lethality	Davierwala AP (2005)	16155567	4932	4932
YFL039C	YGR175C	ACT1	ERG1	ABY1|END7	N/A	Synthetic Lethality	Davierwala AP (2005)	16155567	4932	4932
YFL039C	YLR060W	ACT1	FRS1	ABY1|END7	N/A	Synthetic Lethality	Davierwala AP (2005)	16155567	4932	4932
YFL039C	YOL133W	ACT1	HRT1	ABY1|END7	HRT2|RBX1|ROC1	Synthetic Lethality	Davierwala AP (2005)	16155567	4932	4932
YFL039C	YER112W	ACT1	LSM4	ABY1|END7	SDB23|USS1	Synthetic Lethality	Davierwala AP (2005)	16155567	4932	4932
YFL039C	YDL148C	ACT1	NOP14	ABY1|END7	UTP2	Synthetic Lethality	Davierwala AP (2005)	16155567	4932	4932
YFL039C	YHR118C	ACT1	ORC6	ABY1|END7	N/A	Synthetic Lethality	Davierwala AP (2005)	16155567	4932	4932
YFL039C	YOR145C	ACT1	PNO1	ABY1|END7	DIM2|RRP20	Synthetic Lethality	Davierwala AP (2005)	16155567	4932	4932
YFL039C	YER171W	ACT1	RAD3	ABY1|END7	REM1	Synthetic Lethality	Davierwala AP (2005)	16155567	4932	4932
YFL039C	YBL020W	ACT1	RFT1	ABY1|END7	N/A	Synthetic Lethality	Davierwala AP (2005)	16155567	4932	4932
YFL039C	YMR061W	ACT1	RNA14	ABY1|END7	N/A	Synthetic Lethality	Davierwala AP (2005)	16155567	4932	4932
YFL039C	YDL111C	ACT1	RRP42	ABY1|END7	N/A	Synthetic Lethality	Davierwala AP (2005)	16155567	4932	4932
YFL039C	YDL153C	ACT1	SAS10	ABY1|END7	UTP3	Synthetic Lethality	Davierwala AP (2005)	16155567	4932	4932
YFL039C	YDR489W	ACT1	SLD5	ABY1|END7	CDC105	Synthetic Lethality	Davierwala AP (2005)	16155567	4932	4932
YFL039C	YDR189W	ACT1	SLY1	ABY1|END7	N/A	Synthetic Lethality	Davierwala AP (2005)	16155567	4932	4932
YFL039C	YNL222W	ACT1	SSU72	ABY1|END7	N/A	Synthetic Lethality	Davierwala AP (2005)	16155567	4932	4932
YFL039C	YMR149W	ACT1	SWP1	ABY1|END7	N/A	Synthetic Lethality	Davierwala AP (2005)	16155567	4932	4932
YFL039C	YGR198W	ACT1	N/A	ABY1|END7	YPP1	Synthetic Lethality	Davierwala AP (2005)	16155567	4932	4932
YFL039C	YHR122W	ACT1	N/A	ABY1|END7	N/A	Synthetic Lethality	Davierwala AP (2005)	16155567	4932	4932
YFL039C	YJL097W	ACT1	N/A	ABY1|END7	PHS1	Synthetic Lethality	Davierwala AP (2005)	16155567	4932	4932
YPL051W	YML077W	ARL3	BET5	N/A	N/A	Synthetic Lethality	Davierwala AP (2005)	16155567	4932	4932
YPL051W	YGR120C	ARL3	COG2	N/A	EXO5	Synthetic Lethality	Davierwala AP (2005)	16155567	4932	4932
YPL051W	YOR103C	ARL3	OST2	N/A	N/A	Synthetic Lethality	Davierwala AP (2005)	16155567	4932	4932
YPL051W	YBR254C	ARL3	TRS20	N/A	N/A	Synthetic Lethality	Davierwala AP (2005)	16155567	4932	4932
YDL029W	YBR236C	ARP	ABD1	ACT2	N/A	Synthetic Lethality	Davierwala AP (2005)	16155567	4932	4932
YDL029W	YDL008W	ARP	APC11	ACT2	N/A	Synthetic Lethality	Davierwala AP (2005)	16155567	4932	4932
YDL029W	YOL078W	ARP	AVO1	ACT2	N/A	Synthetic Lethality	Davierwala AP (2005)	16155567	4932	4932
YDL029W	YAR019C	ARP	CDC15	ACT2	LYT1	Synthetic Lethality	Davierwala AP (2005)	16155567	4932	4932
YDL029W	YMR001C	ARP	CDC5	ACT2	MSD2|PKX2	Synthetic Lethality	Davierwala AP (2005)	16155567	4932	4932
YDL029W	YGR278W	ARP	CWC22	ACT2	N/A	Synthetic Lethality	Davierwala AP (2005)	16155567	4932	4932
YDL029W	YOL133W	ARP	HRT1	ACT2	HRT2|RBX1|ROC1	Synthetic Lethality	Davierwala AP (2005)	16155567	4932	4932
YDL029W	YMR186W	ARP	HSC82	ACT2	HSP90	Synthetic Lethality	Davierwala AP (2005)	16155567	4932	4932
YDL029W	YLR259C	ARP	HSP60	ACT2	CPN60|MIF4	Synthetic Lethality	Davierwala AP (2005)	16155567	4932	4932
YDL029W	YOR181W	ARP	LAS17	ACT2	BEE1	Synthetic Lethality	Davierwala AP (2005)	16155567	4932	4932
YDL029W	YBR142W	ARP	MAK5	ACT2	N/A	Synthetic Lethality	Davierwala AP (2005)	16155567	4932	4932
YDL029W	YIL046W	ARP	MET30	ACT2	ZRG11	Synthetic Lethality	Davierwala AP (2005)	16155567	4932	4932
YDL029W	YDL148C	ARP	NOP14	ACT2	UTP2	Synthetic Lethality	Davierwala AP (2005)	16155567	4932	4932
YDL029W	YOR122C	ARP	PFY1	ACT2	PRF1	Synthetic Lethality	Davierwala AP (2005)	16155567	4932	4932
YDL029W	YOR281C	ARP	PLP2	ACT2	N/A	Synthetic Lethality	Davierwala AP (2005)	16155567	4932	4932
YDL029W	YDR235W	ARP	PRP42	ACT2	MUD16|SNU65	Synthetic Lethality	Davierwala AP (2005)	16155567	4932	4932
YDL029W	YDL030W	ARP	PRP9	ACT2	N/A	Synthetic Lethality	Davierwala AP (2005)	16155567	4932	4932
YDL029W	YNL002C	ARP	RLP7	ACT2	RPL7	Synthetic Lethality	Davierwala AP (2005)	16155567	4932	4932
YDL029W	YIR015W	ARP	RPR2	ACT2	N/A	Synthetic Lethality	Davierwala AP (2005)	16155567	4932	4932
YDL029W	YKL122C	ARP	SRP21	ACT2	N/A	Synthetic Lethality	Davierwala AP (2005)	16155567	4932	4932
YDL029W	YPR086W	ARP	SUA7	ACT2	SOH4	Synthetic Lethality	Davierwala AP (2005)	16155567	4932	4932
YDL029W	YML064C	ARP	TEM1	ACT2	N/A	Synthetic Lethality	Davierwala AP (2005)	16155567	4932	4932
YDL029W	YLR249W	ARP	YEF3	ACT2	TEF3	Synthetic Lethality	Davierwala AP (2005)	16155567	4932	4932
YDL029W	YGR198W	ARP	N/A	ACT2	YPP1	Synthetic Lethality	Davierwala AP (2005)	16155567	4932	4932
YER016W	YER172C	BIM1	BRR2	YEB1	PRP44|RSS1|SLT22|SNU246	Synthetic Lethality	Davierwala AP (2005)	16155567	4932	4932
YER016W	YBR135W	BIM1	CKS1	YEB1	N/A	Synthetic Lethality	Davierwala AP (2005)	16155567	4932	4932
YER016W	YBL035C	BIM1	POL12	YEB1	N/A	Synthetic Lethality	Davierwala AP (2005)	16155567	4932	4932
YER016W	YBR088C	BIM1	POL30	YEB1	N/A	Synthetic Lethality	Davierwala AP (2005)	16155567	4932	4932
YER016W	YBR002C	BIM1	RER2	YEB1	N/A	Synthetic Lethality	Davierwala AP (2005)	16155567	4932	4932
YER016W	YNL222W	BIM1	SSU72	YEB1	N/A	Synthetic Lethality	Davierwala AP (2005)	16155567	4932	4932
YER016W	YBL034C	BIM1	STU1	YEB1	N/A	Synthetic Lethality	Davierwala AP (2005)	16155567	4932	4932
YNL271C	YOL077C	BNI1	BRX1	PPF3|SHE5	N/A	Synthetic Lethality	Davierwala AP (2005)	16155567	4932	4932
YNL271C	YAL038W	BNI1	CDC19	PPF3|SHE5	PYK1	Synthetic Lethality	Davierwala AP (2005)	16155567	4932	4932
YNL271C	YIL003W	BNI1	CFD1	PPF3|SHE5	DRE3	Synthetic Lethality	Davierwala AP (2005)	16155567	4932	4932
YNL271C	YPR105C	BNI1	COG4	PPF3|SHE5	COD1|EXO8|SGF1	Synthetic Lethality	Davierwala AP (2005)	16155567	4932	4932
YNL271C	YDL145C	BNI1	COP1	PPF3|SHE5	RET1|EXO3|SOO1	Synthetic Lethality	Davierwala AP (2005)	16155567	4932	4932
YNL271C	YPR183W	BNI1	DPM1	PPF3|SHE5	SED3	Synthetic Lethality	Davierwala AP (2005)	16155567	4932	4932
YNL271C	YLL008W	BNI1	DRS1	PPF3|SHE5	N/A	Synthetic Lethality	Davierwala AP (2005)	16155567	4932	4932
YNL271C	YGR175C	BNI1	ERG1	PPF3|SHE5	N/A	Synthetic Lethality	Davierwala AP (2005)	16155567	4932	4932
YNL271C	YLL035W	BNI1	GRC3	PPF3|SHE5	N/A	Synthetic Lethality	Davierwala AP (2005)	16155567	4932	4932
YNL271C	YDR062W	BNI1	LCB2	PPF3|SHE5	SCS1|TSC1	Synthetic Lethality	Davierwala AP (2005)	16155567	4932	4932
YNL271C	YAL025C	BNI1	MAK16	PPF3|SHE5	N/A	Synthetic Lethality	Davierwala AP (2005)	16155567	4932	4932
YNL271C	YPL126W	BNI1	NAN1	PPF3|SHE5	UTP17	Synthetic Lethality	Davierwala AP (2005)	16155567	4932	4932
YNL271C	YGR103W	BNI1	NOP7	PPF3|SHE5	YPH1	Synthetic Lethality	Davierwala AP (2005)	16155567	4932	4932
YNL271C	YOR122C	BNI1	PFY1	PPF3|SHE5	PRF1	Synthetic Lethality	Davierwala AP (2005)	16155567	4932	4932
YNL271C	YOR281C	BNI1	PLP2	PPF3|SHE5	N/A	Synthetic Lethality	Davierwala AP (2005)	16155567	4932	4932
YNL271C	YNL221C	BNI1	POP1	PPF3|SHE5	N/A	Synthetic Lethality	Davierwala AP (2005)	16155567	4932	4932
YNL271C	YMR314W	BNI1	PRE5	PPF3|SHE5	N/A	Synthetic Lethality	Davierwala AP (2005)	16155567	4932	4932
YNL271C	YBR002C	BNI1	RER2	PPF3|SHE5	N/A	Synthetic Lethality	Davierwala AP (2005)	16155567	4932	4932
YNL271C	YBL020W	BNI1	RFT1	PPF3|SHE5	N/A	Synthetic Lethality	Davierwala AP (2005)	16155567	4932	4932
YNL271C	YGR245C	BNI1	SDA1	PPF3|SHE5	N/A	Synthetic Lethality	Davierwala AP (2005)	16155567	4932	4932
YNL271C	YLR166C	BNI1	EXO	PPF3|SHE5	N/A	Synthetic Lethality	Davierwala AP (2005)	16155567	4932	4932
YNL271C	YIR022W	BNI1	SEC11	PPF3|SHE5	N/A	Synthetic Lethality	Davierwala AP (2005)	16155567	4932	4932
YNL271C	YGL233W	BNI1	EXO	PPF3|SHE5	N/A	Synthetic Lethality	Davierwala AP (2005)	16155567	4932	4932
YNL271C	YAR008W	BNI1	SEN34	PPF3|SHE5	FUN4	Synthetic Lethality	Davierwala AP (2005)	16155567	4932	4932
YNL271C	YFL017W-A	BNI1	SMX2	PPF3|SHE5	SNP2|YFL018W-A	Synthetic Lethality	Davierwala AP (2005)	16155567	4932	4932
YNL271C	YPL210C	BNI1	SRP72	PPF3|SHE5	N/A	Synthetic Lethality	Davierwala AP (2005)	16155567	4932	4932
YNL271C	YNL222W	BNI1	SSU72	PPF3|SHE5	N/A	Synthetic Lethality	Davierwala AP (2005)	16155567	4932	4932
YNL271C	YIL078W	BNI1	THS1	PPF3|SHE5	N/A	Synthetic Lethality	Davierwala AP (2005)	16155567	4932	4932
YNL271C	YMR093W	BNI1	UTP15	PPF3|SHE5	N/A	Synthetic Lethality	Davierwala AP (2005)	16155567	4932	4932
YNL271C	YBL004W	BNI1	UTP20	PPF3|SHE5	N/A	Synthetic Lethality	Davierwala AP (2005)	16155567	4932	4932
YNL271C	YGR090W	BNI1	UTP22	PPF3|SHE5	N/A	Synthetic Lethality	Davierwala AP (2005)	16155567	4932	4932
YNL271C	YDR324C	BNI1	UTP4	PPF3|SHE5	N/A	Synthetic Lethality	Davierwala AP (2005)	16155567	4932	4932
YNL271C	YHR196W	BNI1	UTP9	PPF3|SHE5	N/A	Synthetic Lethality	Davierwala AP (2005)	16155567	4932	4932
YNL271C	YNL158W	BNI1	PGA1	PPF3|SHE5	N/A	Synthetic Lethality	Davierwala AP (2005)	16155567	4932	4932
YHR107C	YBR070C	CDC12	ALG14	CLA10|PSL7	N/A	Synthetic Lethality	Davierwala AP (2005)	16155567	4932	4932
YHR107C	YDL008W	CDC12	APC11	CLA10|PSL7	N/A	Synthetic Lethality	Davierwala AP (2005)	16155567	4932	4932
YHR107C	YAR019C	CDC12	CDC15	CLA10|PSL7	LYT1	Synthetic Lethality	Davierwala AP (2005)	16155567	4932	4932
YHR107C	YDL164C	CDC12	CDC9	CLA10|PSL7	MMS8	Synthetic Lethality	Davierwala AP (2005)	16155567	4932	4932
YHR107C	YLR459W	CDC12	GAB1	CLA10|PSL7	CDC91	Synthetic Lethality	Davierwala AP (2005)	16155567	4932	4932
YHR107C	YDR141C	CDC12	DOP1	CLA10|PSL7	N/A	Synthetic Lethality	Davierwala AP (2005)	16155567	4932	4932
YHR107C	YJR017C	CDC12	ESS1	CLA10|PSL7	PIN1|PTF1	Synthetic Lethality	Davierwala AP (2005)	16155567	4932	4932
YHR107C	YHR188C	CDC12	GPI16	CLA10|PSL7	N/A	Synthetic Lethality	Davierwala AP (2005)	16155567	4932	4932
YHR107C	YOL133W	CDC12	HRT1	CLA10|PSL7	HRT2|RBX1|ROC1	Synthetic Lethality	Davierwala AP (2005)	16155567	4932	4932
YHR107C	YOR181W	CDC12	LAS17	CLA10|PSL7	BEE1	Synthetic Lethality	Davierwala AP (2005)	16155567	4932	4932
YHR107C	YDR062W	CDC12	LCB2	CLA10|PSL7	SCS1|TSC1	Synthetic Lethality	Davierwala AP (2005)	16155567	4932	4932
YHR107C	YBR136W	CDC12	MEC1	CLA10|PSL7	ESR1|SAD3	Synthetic Lethality	Davierwala AP (2005)	16155567	4932	4932
YHR107C	YGR264C	CDC12	MES1	CLA10|PSL7	N/A	Synthetic Lethality	Davierwala AP (2005)	16155567	4932	4932
YHR107C	YPL082C	CDC12	MOT1	CLA10|PSL7	BUR3|LPF4	Synthetic Lethality	Davierwala AP (2005)	16155567	4932	4932
YHR107C	YLR002C	CDC12	NOC3	CLA10|PSL7	N/A	Synthetic Lethality	Davierwala AP (2005)	16155567	4932	4932
YHR107C	YJL039C	CDC12	NUP192	CLA10|PSL7	N/A	Synthetic Lethality	Davierwala AP (2005)	16155567	4932	4932
YHR107C	YJR042W	CDC12	NUP85	CLA10|PSL7	RAT9	Synthetic Lethality	Davierwala AP (2005)	16155567	4932	4932
YHR107C	YHR118C	CDC12	ORC6	CLA10|PSL7	N/A	Synthetic Lethality	Davierwala AP (2005)	16155567	4932	4932
YHR107C	YLR008C	CDC12	PAM18	CLA10|PSL7	TIM14	Synthetic Lethality	Davierwala AP (2005)	16155567	4932	4932
YHR107C	YIR006C	CDC12	PAN1	CLA10|PSL7	DIM2|MDP3|MIP3	Synthetic Lethality	Davierwala AP (2005)	16155567	4932	4932
YHR107C	YOR122C	CDC12	PFY1	CLA10|PSL7	PRF1	Synthetic Lethality	Davierwala AP (2005)	16155567	4932	4932
YHR107C	YER023W	CDC12	PRO3	CLA10|PSL7	ORE2	Synthetic Lethality	Davierwala AP (2005)	16155567	4932	4932
YHR107C	YDL043C	CDC12	PRP11	CLA10|PSL7	RNA11	Synthetic Lethality	Davierwala AP (2005)	16155567	4932	4932
YHR107C	YDL030W	CDC12	PRP9	CLA10|PSL7	N/A	Synthetic Lethality	Davierwala AP (2005)	16155567	4932	4932
YHR107C	YJL072C	CDC12	PSF2	CLA10|PSL7	CDC102	Synthetic Lethality	Davierwala AP (2005)	16155567	4932	4932
YHR107C	YLR196W	CDC12	PWP1	CLA10|PSL7	N/A	Synthetic Lethality	Davierwala AP (2005)	16155567	4932	4932
YHR107C	YGR280C	CDC12	PXR1	CLA10|PSL7	GNO1	Synthetic Lethality	Davierwala AP (2005)	16155567	4932	4932
YHR107C	YBR049C	CDC12	REB1	CLA10|PSL7	GRF2	Synthetic Lethality	Davierwala AP (2005)	16155567	4932	4932
YHR107C	YBR002C	CDC12	RER2	CLA10|PSL7	N/A	Synthetic Lethality	Davierwala AP (2005)	16155567	4932	4932
YHR107C	YBR192W	CDC12	RIM2	CLA10|PSL7	PYT1	Synthetic Lethality	Davierwala AP (2005)	16155567	4932	4932
YHR107C	YLR167W	CDC12	RPS31	CLA10|PSL7	RPS37|UBI3	Synthetic Lethality	Davierwala AP (2005)	16155567	4932	4932
YHR107C	YNL272C	CDC12	SEC2	CLA10|PSL7	N/A	Synthetic Lethality	Davierwala AP (2005)	16155567	4932	4932
YHR107C	YER008C	CDC12	EXO	CLA10|PSL7	PSL1	Synthetic Lethality	Davierwala AP (2005)	16155567	4932	4932
YHR107C	YNL222W	CDC12	SSU72	CLA10|PSL7	N/A	Synthetic Lethality	Davierwala AP (2005)	16155567	4932	4932
YHR107C	YCR042C	CDC12	TAF2	CLA10|PSL7	TAF150|TSM1	Synthetic Lethality	Davierwala AP (2005)	16155567	4932	4932
YHR107C	YLR010C	CDC12	TEN1	CLA10|PSL7	N/A	Synthetic Lethality	Davierwala AP (2005)	16155567	4932	4932
YHR107C	YKL035W	CDC12	UGP1	CLA10|PSL7	N/A	Synthetic Lethality	Davierwala AP (2005)	16155567	4932	4932
YHR107C	YDR324C	CDC12	UTP4	CLA10|PSL7	N/A	Synthetic Lethality	Davierwala AP (2005)	16155567	4932	4932
YHR107C	YDR449C	CDC12	UTP6	CLA10|PSL7	N/A	Synthetic Lethality	Davierwala AP (2005)	16155567	4932	4932
YHR107C	YHR196W	CDC12	UTP9	CLA10|PSL7	N/A	Synthetic Lethality	Davierwala AP (2005)	16155567	4932	4932
YHR107C	YDR267C	CDC12	N/A	CLA10|PSL7	CIA1	Synthetic Lethality	Davierwala AP (2005)	16155567	4932	4932
YHR107C	YGL245W	CDC12	GUS1	CLA10|PSL7	GSN1	Synthetic Lethality	Davierwala AP (2005)	16155567	4932	4932
YHR107C	YML125C	CDC12	N/A	CLA10|PSL7	PGA3	Synthetic Lethality	Davierwala AP (2005)	16155567	4932	4932
YHR107C	YOL022C	CDC12	N/A	CLA10|PSL7	N/A	Synthetic Lethality	Davierwala AP (2005)	16155567	4932	4932
YHR107C	YGR211W	CDC12	ZPR1	CLA10|PSL7	N/A	Synthetic Lethality	Davierwala AP (2005)	16155567	4932	4932
YDR364C	YBR135W	CDC40	CKS1	PRP17|SLT15|SLU4	N/A	Synthetic Lethality	Davierwala AP (2005)	16155567	4932	4932
YDR364C	YDR373W	CDC40	FRQ1	PRP17|SLT15|SLU4	N/A	Synthetic Lethality	Davierwala AP (2005)	16155567	4932	4932
YDR364C	YGL142C	CDC40	GPI10	PRP17|SLT15|SLU4	N/A	Synthetic Lethality	Davierwala AP (2005)	16155567	4932	4932
YDR364C	YJL091C	CDC40	GWT1	PRP17|SLT15|SLU4	N/A	Synthetic Lethality	Davierwala AP (2005)	16155567	4932	4932
YDR364C	YLR259C	CDC40	HSP60	PRP17|SLT15|SLU4	CPN60|MIF4	Synthetic Lethality	Davierwala AP (2005)	16155567	4932	4932
YDR364C	YLR347C	CDC40	KAP95	PRP17|SLT15|SLU4	RSL1	Synthetic Lethality	Davierwala AP (2005)	16155567	4932	4932
YDR364C	YKR086W	CDC40	PRP16	PRP17|SLT15|SLU4	N/A	Synthetic Lethality	Davierwala AP (2005)	16155567	4932	4932
YDR364C	YMR268C	CDC40	PRP24	PRP17|SLT15|SLU4	N/A	Synthetic Lethality	Davierwala AP (2005)	16155567	4932	4932
YDR364C	YGR075C	CDC40	PRP38	PRP17|SLT15|SLU4	N/A	Synthetic Lethality	Davierwala AP (2005)	16155567	4932	4932
YDR364C	YJL072C	CDC40	PSF2	PRP17|SLT15|SLU4	CDC102	Synthetic Lethality	Davierwala AP (2005)	16155567	4932	4932
YDR364C	YNL312W	CDC40	RFA2	PRP17|SLT15|SLU4	BUF1|RPA2	Synthetic Lethality	Davierwala AP (2005)	16155567	4932	4932
YDR364C	YOR077W	CDC40	RTS2	PRP17|SLT15|SLU4	N/A	Synthetic Lethality	Davierwala AP (2005)	16155567	4932	4932
YDR364C	YER093C	CDC40	TSC11	PRP17|SLT15|SLU4	AVO3	Synthetic Lethality	Davierwala AP (2005)	16155567	4932	4932
YDR364C	YGL047W	CDC40	ALG13	PRP17|SLT15|SLU4	N/A	Synthetic Lethality	Davierwala AP (2005)	16155567	4932	4932
YLR229C	YDL008W	CDC42	APC11	N/A	N/A	Synthetic Lethality	Davierwala AP (2005)	16155567	4932	4932
YLR229C	YDL031W	CDC42	DBP10	N/A	N/A	Synthetic Lethality	Davierwala AP (2005)	16155567	4932	4932
YLR229C	YDL045C	CDC42	FAD1	N/A	N/A	Synthetic Lethality	Davierwala AP (2005)	16155567	4932	4932
YLR229C	YOL133W	CDC42	HRT1	N/A	HRT2|RBX1|ROC1	Synthetic Lethality	Davierwala AP (2005)	16155567	4932	4932
YLR229C	YMR186W	CDC42	HSC82	N/A	HSP90	Synthetic Lethality	Davierwala AP (2005)	16155567	4932	4932
YLR229C	YPR110C	CDC42	RPC40	N/A	RPC5	Synthetic Lethality	Davierwala AP (2005)	16155567	4932	4932
YLR229C	YML091C	CDC42	RPM2	N/A	N/A	Synthetic Lethality	Davierwala AP (2005)	16155567	4932	4932
YLR229C	YER008C	CDC42	EXO	N/A	PSL1	Synthetic Lethality	Davierwala AP (2005)	16155567	4932	4932
YLR229C	YDL047W	CDC42	SIT4	N/A	LGN4	Synthetic Lethality	Davierwala AP (2005)	16155567	4932	4932
YMR048W	YJL090C	CSM3	DPB11	N/A	N/A	Synthetic Lethality	Davierwala AP (2005)	16155567	4932	4932
YMR048W	YNL221C	CSM3	POP1	N/A	N/A	Synthetic Lethality	Davierwala AP (2005)	16155567	4932	4932
YMR048W	YNL312W	CSM3	RFA2	N/A	BUF1|RPA2	Synthetic Lethality	Davierwala AP (2005)	16155567	4932	4932
YMR048W	YDL007W	CSM3	RPT2	N/A	YHS4|YTA5	Synthetic Lethality	Davierwala AP (2005)	16155567	4932	4932
YDL031W	YDL132W	DBP10	CDC53	N/A	N/A	Synthetic Lethality	Davierwala AP (2005)	16155567	4932	4932
YDL031W	YEL055C	DBP10	POL5	N/A	N/A	Synthetic Lethality	Davierwala AP (2005)	16155567	4932	4932
YHR007C	YBL084C	ERG11	CDC27	CYP51	APC3|SNB1	Synthetic Lethality	Davierwala AP (2005)	16155567	4932	4932
YHR007C	YDR168W	ERG11	CDC37	CYP51	SMO1	Synthetic Lethality	Davierwala AP (2005)	16155567	4932	4932
YHR007C	YLR459W	ERG11	GAB1	CYP51	CDC91	Synthetic Lethality	Davierwala AP (2005)	16155567	4932	4932
YHR007C	YDR141C	ERG11	DOP1	CYP51	N/A	Synthetic Lethality	Davierwala AP (2005)	16155567	4932	4932
YHR007C	YLL018C	ERG11	DPS1	CYP51	N/A	Synthetic Lethality	Davierwala AP (2005)	16155567	4932	4932
YHR007C	YLL008W	ERG11	DRS1	CYP51	N/A	Synthetic Lethality	Davierwala AP (2005)	16155567	4932	4932
YHR007C	YMR128W	ERG11	ECM16	CYP51	DHR1	Synthetic Lethality	Davierwala AP (2005)	16155567	4932	4932
YHR007C	YHR072W	ERG11	ERG7	CYP51	N/A	Synthetic Lethality	Davierwala AP (2005)	16155567	4932	4932
YHR007C	YDL207W	ERG11	GLE1	CYP51	BRR3|RSS1	Synthetic Lethality	Davierwala AP (2005)	16155567	4932	4932
YHR007C	YHR188C	ERG11	GPI16	CYP51	N/A	Synthetic Lethality	Davierwala AP (2005)	16155567	4932	4932
YHR007C	YPL076W	ERG11	GPI2	CYP51	GCR4	Synthetic Lethality	Davierwala AP (2005)	16155567	4932	4932
YHR007C	YHR085W	ERG11	IPI1	CYP51	N/A	Synthetic Lethality	Davierwala AP (2005)	16155567	4932	4932
YHR007C	YER112W	ERG11	LSM4	CYP51	SDB23|USS1	Synthetic Lethality	Davierwala AP (2005)	16155567	4932	4932
YHR007C	YIL106W	ERG11	MOB1	CYP51	N/A	Synthetic Lethality	Davierwala AP (2005)	16155567	4932	4932
YHR007C	YNR043W	ERG11	MVD1	CYP51	ERG19	Synthetic Lethality	Davierwala AP (2005)	16155567	4932	4932
YHR007C	YHR042W	ERG11	NCP1	CYP51	CPR1	Synthetic Lethality	Davierwala AP (2005)	16155567	4932	4932
YHR007C	YLR002C	ERG11	NOC3	CYP51	N/A	Synthetic Lethality	Davierwala AP (2005)	16155567	4932	4932
YHR007C	YNL061W	ERG11	NOP2	CYP51	YNA1	Synthetic Lethality	Davierwala AP (2005)	16155567	4932	4932
YHR007C	YOL144W	ERG11	NOP8	CYP51	N/A	Synthetic Lethality	Davierwala AP (2005)	16155567	4932	4932
YHR007C	YER006W	ERG11	NUG1	CYP51	N/A	Synthetic Lethality	Davierwala AP (2005)	16155567	4932	4932
YHR007C	YOR122C	ERG11	PFY1	CYP51	PRF1	Synthetic Lethality	Davierwala AP (2005)	16155567	4932	4932
YHR007C	YOR281C	ERG11	PLP2	CYP51	N/A	Synthetic Lethality	Davierwala AP (2005)	16155567	4932	4932
YHR007C	YBR088C	ERG11	POL30	CYP51	N/A	Synthetic Lethality	Davierwala AP (2005)	16155567	4932	4932
YHR007C	YNL221C	ERG11	POP1	CYP51	N/A	Synthetic Lethality	Davierwala AP (2005)	16155567	4932	4932
YHR007C	YBR257W	ERG11	POP4	CYP51	N/A	Synthetic Lethality	Davierwala AP (2005)	16155567	4932	4932
YHR007C	YLR196W	ERG11	PWP1	CYP51	N/A	Synthetic Lethality	Davierwala AP (2005)	16155567	4932	4932
YHR007C	YGR280C	ERG11	PXR1	CYP51	GNO1	Synthetic Lethality	Davierwala AP (2005)	16155567	4932	4932
YHR007C	YBR002C	ERG11	RER2	CYP51	N/A	Synthetic Lethality	Davierwala AP (2005)	16155567	4932	4932
YHR007C	YMR235C	ERG11	RNA1	CYP51	N/A	Synthetic Lethality	Davierwala AP (2005)	16155567	4932	4932
YHR007C	YDR045C	ERG11	RPC11	CYP51	N/A	Synthetic Lethality	Davierwala AP (2005)	16155567	4932	4932
YHR007C	YJL011C	ERG11	RPC17	CYP51	N/A	Synthetic Lethality	Davierwala AP (2005)	16155567	4932	4932
YHR007C	YNL151C	ERG11	RPC31	CYP51	ACP2|RPC8	Synthetic Lethality	Davierwala AP (2005)	16155567	4932	4932
YHR007C	YDL150W	ERG11	RPC53	CYP51	RPC4	Synthetic Lethality	Davierwala AP (2005)	16155567	4932	4932
YHR007C	YKL082C	ERG11	RRP14	CYP51	N/A	Synthetic Lethality	Davierwala AP (2005)	16155567	4932	4932
YHR007C	YNL272C	ERG11	SEC2	CYP51	N/A	Synthetic Lethality	Davierwala AP (2005)	16155567	4932	4932
YHR007C	YLR147C	ERG11	SMD3	CYP51	SLT16	Synthetic Lethality	Davierwala AP (2005)	16155567	4932	4932
YHR007C	YBR253W	ERG11	SRB6	CYP51	MED22	Synthetic Lethality	Davierwala AP (2005)	16155567	4932	4932
YHR007C	YKL122C	ERG11	SRP21	CYP51	N/A	Synthetic Lethality	Davierwala AP (2005)	16155567	4932	4932
YHR007C	YMR227C	ERG11	TAF7	CYP51	TAF67	Synthetic Lethality	Davierwala AP (2005)	16155567	4932	4932
YHR007C	YNL131W	ERG11	TOM22	CYP51	MAS17|MAS22|MOM22	Synthetic Lethality	Davierwala AP (2005)	16155567	4932	4932
YHR007C	YHR070W	ERG11	TRM5	CYP51	N/A	Synthetic Lethality	Davierwala AP (2005)	16155567	4932	4932
YHR007C	YKL099C	ERG11	UTP11	CYP51	N/A	Synthetic Lethality	Davierwala AP (2005)	16155567	4932	4932
YHR007C	YML125C	ERG11	N/A	CYP51	PGA3	Synthetic Lethality	Davierwala AP (2005)	16155567	4932	4932
YHR007C	YNL158W	ERG11	PGA1	CYP51	N/A	Synthetic Lethality	Davierwala AP (2005)	16155567	4932	4932
YHR007C	YNL247W	ERG11	N/A	CYP51	N/A	Synthetic Lethality	Davierwala AP (2005)	16155567	4932	4932
YHR007C	YGR211W	ERG11	ZPR1	CYP51	N/A	Synthetic Lethality	Davierwala AP (2005)	16155567	4932	4932
YBR102C	YKR068C	EXO	BET3	USA3	N/A	Synthetic Lethality	Davierwala AP (2005)	16155567	4932	4932
YBR102C	YBR135W	EXO	CKS1	USA3	N/A	Synthetic Lethality	Davierwala AP (2005)	16155567	4932	4932
YBR102C	YIL046W	EXO	MET30	USA3	ZRG11	Synthetic Lethality	Davierwala AP (2005)	16155567	4932	4932
YBR102C	YOR122C	EXO	PFY1	USA3	PRF1	Synthetic Lethality	Davierwala AP (2005)	16155567	4932	4932
YBR102C	YBR088C	EXO	POL30	USA3	N/A	Synthetic Lethality	Davierwala AP (2005)	16155567	4932	4932
YBR102C	YDR164C	EXO	SEC1	USA3	N/A	Synthetic Lethality	Davierwala AP (2005)	16155567	4932	4932
YBR102C	YMR149W	EXO	SWP1	USA3	N/A	Synthetic Lethality	Davierwala AP (2005)	16155567	4932	4932
YBR102C	YJR141W	EXO	N/A	USA3	N/A	Synthetic Lethality	Davierwala AP (2005)	16155567	4932	4932
YNL322C	YBR002C	KRE1	RER2	N/A	N/A	Synthetic Lethality	Davierwala AP (2005)	16155567	4932	4932
YNL322C	YNL272C	KRE1	SEC2	N/A	N/A	Synthetic Lethality	Davierwala AP (2005)	16155567	4932	4932
YNL322C	YDR166C	KRE1	EXO	N/A	N/A	Synthetic Lethality	Davierwala AP (2005)	16155567	4932	4932
YNL322C	YKL035W	KRE1	UGP1	N/A	N/A	Synthetic Lethality	Davierwala AP (2005)	16155567	4932	4932
YNL322C	YHR090C	KRE1	YNG2	N/A	EAF4|NBN1	Synthetic Lethality	Davierwala AP (2005)	16155567	4932	4932
YKL205W	YAL033W	LOS1	POP5	N/A	FUN53	Synthetic Lethality	Davierwala AP (2005)	16155567	4932	4932
YKL205W	YPL011C	LOS1	TAF3	N/A	TAF47	Synthetic Lethality	Davierwala AP (2005)	16155567	4932	4932
YHR081W	YER168C	LRP1	CCA1	RRP47	TNT1	Synthetic Lethality	Davierwala AP (2005)	16155567	4932	4932
YHR081W	YBR029C	LRP1	CDS1	RRP47	CDG1	Synthetic Lethality	Davierwala AP (2005)	16155567	4932	4932
YHR081W	YGR278W	LRP1	CWC22	RRP47	N/A	Synthetic Lethality	Davierwala AP (2005)	16155567	4932	4932
YHR081W	YLL008W	LRP1	DRS1	RRP47	N/A	Synthetic Lethality	Davierwala AP (2005)	16155567	4932	4932
YHR081W	YER127W	LRP1	LCP5	RRP47	N/A	Synthetic Lethality	Davierwala AP (2005)	16155567	4932	4932
YHR081W	YOR206W	LRP1	NOC2	RRP47	N/A	Synthetic Lethality	Davierwala AP (2005)	16155567	4932	4932
YHR081W	YGR103W	LRP1	NOP7	RRP47	YPH1	Synthetic Lethality	Davierwala AP (2005)	16155567	4932	4932
YHR081W	YBR088C	LRP1	POL30	RRP47	N/A	Synthetic Lethality	Davierwala AP (2005)	16155567	4932	4932
YHR081W	YEL055C	LRP1	POL5	RRP47	N/A	Synthetic Lethality	Davierwala AP (2005)	16155567	4932	4932
YHR081W	YER023W	LRP1	PRO3	RRP47	ORE2	Synthetic Lethality	Davierwala AP (2005)	16155567	4932	4932
YHR081W	YPL151C	LRP1	PRP46	RRP47	NTC50	Synthetic Lethality	Davierwala AP (2005)	16155567	4932	4932
YHR081W	YLR196W	LRP1	PWP1	RRP47	N/A	Synthetic Lethality	Davierwala AP (2005)	16155567	4932	4932
YHR081W	YMR061W	LRP1	RNA14	RRP47	N/A	Synthetic Lethality	Davierwala AP (2005)	16155567	4932	4932
YHR081W	YML127W	LRP1	RSC9	RRP47	N/A	Synthetic Lethality	Davierwala AP (2005)	16155567	4932	4932
YHR081W	YBR080C	LRP1	SEC18	RRP47	ANU4	Synthetic Lethality	Davierwala AP (2005)	16155567	4932	4932
YHR081W	YLR275W	LRP1	SMD2	RRP47	N/A	Synthetic Lethality	Davierwala AP (2005)	16155567	4932	4932
YHR081W	YLR147C	LRP1	SMD3	RRP47	SLT16	Synthetic Lethality	Davierwala AP (2005)	16155567	4932	4932
YHR081W	YGR099W	LRP1	TEL2	RRP47	N/A	Synthetic Lethality	Davierwala AP (2005)	16155567	4932	4932
YHR081W	YGR005C	LRP1	TFG2	RRP47	N/A	Synthetic Lethality	Davierwala AP (2005)	16155567	4932	4932
YHR081W	YHR070W	LRP1	TRM5	RRP47	N/A	Synthetic Lethality	Davierwala AP (2005)	16155567	4932	4932
YHR081W	YJR041C	LRP1	URB2	RRP47	NPA2	Synthetic Lethality	Davierwala AP (2005)	16155567	4932	4932
YHR081W	YKL099C	LRP1	UTP11	RRP47	N/A	Synthetic Lethality	Davierwala AP (2005)	16155567	4932	4932
YHR081W	YDR324C	LRP1	UTP4	RRP47	N/A	Synthetic Lethality	Davierwala AP (2005)	16155567	4932	4932
YHR081W	YHR090C	LRP1	YNG2	RRP47	EAF4|NBN1	Synthetic Lethality	Davierwala AP (2005)	16155567	4932	4932
YHR081W	YNR054C	LRP1	ESF2	RRP47	ABT1	Synthetic Lethality	Davierwala AP (2005)	16155567	4932	4932
YHR081W	YOR004W	LRP1	N/A	RRP47	UTP23	Synthetic Lethality	Davierwala AP (2005)	16155567	4932	4932
YCL061C	YPR019W	MRC1	CDC54	YCL060C	HCD21|MCM4	Synthetic Lethality	Davierwala AP (2005)	16155567	4932	4932
YCL061C	YJL090C	MRC1	DPB11	YCL060C	N/A	Synthetic Lethality	Davierwala AP (2005)	16155567	4932	4932
YCL061C	YHR023W	MRC1	MYO1	YCL060C	N/A	Synthetic Lethality	Davierwala AP (2005)	16155567	4932	4932
YCL061C	YBR088C	MRC1	POL30	YCL060C	N/A	Synthetic Lethality	Davierwala AP (2005)	16155567	4932	4932
YCL061C	YDR489W	MRC1	SLD5	YCL060C	CDC105	Synthetic Lethality	Davierwala AP (2005)	16155567	4932	4932
YPL211W	YBR236C	NIP7	ABD1	N/A	N/A	Synthetic Lethality	Davierwala AP (2005)	16155567	4932	4932
YPL211W	YDL008W	NIP7	APC11	N/A	N/A	Synthetic Lethality	Davierwala AP (2005)	16155567	4932	4932
YPL211W	YKR068C	NIP7	BET3	N/A	N/A	Synthetic Lethality	Davierwala AP (2005)	16155567	4932	4932
YPL211W	YER168C	NIP7	CCA1	N/A	TNT1	Synthetic Lethality	Davierwala AP (2005)	16155567	4932	4932
YPL211W	YKL022C	NIP7	CDC16	N/A	N/A	Synthetic Lethality	Davierwala AP (2005)	16155567	4932	4932
YPL211W	YLR115W	NIP7	CFT2	N/A	YDH1	Synthetic Lethality	Davierwala AP (2005)	16155567	4932	4932
YPL211W	YBR135W	NIP7	CKS1	N/A	N/A	Synthetic Lethality	Davierwala AP (2005)	16155567	4932	4932
YPL211W	YGR278W	NIP7	CWC22	N/A	N/A	Synthetic Lethality	Davierwala AP (2005)	16155567	4932	4932
YPL211W	YHR174W	NIP7	ENO2	N/A	N/A	Synthetic Lethality	Davierwala AP (2005)	16155567	4932	4932
YPL211W	YLR100W	NIP7	ERG27	N/A	N/A	Synthetic Lethality	Davierwala AP (2005)	16155567	4932	4932
YPL211W	YBR102C	NIP7	EXO	N/A	USA3	Synthetic Lethality	Davierwala AP (2005)	16155567	4932	4932
YPL211W	YGR002C	NIP7	SWC4	N/A	EAF2|GOD1	Synthetic Lethality	Davierwala AP (2005)	16155567	4932	4932
YPL211W	YKL165C	NIP7	MCD4	N/A	FSR2|SSU21|ZRG16	Synthetic Lethality	Davierwala AP (2005)	16155567	4932	4932
YPL211W	YNR043W	NIP7	MVD1	N/A	ERG19	Synthetic Lethality	Davierwala AP (2005)	16155567	4932	4932
YPL211W	YMR076C	NIP7	PDS5	N/A	N/A	Synthetic Lethality	Davierwala AP (2005)	16155567	4932	4932
YPL211W	YBL035C	NIP7	POL12	N/A	N/A	Synthetic Lethality	Davierwala AP (2005)	16155567	4932	4932
YPL211W	YBR088C	NIP7	POL30	N/A	N/A	Synthetic Lethality	Davierwala AP (2005)	16155567	4932	4932
YPL211W	YEL055C	NIP7	POL5	N/A	N/A	Synthetic Lethality	Davierwala AP (2005)	16155567	4932	4932
YPL211W	YER023W	NIP7	PRO3	N/A	ORE2	Synthetic Lethality	Davierwala AP (2005)	16155567	4932	4932
YPL211W	YKR086W	NIP7	PRP16	N/A	N/A	Synthetic Lethality	Davierwala AP (2005)	16155567	4932	4932
YPL211W	YMR268C	NIP7	PRP24	N/A	N/A	Synthetic Lethality	Davierwala AP (2005)	16155567	4932	4932
YPL211W	YER171W	NIP7	RAD3	N/A	REM1	Synthetic Lethality	Davierwala AP (2005)	16155567	4932	4932
YPL211W	YBR192W	NIP7	RIM2	N/A	PYT1	Synthetic Lethality	Davierwala AP (2005)	16155567	4932	4932
YPL211W	YLL034C	NIP7	RIX7	N/A	N/A	Synthetic Lethality	Davierwala AP (2005)	16155567	4932	4932
YPL211W	YMR061W	NIP7	RNA14	N/A	N/A	Synthetic Lethality	Davierwala AP (2005)	16155567	4932	4932
YPL211W	YGL044C	NIP7	RNA15	N/A	N/A	Synthetic Lethality	Davierwala AP (2005)	16155567	4932	4932
YPL211W	YKL180W	NIP7	RPL17A	N/A	RPL17	Synthetic Lethality	Davierwala AP (2005)	16155567	4932	4932
YPL211W	YML127W	NIP7	RSC9	N/A	N/A	Synthetic Lethality	Davierwala AP (2005)	16155567	4932	4932
YPL211W	YKL108W	NIP7	SLD2	N/A	DRC1	Synthetic Lethality	Davierwala AP (2005)	16155567	4932	4932
YPL211W	YBR253W	NIP7	SRB6	N/A	MED22	Synthetic Lethality	Davierwala AP (2005)	16155567	4932	4932
YPL211W	YDR311W	NIP7	TFB1	N/A	N/A	Synthetic Lethality	Davierwala AP (2005)	16155567	4932	4932
YPL211W	YPL063W	NIP7	TIM50	N/A	N/A	Synthetic Lethality	Davierwala AP (2005)	16155567	4932	4932
YPL211W	YGR172C	NIP7	YIP1	N/A	N/A	Synthetic Lethality	Davierwala AP (2005)	16155567	4932	4932
YDL014W	YDL008W	NOP1	APC11	LOT3	N/A	Synthetic Lethality	Davierwala AP (2005)	16155567	4932	4932
YDL014W	YKR068C	NOP1	BET3	LOT3	N/A	Synthetic Lethality	Davierwala AP (2005)	16155567	4932	4932
YDL014W	YGR278W	NOP1	CWC22	LOT3	N/A	Synthetic Lethality	Davierwala AP (2005)	16155567	4932	4932
YDL014W	YDR052C	NOP1	DBF4	LOT3	DNA52|LSD7	Synthetic Lethality	Davierwala AP (2005)	16155567	4932	4932
YDL014W	YKL078W	NOP1	DHR2	LOT3	N/A	Synthetic Lethality	Davierwala AP (2005)	16155567	4932	4932
YDL014W	YGR060W	NOP1	ERG25	LOT3	N/A	Synthetic Lethality	Davierwala AP (2005)	16155567	4932	4932
YDL014W	YDR302W	NOP1	GPI11	LOT3	N/A	Synthetic Lethality	Davierwala AP (2005)	16155567	4932	4932
YDL014W	YPR169W	NOP1	JIP5	LOT3	N/A	Synthetic Lethality	Davierwala AP (2005)	16155567	4932	4932
YDL014W	YER127W	NOP1	LCP5	LOT3	N/A	Synthetic Lethality	Davierwala AP (2005)	16155567	4932	4932
YDL014W	YLR163C	NOP1	MAS1	LOT3	MIF1	Synthetic Lethality	Davierwala AP (2005)	16155567	4932	4932
YDL014W	YIL046W	NOP1	MET30	LOT3	ZRG11	Synthetic Lethality	Davierwala AP (2005)	16155567	4932	4932
YDL014W	YDR208W	NOP1	MSS4	LOT3	N/A	Synthetic Lethality	Davierwala AP (2005)	16155567	4932	4932
YDL014W	YOL144W	NOP1	NOP8	LOT3	N/A	Synthetic Lethality	Davierwala AP (2005)	16155567	4932	4932
YDL014W	YBR170C	NOP1	NPL4	LOT3	HRD4	Synthetic Lethality	Davierwala AP (2005)	16155567	4932	4932
YDL014W	YKR086W	NOP1	PRP16	LOT3	N/A	Synthetic Lethality	Davierwala AP (2005)	16155567	4932	4932
YDL014W	YDR243C	NOP1	PRP28	LOT3	N/A	Synthetic Lethality	Davierwala AP (2005)	16155567	4932	4932
YDL014W	YGR075C	NOP1	PRP38	LOT3	N/A	Synthetic Lethality	Davierwala AP (2005)	16155567	4932	4932
YDL014W	YER171W	NOP1	RAD3	LOT3	REM1	Synthetic Lethality	Davierwala AP (2005)	16155567	4932	4932
YDL014W	YNL312W	NOP1	RFA2	LOT3	BUF1|RPA2	Synthetic Lethality	Davierwala AP (2005)	16155567	4932	4932
YDL014W	YNL290W	NOP1	RFC3	LOT3	N/A	Synthetic Lethality	Davierwala AP (2005)	16155567	4932	4932
YDL014W	YOR095C	NOP1	RKI1	LOT3	N/A	Synthetic Lethality	Davierwala AP (2005)	16155567	4932	4932
YDL014W	YKL180W	NOP1	RPL17A	LOT3	RPL17	Synthetic Lethality	Davierwala AP (2005)	16155567	4932	4932
YDL014W	YDL153C	NOP1	SAS10	LOT3	UTP3	Synthetic Lethality	Davierwala AP (2005)	16155567	4932	4932
YDL014W	YBL050W	NOP1	SEC17	LOT3	RNS3	Synthetic Lethality	Davierwala AP (2005)	16155567	4932	4932
YDL014W	YDR166C	NOP1	EXO	LOT3	N/A	Synthetic Lethality	Davierwala AP (2005)	16155567	4932	4932
YDL014W	YDR308C	NOP1	SRB7	LOT3	MED21	Synthetic Lethality	Davierwala AP (2005)	16155567	4932	4932
YDL014W	YKL035W	NOP1	UGP1	LOT3	N/A	Synthetic Lethality	Davierwala AP (2005)	16155567	4932	4932
YDL014W	YKL099C	NOP1	UTP11	LOT3	N/A	Synthetic Lethality	Davierwala AP (2005)	16155567	4932	4932
YDL014W	YNR054C	NOP1	ESF2	LOT3	ABT1	Synthetic Lethality	Davierwala AP (2005)	16155567	4932	4932
YDL014W	YOR004W	NOP1	N/A	LOT3	UTP23	Synthetic Lethality	Davierwala AP (2005)	16155567	4932	4932
YDL014W	YOR287C	NOP1	N/A	LOT3	N/A	Synthetic Lethality	Davierwala AP (2005)	16155567	4932	4932
YOR361C	YMR001C	PRT1	CDC5	CDC63|DNA26	MSD2|PKX2	Synthetic Lethality	Davierwala AP (2005)	16155567	4932	4932
YOR361C	YJL076W	PRT1	NET1	CDC63|DNA26	CFI1|ESC5|SRM8	Synthetic Lethality	Davierwala AP (2005)	16155567	4932	4932
YOR361C	YER023W	PRT1	PRO3	CDC63|DNA26	ORE2	Synthetic Lethality	Davierwala AP (2005)	16155567	4932	4932
YOR361C	YBR253W	PRT1	SRB6	CDC63|DNA26	MED22	Synthetic Lethality	Davierwala AP (2005)	16155567	4932	4932
YOR361C	YJR007W	PRT1	SUI2	CDC63|DNA26	N/A	Synthetic Lethality	Davierwala AP (2005)	16155567	4932	4932
YOR361C	YNL158W	PRT1	PGA1	CDC63|DNA26	N/A	Synthetic Lethality	Davierwala AP (2005)	16155567	4932	4932
YNL250W	YLR103C	RAD50	CDC45	N/A	SLD4	Synthetic Lethality	Davierwala AP (2005)	16155567	4932	4932
YNL250W	YDL164C	RAD50	CDC9	N/A	MMS8	Synthetic Lethality	Davierwala AP (2005)	16155567	4932	4932
YNL250W	YML069W	RAD50	POB3	N/A	N/A	Synthetic Lethality	Davierwala AP (2005)	16155567	4932	4932
YNL250W	YJR068W	RAD50	RFC2	N/A	N/A	Synthetic Lethality	Davierwala AP (2005)	16155567	4932	4932
YBR087W	YGL065C	RFC5	ALG2	N/A	N/A	Synthetic Lethality	Davierwala AP (2005)	16155567	4932	4932
YBR087W	YBL084C	RFC5	CDC27	N/A	APC3|SNB1	Synthetic Lethality	Davierwala AP (2005)	16155567	4932	4932
YBR087W	YLR103C	RFC5	CDC45	N/A	SLD4	Synthetic Lethality	Davierwala AP (2005)	16155567	4932	4932
YBR087W	YDL164C	RFC5	CDC9	N/A	MMS8	Synthetic Lethality	Davierwala AP (2005)	16155567	4932	4932
YBR087W	YJL090C	RFC5	DPB11	N/A	N/A	Synthetic Lethality	Davierwala AP (2005)	16155567	4932	4932
YBR087W	YLL018C	RFC5	DPS1	N/A	N/A	Synthetic Lethality	Davierwala AP (2005)	16155567	4932	4932
YBR087W	YBR252W	RFC5	DUT1	N/A	N/A	Synthetic Lethality	Davierwala AP (2005)	16155567	4932	4932
YBR087W	YBR086C	RFC5	IST2	N/A	N/A	Synthetic Lethality	Davierwala AP (2005)	16155567	4932	4932
YBR087W	YPL082C	RFC5	MOT1	N/A	BUR3|LPF4	Synthetic Lethality	Davierwala AP (2005)	16155567	4932	4932
YBR087W	YOR326W	RFC5	MYO2	N/A	CDC66	Synthetic Lethality	Davierwala AP (2005)	16155567	4932	4932
YBR087W	YDL148C	RFC5	NOP14	N/A	UTP2	Synthetic Lethality	Davierwala AP (2005)	16155567	4932	4932
YBR087W	YLR007W	RFC5	NSE1	N/A	N/A	Synthetic Lethality	Davierwala AP (2005)	16155567	4932	4932
YBR087W	YJL039C	RFC5	NUP192	N/A	N/A	Synthetic Lethality	Davierwala AP (2005)	16155567	4932	4932
YBR087W	YLL004W	RFC5	ORC3	N/A	N/A	Synthetic Lethality	Davierwala AP (2005)	16155567	4932	4932
YBR087W	YNL102W	RFC5	POL1	N/A	CDC17|CRT5|HPR3	Synthetic Lethality	Davierwala AP (2005)	16155567	4932	4932
YBR087W	YBR088C	RFC5	POL30	N/A	N/A	Synthetic Lethality	Davierwala AP (2005)	16155567	4932	4932
YBR087W	YNL312W	RFC5	RFA2	N/A	BUF1|RPA2	Synthetic Lethality	Davierwala AP (2005)	16155567	4932	4932
YBR087W	YJR068W	RFC5	RFC2	N/A	N/A	Synthetic Lethality	Davierwala AP (2005)	16155567	4932	4932
YBR087W	YLR383W	RFC5	SMC6	N/A	RHC18	Synthetic Lethality	Davierwala AP (2005)	16155567	4932	4932
YBR087W	YHR197W	RFC5	RIX1	N/A	IPI2	Synthetic Lethality	Davierwala AP (2005)	16155567	4932	4932
YBR087W	YHR205W	RFC5	SCH9	N/A	KOM1	Synthetic Lethality	Davierwala AP (2005)	16155567	4932	4932
YBR087W	YDR489W	RFC5	SLD5	N/A	CDC105	Synthetic Lethality	Davierwala AP (2005)	16155567	4932	4932
YBR087W	YNL126W	RFC5	SPC98	N/A	N/A	Synthetic Lethality	Davierwala AP (2005)	16155567	4932	4932
YBR087W	YHR122W	RFC5	N/A	N/A	N/A	Synthetic Lethality	Davierwala AP (2005)	16155567	4932	4932
YNL248C	YLR103C	RPA49	CDC45	N/A	SLD4	Synthetic Lethality	Davierwala AP (2005)	16155567	4932	4932
YNL248C	YNL245C	RPA49	CWC25	N/A	N/A	Synthetic Lethality	Davierwala AP (2005)	16155567	4932	4932
YNL248C	YHR019C	RPA49	DED81	N/A	N/A	Synthetic Lethality	Davierwala AP (2005)	16155567	4932	4932
YNL248C	YJL090C	RPA49	DPB11	N/A	N/A	Synthetic Lethality	Davierwala AP (2005)	16155567	4932	4932
YNL248C	YHR174W	RPA49	ENO2	N/A	N/A	Synthetic Lethality	Davierwala AP (2005)	16155567	4932	4932
YNL248C	YHR085W	RPA49	IPI1	N/A	N/A	Synthetic Lethality	Davierwala AP (2005)	16155567	4932	4932
YNL248C	YIL046W	RPA49	MET30	N/A	ZRG11	Synthetic Lethality	Davierwala AP (2005)	16155567	4932	4932
YNL248C	YOL069W	RPA49	NUF2	N/A	N/A	Synthetic Lethality	Davierwala AP (2005)	16155567	4932	4932
YNL248C	YOR103C	RPA49	OST2	N/A	N/A	Synthetic Lethality	Davierwala AP (2005)	16155567	4932	4932
YNL248C	YBR088C	RPA49	POL30	N/A	N/A	Synthetic Lethality	Davierwala AP (2005)	16155567	4932	4932
YNL248C	YMR239C	RPA49	RNT1	N/A	N/A	Synthetic Lethality	Davierwala AP (2005)	16155567	4932	4932
YNL248C	YML043C	RPA49	RRN11	N/A	N/A	Synthetic Lethality	Davierwala AP (2005)	16155567	4932	4932
YNL248C	YKL125W	RPA49	RRN3	N/A	N/A	Synthetic Lethality	Davierwala AP (2005)	16155567	4932	4932
YNL248C	YML127W	RPA49	RSC9	N/A	N/A	Synthetic Lethality	Davierwala AP (2005)	16155567	4932	4932
YNL248C	YDR166C	RPA49	EXO	N/A	N/A	Synthetic Lethality	Davierwala AP (2005)	16155567	4932	4932
YNL248C	YDR201W	RPA49	SPC19	N/A	N/A	Synthetic Lethality	Davierwala AP (2005)	16155567	4932	4932
YNL248C	YNL126W	RPA49	SPC98	N/A	N/A	Synthetic Lethality	Davierwala AP (2005)	16155567	4932	4932
YNL248C	YGL207W	RPA49	SPT16	N/A	CDC68|SSF1	Synthetic Lethality	Davierwala AP (2005)	16155567	4932	4932
YNL248C	YDR177W	RPA49	UBC1	N/A	N/A	Synthetic Lethality	Davierwala AP (2005)	16155567	4932	4932
YNL248C	YDR412W	RPA49	N/A	N/A	RRP17	Synthetic Lethality	Davierwala AP (2005)	16155567	4932	4932
YNL248C	YNL247W	RPA49	N/A	N/A	N/A	Synthetic Lethality	Davierwala AP (2005)	16155567	4932	4932
YML024W	YBR070C	RPS17A	ALG14	RP51A|RPL51A	N/A	Synthetic Lethality	Davierwala AP (2005)	16155567	4932	4932
YML024W	YDL008W	RPS17A	APC11	RP51A|RPL51A	N/A	Synthetic Lethality	Davierwala AP (2005)	16155567	4932	4932
YML024W	YER172C	RPS17A	BRR2	RP51A|RPL51A	PRP44|RSS1|SLT22|SNU246	Synthetic Lethality	Davierwala AP (2005)	16155567	4932	4932
YML024W	YLR117C	RPS17A	CLF1	RP51A|RPL51A	NTC77|SYF3	Synthetic Lethality	Davierwala AP (2005)	16155567	4932	4932
YML024W	YGR278W	RPS17A	CWC22	RP51A|RPL51A	N/A	Synthetic Lethality	Davierwala AP (2005)	16155567	4932	4932
YML024W	YDR141C	RPS17A	DOP1	RP51A|RPL51A	N/A	Synthetic Lethality	Davierwala AP (2005)	16155567	4932	4932
YML024W	YBR088C	RPS17A	POL30	RP51A|RPL51A	N/A	Synthetic Lethality	Davierwala AP (2005)	16155567	4932	4932
YML024W	YER023W	RPS17A	PRO3	RP51A|RPL51A	ORE2	Synthetic Lethality	Davierwala AP (2005)	16155567	4932	4932
YML024W	YDL043C	RPS17A	PRP11	RP51A|RPL51A	RNA11	Synthetic Lethality	Davierwala AP (2005)	16155567	4932	4932
YML024W	YGR075C	RPS17A	PRP38	RP51A|RPL51A	N/A	Synthetic Lethality	Davierwala AP (2005)	16155567	4932	4932
YML024W	YDR235W	RPS17A	PRP42	RP51A|RPL51A	MUD16|SNU65	Synthetic Lethality	Davierwala AP (2005)	16155567	4932	4932
YML024W	YBR237W	RPS17A	PRP5	RP51A|RPL51A	RNA5	Synthetic Lethality	Davierwala AP (2005)	16155567	4932	4932
YML024W	YBR192W	RPS17A	RIM2	RP51A|RPL51A	PYT1	Synthetic Lethality	Davierwala AP (2005)	16155567	4932	4932
YML024W	YOR077W	RPS17A	RTS2	RP51A|RPL51A	N/A	Synthetic Lethality	Davierwala AP (2005)	16155567	4932	4932
YML024W	YDR240C	RPS17A	SNU56	RP51A|RPL51A	MUD10	Synthetic Lethality	Davierwala AP (2005)	16155567	4932	4932
YML024W	YNL126W	RPS17A	SPC98	RP51A|RPL51A	N/A	Synthetic Lethality	Davierwala AP (2005)	16155567	4932	4932
YML024W	YMR227C	RPS17A	TAF7	RP51A|RPL51A	TAF67	Synthetic Lethality	Davierwala AP (2005)	16155567	4932	4932
YML024W	YKL035W	RPS17A	UGP1	RP51A|RPL51A	N/A	Synthetic Lethality	Davierwala AP (2005)	16155567	4932	4932
YML024W	YML025C	RPS17A	YML6	RP51A|RPL51A	N/A	Synthetic Lethality	Davierwala AP (2005)	16155567	4932	4932
YDR164C	YKR068C	SEC1	BET3	N/A	N/A	Synthetic Lethality	Davierwala AP (2005)	16155567	4932	4932
YDR164C	YLR103C	SEC1	CDC45	N/A	SLD4	Synthetic Lethality	Davierwala AP (2005)	16155567	4932	4932
YDR164C	YDR052C	SEC1	DBF4	N/A	DNA52|LSD7	Synthetic Lethality	Davierwala AP (2005)	16155567	4932	4932
YDR164C	YPL076W	SEC1	GPI2	N/A	GCR4	Synthetic Lethality	Davierwala AP (2005)	16155567	4932	4932
YDR164C	YBR136W	SEC1	MEC1	N/A	ESR1|SAD3	Synthetic Lethality	Davierwala AP (2005)	16155567	4932	4932
YDR164C	YIL046W	SEC1	MET30	N/A	ZRG11	Synthetic Lethality	Davierwala AP (2005)	16155567	4932	4932
YDR164C	YOR326W	SEC1	MYO2	N/A	CDC66	Synthetic Lethality	Davierwala AP (2005)	16155567	4932	4932
YDR164C	YDL148C	SEC1	NOP14	N/A	UTP2	Synthetic Lethality	Davierwala AP (2005)	16155567	4932	4932
YDR164C	YOR122C	SEC1	PFY1	N/A	PRF1	Synthetic Lethality	Davierwala AP (2005)	16155567	4932	4932
YDR164C	YNL272C	SEC1	SEC2	N/A	N/A	Synthetic Lethality	Davierwala AP (2005)	16155567	4932	4932
YDR164C	YDR166C	SEC1	EXO	N/A	N/A	Synthetic Lethality	Davierwala AP (2005)	16155567	4932	4932
YDR164C	YPR055W	SEC1	EXO	N/A	N/A	Synthetic Lethality	Davierwala AP (2005)	16155567	4932	4932
YDR164C	YMR149W	SEC1	SWP1	N/A	N/A	Synthetic Lethality	Davierwala AP (2005)	16155567	4932	4932
YDR164C	YDR167W	SEC1	TAF10	N/A	TAF23|TAF25	Synthetic Lethality	Davierwala AP (2005)	16155567	4932	4932
YDR164C	YHR070W	SEC1	TRM5	N/A	N/A	Synthetic Lethality	Davierwala AP (2005)	16155567	4932	4932
YDR164C	YDR267C	SEC1	N/A	N/A	CIA1	Synthetic Lethality	Davierwala AP (2005)	16155567	4932	4932
YDR164C	YGR198W	SEC1	N/A	N/A	YPP1	Synthetic Lethality	Davierwala AP (2005)	16155567	4932	4932
YDR164C	YHR090C	SEC1	YNG2	N/A	EAF4|NBN1	Synthetic Lethality	Davierwala AP (2005)	16155567	4932	4932
YDR164C	YGR211W	SEC1	ZPR1	N/A	N/A	Synthetic Lethality	Davierwala AP (2005)	16155567	4932	4932
YGL233W	YBR070C	EXO	ALG14	N/A	N/A	Synthetic Lethality	Davierwala AP (2005)	16155567	4932	4932
YGL233W	YPR034W	EXO	ARP7	N/A	SWP61|RSC11	Synthetic Lethality	Davierwala AP (2005)	16155567	4932	4932
YGL233W	YKR068C	EXO	BET3	N/A	N/A	Synthetic Lethality	Davierwala AP (2005)	16155567	4932	4932
YGL233W	YMR001C	EXO	CDC5	N/A	MSD2|PKX2	Synthetic Lethality	Davierwala AP (2005)	16155567	4932	4932
YGL233W	YBR029C	EXO	CDS1	N/A	CDG1	Synthetic Lethality	Davierwala AP (2005)	16155567	4932	4932
YGL233W	YBR135W	EXO	CKS1	N/A	N/A	Synthetic Lethality	Davierwala AP (2005)	16155567	4932	4932
YGL233W	YMR128W	EXO	ECM16	N/A	DHR1	Synthetic Lethality	Davierwala AP (2005)	16155567	4932	4932
YGL233W	YAL003W	EXO	EFB1	N/A	TEF5	Synthetic Lethality	Davierwala AP (2005)	16155567	4932	4932
YGL233W	YBL040C	EXO	ERD2	N/A	N/A	Synthetic Lethality	Davierwala AP (2005)	16155567	4932	4932
YGL233W	YHR072W	EXO	ERG7	N/A	N/A	Synthetic Lethality	Davierwala AP (2005)	16155567	4932	4932
YGL233W	YBR102C	EXO	EXO	N/A	USA3	Synthetic Lethality	Davierwala AP (2005)	16155567	4932	4932
YGL233W	YDL207W	EXO	GLE1	N/A	BRR3|RSS1	Synthetic Lethality	Davierwala AP (2005)	16155567	4932	4932
YGL233W	YPL076W	EXO	GPI2	N/A	GCR4	Synthetic Lethality	Davierwala AP (2005)	16155567	4932	4932
YGL233W	YOL133W	EXO	HRT1	N/A	HRT2|RBX1|ROC1	Synthetic Lethality	Davierwala AP (2005)	16155567	4932	4932
YGL233W	YHR085W	EXO	IPI1	N/A	N/A	Synthetic Lethality	Davierwala AP (2005)	16155567	4932	4932
YGL233W	YIL046W	EXO	MET30	N/A	ZRG11	Synthetic Lethality	Davierwala AP (2005)	16155567	4932	4932
YGL233W	YKL059C	EXO	MPE1	N/A	N/A	Synthetic Lethality	Davierwala AP (2005)	16155567	4932	4932
YGL233W	YKL009W	EXO	MRT4	N/A	N/A	Synthetic Lethality	Davierwala AP (2005)	16155567	4932	4932
YGL233W	YOR326W	EXO	MYO2	N/A	CDC66	Synthetic Lethality	Davierwala AP (2005)	16155567	4932	4932
YGL233W	YOR206W	EXO	NOC2	N/A	N/A	Synthetic Lethality	Davierwala AP (2005)	16155567	4932	4932
YGL233W	YNL110C	EXO	NOP15	N/A	N/A	Synthetic Lethality	Davierwala AP (2005)	16155567	4932	4932
YGL233W	YMR076C	EXO	PDS5	N/A	N/A	Synthetic Lethality	Davierwala AP (2005)	16155567	4932	4932
YGL233W	YOR122C	EXO	PFY1	N/A	PRF1	Synthetic Lethality	Davierwala AP (2005)	16155567	4932	4932
YGL233W	YML069W	EXO	POB3	N/A	N/A	Synthetic Lethality	Davierwala AP (2005)	16155567	4932	4932
YGL233W	YBR088C	EXO	POL30	N/A	N/A	Synthetic Lethality	Davierwala AP (2005)	16155567	4932	4932
YGL233W	YKR086W	EXO	PRP16	N/A	N/A	Synthetic Lethality	Davierwala AP (2005)	16155567	4932	4932
YGL233W	YDR045C	EXO	RPC11	N/A	N/A	Synthetic Lethality	Davierwala AP (2005)	16155567	4932	4932
YGL233W	YPR110C	EXO	RPC40	N/A	RPC5	Synthetic Lethality	Davierwala AP (2005)	16155567	4932	4932
YGL233W	YDL150W	EXO	RPC53	N/A	RPC4	Synthetic Lethality	Davierwala AP (2005)	16155567	4932	4932
YGL233W	YHR088W	EXO	RPF1	N/A	N/A	Synthetic Lethality	Davierwala AP (2005)	16155567	4932	4932
YGL233W	YIR015W	EXO	RPR2	N/A	N/A	Synthetic Lethality	Davierwala AP (2005)	16155567	4932	4932
YGL233W	YML127W	EXO	RSC9	N/A	N/A	Synthetic Lethality	Davierwala AP (2005)	16155567	4932	4932
YGL233W	YNL272C	EXO	SEC2	N/A	N/A	Synthetic Lethality	Davierwala AP (2005)	16155567	4932	4932
YGL233W	YDR166C	EXO	EXO	N/A	N/A	Synthetic Lethality	Davierwala AP (2005)	16155567	4932	4932
YGL233W	YPR055W	EXO	EXO	N/A	N/A	Synthetic Lethality	Davierwala AP (2005)	16155567	4932	4932
YGL233W	YPL083C	EXO	SEN54	N/A	N/A	Synthetic Lethality	Davierwala AP (2005)	16155567	4932	4932
YGL233W	YBR253W	EXO	SRB6	N/A	MED22	Synthetic Lethality	Davierwala AP (2005)	16155567	4932	4932
YGL233W	YNL222W	EXO	SSU72	N/A	N/A	Synthetic Lethality	Davierwala AP (2005)	16155567	4932	4932
YGL233W	YMR149W	EXO	SWP1	N/A	N/A	Synthetic Lethality	Davierwala AP (2005)	16155567	4932	4932
YGL233W	YDR167W	EXO	TAF10	N/A	TAF23|TAF25	Synthetic Lethality	Davierwala AP (2005)	16155567	4932	4932
YGL233W	YPR048W	EXO	TAH18	N/A	N/A	Synthetic Lethality	Davierwala AP (2005)	16155567	4932	4932
YGL233W	YDR311W	EXO	TFB1	N/A	N/A	Synthetic Lethality	Davierwala AP (2005)	16155567	4932	4932
YGL233W	YKL203C	EXO	TOR2	N/A	DRR2	Synthetic Lethality	Davierwala AP (2005)	16155567	4932	4932
YGL233W	YDR324C	EXO	UTP4	N/A	N/A	Synthetic Lethality	Davierwala AP (2005)	16155567	4932	4932
YGL233W	YHR196W	EXO	UTP9	N/A	N/A	Synthetic Lethality	Davierwala AP (2005)	16155567	4932	4932
YGL233W	YDR196C	EXO	N/A	N/A	N/A	Synthetic Lethality	Davierwala AP (2005)	16155567	4932	4932
YGL233W	YGL047W	EXO	ALG13	N/A	N/A	Synthetic Lethality	Davierwala AP (2005)	16155567	4932	4932
YGL233W	YGR198W	EXO	N/A	N/A	YPP1	Synthetic Lethality	Davierwala AP (2005)	16155567	4932	4932
YGL233W	YJR141W	EXO	N/A	N/A	N/A	Synthetic Lethality	Davierwala AP (2005)	16155567	4932	4932
YGL233W	YHR090C	EXO	YNG2	N/A	EAF4|NBN1	Synthetic Lethality	Davierwala AP (2005)	16155567	4932	4932
YGL233W	YNL158W	EXO	PGA1	N/A	N/A	Synthetic Lethality	Davierwala AP (2005)	16155567	4932	4932
YGL233W	YNL313C	EXO	N/A	N/A	N/A	Synthetic Lethality	Davierwala AP (2005)	16155567	4932	4932
YGL233W	YGR211W	EXO	ZPR1	N/A	N/A	Synthetic Lethality	Davierwala AP (2005)	16155567	4932	4932
YBR080C	YML077W	SEC18	BET5	ANU4	N/A	Synthetic Lethality	Davierwala AP (2005)	16155567	4932	4932
YBR080C	YLR459W	SEC18	GAB1	ANU4	CDC91	Synthetic Lethality	Davierwala AP (2005)	16155567	4932	4932
YBR080C	YBR135W	SEC18	CKS1	ANU4	N/A	Synthetic Lethality	Davierwala AP (2005)	16155567	4932	4932
YBR080C	YDR141C	SEC18	DOP1	ANU4	N/A	Synthetic Lethality	Davierwala AP (2005)	16155567	4932	4932
YBR080C	YHR072W	SEC18	ERG7	ANU4	N/A	Synthetic Lethality	Davierwala AP (2005)	16155567	4932	4932
YBR080C	YPL076W	SEC18	GPI2	ANU4	GCR4	Synthetic Lethality	Davierwala AP (2005)	16155567	4932	4932
YBR080C	YOL133W	SEC18	HRT1	ANU4	HRT2|RBX1|ROC1	Synthetic Lethality	Davierwala AP (2005)	16155567	4932	4932
YBR080C	YKL009W	SEC18	MRT4	ANU4	N/A	Synthetic Lethality	Davierwala AP (2005)	16155567	4932	4932
YBR080C	YOR122C	SEC18	PFY1	ANU4	PRF1	Synthetic Lethality	Davierwala AP (2005)	16155567	4932	4932
YBR080C	YPR110C	SEC18	RPC40	ANU4	RPC5	Synthetic Lethality	Davierwala AP (2005)	16155567	4932	4932
YBR080C	YHR088W	SEC18	RPF1	ANU4	N/A	Synthetic Lethality	Davierwala AP (2005)	16155567	4932	4932
YBR080C	YML127W	SEC18	RSC9	ANU4	N/A	Synthetic Lethality	Davierwala AP (2005)	16155567	4932	4932
YBR080C	YDL153C	SEC18	SAS10	ANU4	UTP3	Synthetic Lethality	Davierwala AP (2005)	16155567	4932	4932
YBR080C	YNL222W	SEC18	SSU72	ANU4	N/A	Synthetic Lethality	Davierwala AP (2005)	16155567	4932	4932
YBR080C	YGR005C	SEC18	TFG2	ANU4	N/A	Synthetic Lethality	Davierwala AP (2005)	16155567	4932	4932
YBR080C	YGR198W	SEC18	N/A	ANU4	YPP1	Synthetic Lethality	Davierwala AP (2005)	16155567	4932	4932
YDR170C	YML077W	SEC7	BET5	N/A	N/A	Synthetic Lethality	Davierwala AP (2005)	16155567	4932	4932
YDR170C	YLR103C	SEC7	CDC45	N/A	SLD4	Synthetic Lethality	Davierwala AP (2005)	16155567	4932	4932
YDR170C	YLR459W	SEC7	GAB1	N/A	CDC91	Synthetic Lethality	Davierwala AP (2005)	16155567	4932	4932
YDR170C	YDR052C	SEC7	DBF4	N/A	DNA52|LSD7	Synthetic Lethality	Davierwala AP (2005)	16155567	4932	4932
YDR170C	YKL078W	SEC7	DHR2	N/A	N/A	Synthetic Lethality	Davierwala AP (2005)	16155567	4932	4932
YDR170C	YDR141C	SEC7	DOP1	N/A	N/A	Synthetic Lethality	Davierwala AP (2005)	16155567	4932	4932
YDR170C	YLL008W	SEC7	DRS1	N/A	N/A	Synthetic Lethality	Davierwala AP (2005)	16155567	4932	4932
YDR170C	YAL003W	SEC7	EFB1	N/A	TEF5	Synthetic Lethality	Davierwala AP (2005)	16155567	4932	4932
YDR170C	YGR175C	SEC7	ERG1	N/A	N/A	Synthetic Lethality	Davierwala AP (2005)	16155567	4932	4932
YDR170C	YHR072W	SEC7	ERG7	N/A	N/A	Synthetic Lethality	Davierwala AP (2005)	16155567	4932	4932
YDR170C	YPL076W	SEC7	GPI2	N/A	GCR4	Synthetic Lethality	Davierwala AP (2005)	16155567	4932	4932
YDR170C	YOR181W	SEC7	LAS17	N/A	BEE1	Synthetic Lethality	Davierwala AP (2005)	16155567	4932	4932
YDR170C	YBR136W	SEC7	MEC1	N/A	ESR1|SAD3	Synthetic Lethality	Davierwala AP (2005)	16155567	4932	4932
YDR170C	YGR158C	SEC7	MTR3	N/A	N/A	Synthetic Lethality	Davierwala AP (2005)	16155567	4932	4932
YDR170C	YOR326W	SEC7	MYO2	N/A	CDC66	Synthetic Lethality	Davierwala AP (2005)	16155567	4932	4932
YDR170C	YOR206W	SEC7	NOC2	N/A	N/A	Synthetic Lethality	Davierwala AP (2005)	16155567	4932	4932
YDR170C	YNR053C	SEC7	NOG2	N/A	N/A	Synthetic Lethality	Davierwala AP (2005)	16155567	4932	4932
YDR170C	YNL110C	SEC7	NOP15	N/A	N/A	Synthetic Lethality	Davierwala AP (2005)	16155567	4932	4932
YDR170C	YER006W	SEC7	NUG1	N/A	N/A	Synthetic Lethality	Davierwala AP (2005)	16155567	4932	4932
YDR170C	YOR122C	SEC7	PFY1	N/A	PRF1	Synthetic Lethality	Davierwala AP (2005)	16155567	4932	4932
YDR170C	YML069W	SEC7	POB3	N/A	N/A	Synthetic Lethality	Davierwala AP (2005)	16155567	4932	4932
YDR170C	YBR088C	SEC7	POL30	N/A	N/A	Synthetic Lethality	Davierwala AP (2005)	16155567	4932	4932
YDR170C	YLR196W	SEC7	PWP1	N/A	N/A	Synthetic Lethality	Davierwala AP (2005)	16155567	4932	4932
YDR170C	YBL020W	SEC7	RFT1	N/A	N/A	Synthetic Lethality	Davierwala AP (2005)	16155567	4932	4932
YDR170C	YNL163C	SEC7	RIA1	N/A	EFL1	Synthetic Lethality	Davierwala AP (2005)	16155567	4932	4932
YDR170C	YHR088W	SEC7	RPF1	N/A	N/A	Synthetic Lethality	Davierwala AP (2005)	16155567	4932	4932
YDR170C	YOL120C	SEC7	RPL18A	N/A	RP28A	Synthetic Lethality	Davierwala AP (2005)	16155567	4932	4932
YDR170C	YML127W	SEC7	RSC9	N/A	N/A	Synthetic Lethality	Davierwala AP (2005)	16155567	4932	4932
YDR170C	YNR026C	SEC7	SEC12	N/A	SED2	Synthetic Lethality	Davierwala AP (2005)	16155567	4932	4932
YDR170C	YER008C	SEC7	EXO	N/A	PSL1	Synthetic Lethality	Davierwala AP (2005)	16155567	4932	4932
YDR170C	YKL108W	SEC7	SLD2	N/A	DRC1	Synthetic Lethality	Davierwala AP (2005)	16155567	4932	4932
YDR170C	YKR037C	SEC7	SPC34	N/A	N/A	Synthetic Lethality	Davierwala AP (2005)	16155567	4932	4932
YDR170C	YNL222W	SEC7	SSU72	N/A	N/A	Synthetic Lethality	Davierwala AP (2005)	16155567	4932	4932
YDR170C	YJR007W	SEC7	SUI2	N/A	N/A	Synthetic Lethality	Davierwala AP (2005)	16155567	4932	4932
YDR170C	YIL078W	SEC7	THS1	N/A	N/A	Synthetic Lethality	Davierwala AP (2005)	16155567	4932	4932
YDR170C	YHR070W	SEC7	TRM5	N/A	N/A	Synthetic Lethality	Davierwala AP (2005)	16155567	4932	4932
YDR170C	YML085C	SEC7	TUB1	N/A	N/A	Synthetic Lethality	Davierwala AP (2005)	16155567	4932	4932
YDR170C	YMR093W	SEC7	UTP15	N/A	N/A	Synthetic Lethality	Davierwala AP (2005)	16155567	4932	4932
YDR170C	YDR398W	SEC7	UTP5	N/A	N/A	Synthetic Lethality	Davierwala AP (2005)	16155567	4932	4932
YDR170C	YHR196W	SEC7	UTP9	N/A	N/A	Synthetic Lethality	Davierwala AP (2005)	16155567	4932	4932
YDR170C	YNL158W	SEC7	PGA1	N/A	N/A	Synthetic Lethality	Davierwala AP (2005)	16155567	4932	4932
YJL168C	YKR068C	SET2	BET3	EZL1	N/A	Synthetic Lethality	Davierwala AP (2005)	16155567	4932	4932
YJL168C	YGL130W	SET2	CEG1	EZL1	N/A	Synthetic Lethality	Davierwala AP (2005)	16155567	4932	4932
YJL168C	YGR120C	SET2	COG2	EZL1	EXO5	Synthetic Lethality	Davierwala AP (2005)	16155567	4932	4932
YJL168C	YIL046W	SET2	MET30	EZL1	ZRG11	Synthetic Lethality	Davierwala AP (2005)	16155567	4932	4932
YJL168C	YDL028C	SET2	MPS1	EZL1	RPK1	Synthetic Lethality	Davierwala AP (2005)	16155567	4932	4932
YJL168C	YGR075C	SET2	PRP38	EZL1	N/A	Synthetic Lethality	Davierwala AP (2005)	16155567	4932	4932
YJL168C	YML127W	SET2	RSC9	EZL1	N/A	Synthetic Lethality	Davierwala AP (2005)	16155567	4932	4932
YJL168C	YLR026C	SET2	SED5	EZL1	N/A	Synthetic Lethality	Davierwala AP (2005)	16155567	4932	4932
YJL168C	YDR088C	SET2	SLU7	EZL1	SLT17	Synthetic Lethality	Davierwala AP (2005)	16155567	4932	4932
YJL168C	YNL126W	SET2	SPC98	EZL1	N/A	Synthetic Lethality	Davierwala AP (2005)	16155567	4932	4932
YJL168C	YMR227C	SET2	TAF7	EZL1	TAF67	Synthetic Lethality	Davierwala AP (2005)	16155567	4932	4932
YJL168C	YDR311W	SET2	TFB1	EZL1	N/A	Synthetic Lethality	Davierwala AP (2005)	16155567	4932	4932
YJL168C	YGR186W	SET2	TFG1	EZL1	RAP74|SSU71	Synthetic Lethality	Davierwala AP (2005)	16155567	4932	4932
YHR030C	YBR243C	SLT2	ALG7	BYC2|MPK1|SLK2	TUR1	Synthetic Lethality	Davierwala AP (2005)	16155567	4932	4932
YHR030C	YLR459W	SLT2	GAB1	BYC2|MPK1|SLK2	CDC91	Synthetic Lethality	Davierwala AP (2005)	16155567	4932	4932
YHR030C	YLR100W	SLT2	ERG27	BYC2|MPK1|SLK2	N/A	Synthetic Lethality	Davierwala AP (2005)	16155567	4932	4932
YHR030C	YHR072W	SLT2	ERG7	BYC2|MPK1|SLK2	N/A	Synthetic Lethality	Davierwala AP (2005)	16155567	4932	4932
YHR030C	YML130C	SLT2	ERO1	BYC2|MPK1|SLK2	N/A	Synthetic Lethality	Davierwala AP (2005)	16155567	4932	4932
YHR030C	YGR216C	SLT2	GPI1	BYC2|MPK1|SLK2	N/A	Synthetic Lethality	Davierwala AP (2005)	16155567	4932	4932
YHR030C	YDR302W	SLT2	GPI11	BYC2|MPK1|SLK2	N/A	Synthetic Lethality	Davierwala AP (2005)	16155567	4932	4932
YHR030C	YHR188C	SLT2	GPI16	BYC2|MPK1|SLK2	N/A	Synthetic Lethality	Davierwala AP (2005)	16155567	4932	4932
YHR030C	YKL165C	SLT2	MCD4	BYC2|MPK1|SLK2	FSR2|SSU21|ZRG16	Synthetic Lethality	Davierwala AP (2005)	16155567	4932	4932
YHR030C	YPL082C	SLT2	MOT1	BYC2|MPK1|SLK2	BUR3|LPF4	Synthetic Lethality	Davierwala AP (2005)	16155567	4932	4932
YHR030C	YHR042W	SLT2	NCP1	BYC2|MPK1|SLK2	CPR1	Synthetic Lethality	Davierwala AP (2005)	16155567	4932	4932
YHR030C	YOR122C	SLT2	PFY1	BYC2|MPK1|SLK2	PRF1	Synthetic Lethality	Davierwala AP (2005)	16155567	4932	4932
YHR030C	YKR086W	SLT2	PRP16	BYC2|MPK1|SLK2	N/A	Synthetic Lethality	Davierwala AP (2005)	16155567	4932	4932
YHR030C	YBR002C	SLT2	RER2	BYC2|MPK1|SLK2	N/A	Synthetic Lethality	Davierwala AP (2005)	16155567	4932	4932
YHR030C	YMR200W	SLT2	ROT1	BYC2|MPK1|SLK2	N/A	Synthetic Lethality	Davierwala AP (2005)	16155567	4932	4932
YHR030C	YHR143W-A	SLT2	RPC10	BYC2|MPK1|SLK2	RPB12	Synthetic Lethality	Davierwala AP (2005)	16155567	4932	4932
YHR030C	YGL233W	SLT2	EXO	BYC2|MPK1|SLK2	N/A	Synthetic Lethality	Davierwala AP (2005)	16155567	4932	4932
YHR030C	YNL272C	SLT2	SEC2	BYC2|MPK1|SLK2	N/A	Synthetic Lethality	Davierwala AP (2005)	16155567	4932	4932
YHR030C	YDR166C	SLT2	EXO	BYC2|MPK1|SLK2	N/A	Synthetic Lethality	Davierwala AP (2005)	16155567	4932	4932
YHR030C	YPR055W	SLT2	EXO	BYC2|MPK1|SLK2	N/A	Synthetic Lethality	Davierwala AP (2005)	16155567	4932	4932
YHR030C	YMR149W	SLT2	SWP1	BYC2|MPK1|SLK2	N/A	Synthetic Lethality	Davierwala AP (2005)	16155567	4932	4932
YHR030C	YDR167W	SLT2	TAF10	BYC2|MPK1|SLK2	TAF23|TAF25	Synthetic Lethality	Davierwala AP (2005)	16155567	4932	4932
YBR253W	YBR252W	SRB6	DUT1	MED22	N/A	Synthetic Lethality	Davierwala AP (2005)	16155567	4932	4932
YBR253W	YML069W	SRB6	POB3	MED22	N/A	Synthetic Lethality	Davierwala AP (2005)	16155567	4932	4932
YBR253W	YBR088C	SRB6	POL30	MED22	N/A	Synthetic Lethality	Davierwala AP (2005)	16155567	4932	4932
YBR253W	YML098W	SRB6	TAF13	MED22	FUN81|TAF19	Synthetic Lethality	Davierwala AP (2005)	16155567	4932	4932
YLR418C	YOL145C	CDC73	CTR9	N/A	CDP1	Affinity Capture-MS	Krogan NJ (2004)	14759368	4932	4932
YOL145C	YLR418C	CTR9	CDC73	CDP1	N/A	Affinity Capture-MS	Krogan NJ (2004)	14759368	4932	4932
YLR418C	YOR123C	CDC73	LEO1	N/A	N/A	Affinity Capture-MS	Krogan NJ (2004)	14759368	4932	4932
YOR123C	YLR418C	LEO1	CDC73	N/A	N/A	Affinity Capture-MS	Krogan NJ (2004)	14759368	4932	4932
YLR418C	YBR279W	CDC73	PAF1	N/A	N/A	Affinity Capture-MS	Krogan NJ (2004)	14759368	4932	4932
YBR279W	YLR418C	PAF1	CDC73	N/A	N/A	Affinity Capture-MS	Krogan NJ (2004)	14759368	4932	4932
YLR418C	YML069W	CDC73	POB3	N/A	N/A	Affinity Capture-MS	Krogan NJ (2004)	14759368	4932	4932
YML069W	YLR418C	POB3	CDC73	N/A	N/A	Affinity Capture-MS	Krogan NJ (2004)	14759368	4932	4932
YLR418C	YGL244W	CDC73	RTF1	N/A	CSL3	Affinity Capture-MS	Krogan NJ (2004)	14759368	4932	4932
YGL244W	YLR418C	RTF1	CDC73	CSL3	N/A	Affinity Capture-MS	Krogan NJ (2004)	14759368	4932	4932
YLR418C	YGL207W	CDC73	SPT16	N/A	CDC68|SSF1	Affinity Capture-MS	Krogan NJ (2004)	14759368	4932	4932
YGL207W	YLR418C	SPT16	CDC73	CDC68|SSF1	N/A	Affinity Capture-MS	Krogan NJ (2004)	14759368	4932	4932
YER164W	YIL035C	CHD1	CKA1	N/A	N/A	Affinity Capture-MS	Krogan NJ (2004)	14759368	4932	4932
YIL035C	YER164W	CKA1	CHD1	N/A	N/A	Affinity Capture-MS	Krogan NJ (2004)	14759368	4932	4932
YER164W	YOR061W	CHD1	CKA2	N/A	YOR29-12	Affinity Capture-MS	Krogan NJ (2004)	14759368	4932	4932
YOR061W	YER164W	CKA2	CHD1	YOR29-12	N/A	Affinity Capture-MS	Krogan NJ (2004)	14759368	4932	4932
YER164W	YGL019W	CHD1	CKB1	N/A	N/A	Affinity Capture-MS	Krogan NJ (2004)	14759368	4932	4932
YER164W	YOR039W	CHD1	CKB2	N/A	N/A	Affinity Capture-MS	Krogan NJ (2004)	14759368	4932	4932
YER164W	YML069W	CHD1	POB3	N/A	N/A	Affinity Capture-MS	Krogan NJ (2004)	14759368	4932	4932
YML069W	YER164W	POB3	CHD1	N/A	N/A	Affinity Capture-MS	Krogan NJ (2004)	14759368	4932	4932
YER164W	YGL207W	CHD1	SPT16	N/A	CDC68|SSF1	Affinity Capture-MS	Krogan NJ (2004)	14759368	4932	4932
YGL207W	YER164W	SPT16	CHD1	CDC68|SSF1	N/A	Affinity Capture-MS	Krogan NJ (2004)	14759368	4932	4932
YOL145C	YOR123C	CTR9	LEO1	CDP1	N/A	Affinity Capture-MS	Krogan NJ (2004)	14759368	4932	4932
YOR123C	YOL145C	LEO1	CTR9	N/A	CDP1	Affinity Capture-MS	Krogan NJ (2004)	14759368	4932	4932
YOL145C	YBR279W	CTR9	PAF1	CDP1	N/A	Affinity Capture-MS	Krogan NJ (2004)	14759368	4932	4932
YBR279W	YOL145C	PAF1	CTR9	N/A	CDP1	Affinity Capture-MS	Krogan NJ (2004)	14759368	4932	4932
YOL145C	YML069W	CTR9	POB3	CDP1	N/A	Affinity Capture-MS	Krogan NJ (2004)	14759368	4932	4932
YML069W	YOL145C	POB3	CTR9	N/A	CDP1	Affinity Capture-MS	Krogan NJ (2004)	14759368	4932	4932
YOL145C	YGL244W	CTR9	RTF1	CDP1	CSL3	Affinity Capture-MS	Krogan NJ (2004)	14759368	4932	4932
YGL244W	YOL145C	RTF1	CTR9	CSL3	CDP1	Affinity Capture-MS	Krogan NJ (2004)	14759368	4932	4932
YOL145C	YGL207W	CTR9	SPT16	CDP1	CDC68|SSF1	Affinity Capture-MS	Krogan NJ (2004)	14759368	4932	4932
YGL207W	YOL145C	SPT16	CTR9	CDC68|SSF1	CDP1	Affinity Capture-MS	Krogan NJ (2004)	14759368	4932	4932
YDL209C	YDR364C	CWC2	CDC40	NTC40	PRP17|SLT15|SLU4	Affinity Capture-MS	Hazbun TR (2003)	14690591	4932	4932
YDL209C	YMR213W	CWC2	CEF1	NTC40	NTC85	Affinity Capture-MS	Hazbun TR (2003)	14690591	4932	4932
YDL209C	YLR117C	CWC2	CLF1	NTC40	NTC77|SYF3	Affinity Capture-MS	Hazbun TR (2003)	14690591	4932	4932
YDL209C	YGR278W	CWC2	CWC22	NTC40	N/A	Affinity Capture-MS	Hazbun TR (2003)	14690591	4932	4932
YDL209C	YGL128C	CWC2	CWC23	NTC40	N/A	Affinity Capture-MS	Hazbun TR (2003)	14690591	4932	4932
YDL209C	YBR065C	CWC2	ECM2	NTC40	SLT11	Affinity Capture-MS	Hazbun TR (2003)	14690591	4932	4932
YDL209C	YJR050W	CWC2	ISY1	NTC40	NTC30|UTR3	Affinity Capture-MS	Hazbun TR (2003)	14690591	4932	4932
YDL209C	YPL213W	CWC2	LEA1	NTC40	N/A	Affinity Capture-MS	Hazbun TR (2003)	14690591	4932	4932
YDL209C	YLL036C	CWC2	PRP19	NTC40	PSO4	Affinity Capture-MS	Hazbun TR (2003)	14690591	4932	4932
YDL209C	YGL120C	CWC2	PRP43	NTC40	N/A	Affinity Capture-MS	Hazbun TR (2003)	14690591	4932	4932
YDL209C	YAL032C	CWC2	PRP45	NTC40	FUN20	Affinity Capture-MS	Hazbun TR (2003)	14690591	4932	4932
YDL209C	YPL151C	CWC2	PRP46	NTC40	NTC50	Affinity Capture-MS	Hazbun TR (2003)	14690591	4932	4932
YDL209C	YHR165C	CWC2	PRP8	NTC40	DBF3|DNA39|RNA8|SLT21|USA2	Affinity Capture-MS	Hazbun TR (2003)	14690591	4932	4932
YDL209C	YER029C	CWC2	SMB1	NTC40	N/A	Affinity Capture-MS	Hazbun TR (2003)	14690591	4932	4932
YDL209C	YGR074W	CWC2	SMD1	NTC40	SPP92	Affinity Capture-MS	Hazbun TR (2003)	14690591	4932	4932
YDL209C	YLR147C	CWC2	SMD3	NTC40	SLT16	Affinity Capture-MS	Hazbun TR (2003)	14690591	4932	4932
YDL209C	YPR101W	CWC2	SNT309	NTC40	NTC25	Affinity Capture-MS	Hazbun TR (2003)	14690591	4932	4932
YDL209C	YKL173W	CWC2	SNU114	NTC40	GIN10	Affinity Capture-MS	Hazbun TR (2003)	14690591	4932	4932
YDL209C	YDR416W	CWC2	SYF1	NTC40	NTC90	Affinity Capture-MS	Hazbun TR (2003)	14690591	4932	4932
YDL209C	YGR129W	CWC2	SYF2	NTC40	NTC31	Affinity Capture-MS	Hazbun TR (2003)	14690591	4932	4932
YDL209C	YKL095W	CWC2	YJU2	NTC40	CWC16	Affinity Capture-MS	Hazbun TR (2003)	14690591	4932	4932
YDL209C	YKR022C	CWC2	N/A	NTC40	NTR2	Affinity Capture-MS	Hazbun TR (2003)	14690591	4932	4932
YDL209C	YLR424W	CWC2	SPP382	NTC40	CCF8|NTR1	Affinity Capture-MS	Hazbun TR (2003)	14690591	4932	4932
YLR424W	YDL209C	SPP382	CWC2	CCF8|NTR1	NTC40	Affinity Capture-MS	Hazbun TR (2003)	14690591	4932	4932
YNL245C	YLR117C	CWC25	CLF1	N/A	NTC77|SYF3	Affinity Capture-MS	Hazbun TR (2003)	14690591	4932	4932
YNL245C	YLL036C	CWC25	PRP19	N/A	PSO4	Affinity Capture-MS	Hazbun TR (2003)	14690591	4932	4932
YNL245C	YHR165C	CWC25	PRP8	N/A	DBF3|DNA39|RNA8|SLT21|USA2	Affinity Capture-MS	Hazbun TR (2003)	14690591	4932	4932
YNL245C	YKL173W	CWC25	SNU114	N/A	GIN10	Affinity Capture-MS	Hazbun TR (2003)	14690591	4932	4932
YIR010W	YBR211C	DSN1	AME1	N/A	ARP100	Affinity Capture-MS	Hazbun TR (2003)	14690591	4932	4932
YIR010W	YDR254W	DSN1	CHL4	N/A	CTF17|MCM17	Affinity Capture-MS	Hazbun TR (2003)	14690591	4932	4932
YIR010W	YPL018W	DSN1	CTF19	N/A	MCM18	Affinity Capture-MS	Hazbun TR (2003)	14690591	4932	4932
YIR010W	YLR381W	DSN1	CTF3	N/A	CHL3	Affinity Capture-MS	Hazbun TR (2003)	14690591	4932	4932
YIR010W	YJR135C	DSN1	MCM22	N/A	N/A	Affinity Capture-MS	Hazbun TR (2003)	14690591	4932	4932
YIR010W	YAL034W-A	DSN1	MTW1	N/A	DSN3|NSL2	Affinity Capture-MS	Hazbun TR (2003)	14690591	4932	4932
YIR010W	YDR383C	DSN1	NKP1	N/A	N/A	Affinity Capture-MS	Hazbun TR (2003)	14690591	4932	4932
YIR010W	YPL233W	DSN1	NSL1	N/A	N/A	Affinity Capture-MS	Hazbun TR (2003)	14690591	4932	4932
YPL233W	YIR010W	NSL1	DSN1	N/A	N/A	Affinity Capture-MS	Hazbun TR (2003)	14690591	4932	4932
YIR010W	YGR179C	DSN1	OKP1	N/A	N/A	Affinity Capture-MS	Hazbun TR (2003)	14690591	4932	4932
YJL091C	YHR019C	GWT1	DED81	N/A	N/A	Affinity Capture-MS	Hazbun TR (2003)	14690591	4932	4932
YJL091C	YCL061C	GWT1	MRC1	N/A	YCL060C	Affinity Capture-MS	Hazbun TR (2003)	14690591	4932	4932
YJL091C	YOR254C	GWT1	EXO3	N/A	PTL1	Affinity Capture-MS	Hazbun TR (2003)	14690591	4932	4932
YJL091C	YDR170C	GWT1	SEC7	N/A	N/A	Affinity Capture-MS	Hazbun TR (2003)	14690591	4932	4932
YJL091C	YJR100C	GWT1	N/A	N/A	AIM25	Affinity Capture-MS	Hazbun TR (2003)	14690591	4932	4932
YOR123C	YBR279W	LEO1	PAF1	N/A	N/A	Affinity Capture-MS	Krogan NJ (2004)	14759368	4932	4932
YBR279W	YOR123C	PAF1	LEO1	N/A	N/A	Affinity Capture-MS	Krogan NJ (2004)	14759368	4932	4932
YOR123C	YML069W	LEO1	POB3	N/A	N/A	Affinity Capture-MS	Krogan NJ (2004)	14759368	4932	4932
YML069W	YOR123C	POB3	LEO1	N/A	N/A	Affinity Capture-MS	Krogan NJ (2004)	14759368	4932	4932
YOR123C	YGL244W	LEO1	RTF1	N/A	CSL3	Affinity Capture-MS	Krogan NJ (2004)	14759368	4932	4932
YGL244W	YOR123C	RTF1	LEO1	CSL3	N/A	Affinity Capture-MS	Krogan NJ (2004)	14759368	4932	4932
YOR123C	YGL207W	LEO1	SPT16	N/A	CDC68|SSF1	Affinity Capture-MS	Krogan NJ (2004)	14759368	4932	4932
YGL207W	YOR123C	SPT16	LEO1	CDC68|SSF1	N/A	Affinity Capture-MS	Krogan NJ (2004)	14759368	4932	4932
YNL124W	YLR175W	NAF1	CBF5	N/A	N/A	Affinity Capture-MS	Hazbun TR (2003)	14690591	4932	4932
YPL233W	YBR211C	NSL1	AME1	N/A	ARP100	Affinity Capture-MS	Hazbun TR (2003)	14690591	4932	4932
YPL233W	YDR254W	NSL1	CHL4	N/A	CTF17|MCM17	Affinity Capture-MS	Hazbun TR (2003)	14690591	4932	4932
YPL233W	YPL018W	NSL1	CTF19	N/A	MCM18	Affinity Capture-MS	Hazbun TR (2003)	14690591	4932	4932
YPL233W	YLR381W	NSL1	CTF3	N/A	CHL3	Affinity Capture-MS	Hazbun TR (2003)	14690591	4932	4932
YPL233W	YJR135C	NSL1	MCM22	N/A	N/A	Affinity Capture-MS	Hazbun TR (2003)	14690591	4932	4932
YPL233W	YAL034W-A	NSL1	MTW1	N/A	DSN3|NSL2	Affinity Capture-MS	Hazbun TR (2003)	14690591	4932	4932
YPL233W	YDR383C	NSL1	NKP1	N/A	N/A	Affinity Capture-MS	Hazbun TR (2003)	14690591	4932	4932
YPL233W	YGR179C	NSL1	OKP1	N/A	N/A	Affinity Capture-MS	Hazbun TR (2003)	14690591	4932	4932
YBR279W	YML069W	PAF1	POB3	N/A	N/A	Affinity Capture-MS	Krogan NJ (2004)	14759368	4932	4932
YML069W	YBR279W	POB3	PAF1	N/A	N/A	Affinity Capture-MS	Krogan NJ (2004)	14759368	4932	4932
YBR279W	YGL244W	PAF1	RTF1	N/A	CSL3	Affinity Capture-MS	Krogan NJ (2004)	14759368	4932	4932
YGL244W	YBR279W	RTF1	PAF1	CSL3	N/A	Affinity Capture-MS	Krogan NJ (2004)	14759368	4932	4932
YJL072C	YDR013W	PSF2	PSF1	CDC102	CDC101	Affinity Capture-MS	Hazbun TR (2003)	14690591	4932	4932
YJL072C	YOL146W	PSF2	PSF3	CDC102	N/A	Affinity Capture-MS	Hazbun TR (2003)	14690591	4932	4932
YJL072C	YDR489W	PSF2	SLD5	CDC102	CDC105	Affinity Capture-MS	Hazbun TR (2003)	14690591	4932	4932
YDL140C	YIL021W	RPO21	RPB3	RPB1|RPB220|SUA8	N/A	Affinity Capture-MS	Krogan NJ (2004)	14759368	4932	4932
YIL021W	YDL140C	RPB3	RPO21	N/A	RPB1|RPB220|SUA8	Affinity Capture-MS	Krogan NJ (2004)	14759368	4932	4932
YDL140C	YGR116W	RPO21	SPT6	RPB1|RPB220|SUA8	CRE2|SSN20	Affinity Capture-MS	Krogan NJ (2004)	14759368	4932	4932
YDL140C	YGR186W	RPO21	TFG1	RPB1|RPB220|SUA8	RAP74|SSU71	Affinity Capture-MS	Krogan NJ (2004)	14759368	4932	4932
YGR186W	YDL140C	TFG1	RPO21	RAP74|SSU71	RPB1|RPB220|SUA8	Affinity Capture-MS	Krogan NJ (2004)	14759368	4932	4932
YDL140C	YGR005C	RPO21	TFG2	RPB1|RPB220|SUA8	N/A	Affinity Capture-MS	Krogan NJ (2004)	14759368	4932	4932
YGR005C	YDL140C	TFG2	RPO21	N/A	RPB1|RPB220|SUA8	Affinity Capture-MS	Krogan NJ (2004)	14759368	4932	4932
YDL140C	YPL129W	RPO21	TAF14	RPB1|RPB220|SUA8	ANC1|SWP29|TAF30|TFG3	Affinity Capture-MS	Krogan NJ (2004)	14759368	4932	4932
YPL129W	YDL140C	TAF14	RPO21	ANC1|SWP29|TAF30|TFG3	RPB1|RPB220|SUA8	Affinity Capture-MS	Krogan NJ (2004)	14759368	4932	4932
YGL244W	YML069W	RTF1	POB3	CSL3	N/A	Affinity Capture-MS	Krogan NJ (2004)	14759368	4932	4932
YML069W	YGL244W	POB3	RTF1	N/A	CSL3	Affinity Capture-MS	Krogan NJ (2004)	14759368	4932	4932
YGL244W	YGL207W	RTF1	SPT16	CSL3	CDC68|SSF1	Affinity Capture-MS	Krogan NJ (2004)	14759368	4932	4932
YGL207W	YGL244W	SPT16	RTF1	CDC68|SSF1	CSL3	Affinity Capture-MS	Krogan NJ (2004)	14759368	4932	4932
YGL207W	YIL035C	SPT16	CKA1	CDC68|SSF1	N/A	Affinity Capture-MS	Krogan NJ (2004)	14759368	4932	4932
YGL207W	YOR061W	SPT16	CKA2	CDC68|SSF1	YOR29-12	Affinity Capture-MS	Krogan NJ (2004)	14759368	4932	4932
YGL207W	YGL019W	SPT16	CKB1	CDC68|SSF1	N/A	Affinity Capture-MS	Krogan NJ (2004)	14759368	4932	4932
YGL207W	YOR039W	SPT16	CKB2	CDC68|SSF1	N/A	Affinity Capture-MS	Krogan NJ (2004)	14759368	4932	4932
YGL207W	YBR279W	SPT16	PAF1	CDC68|SSF1	N/A	Affinity Capture-MS	Krogan NJ (2004)	14759368	4932	4932
YGL207W	YML069W	SPT16	POB3	CDC68|SSF1	N/A	Affinity Capture-MS	Krogan NJ (2004)	14759368	4932	4932
YML069W	YGL207W	POB3	SPT16	N/A	CDC68|SSF1	Affinity Capture-MS	Krogan NJ (2004)	14759368	4932	4932
YML010W	YDL140C	SPT5	RPO21	N/A	RPB1|RPB220|SUA8	Affinity Capture-MS	Krogan NJ (2004)	14759368	4932	4932
YDL140C	YML010W	RPO21	SPT5	RPB1|RPB220|SUA8	N/A	Affinity Capture-MS	Krogan NJ (2004)	14759368	4932	4932
YGR186W	YOR151C	TFG1	RPB2	RAP74|SSU71	RPB150|RPO22|SIT2|SOH2	Affinity Capture-MS	Krogan NJ (2004)	14759368	4932	4932
YGR186W	YGR005C	TFG1	TFG2	RAP74|SSU71	N/A	Affinity Capture-MS	Krogan NJ (2004)	14759368	4932	4932
YGR005C	YGR186W	TFG2	TFG1	N/A	RAP74|SSU71	Affinity Capture-MS	Krogan NJ (2004)	14759368	4932	4932
YGR186W	YPL129W	TFG1	TAF14	RAP74|SSU71	ANC1|SWP29|TAF30|TFG3	Affinity Capture-MS	Krogan NJ (2004)	14759368	4932	4932
YPL129W	YGR186W	TAF14	TFG1	ANC1|SWP29|TAF30|TFG3	RAP74|SSU71	Affinity Capture-MS	Krogan NJ (2004)	14759368	4932	4932
YPL063W	YMR203W	TIM50	TOM40	N/A	ISP42|MOM38	Affinity Capture-MS	Hazbun TR (2003)	14690591	4932	4932
YDR288W	YEL019C	NSE3	MMS21	N/A	N/A	Affinity Capture-MS	Hazbun TR (2003)	14690591	4932	4932
YDR288W	YLR007W	NSE3	NSE1	N/A	N/A	Affinity Capture-MS	Hazbun TR (2003)	14690591	4932	4932
YDR288W	YDL105W	NSE3	NSE4	N/A	QRI2	Affinity Capture-MS	Hazbun TR (2003)	14690591	4932	4932
YDR288W	YLR383W	NSE3	SMC6	N/A	RHC18	Affinity Capture-MS	Hazbun TR (2003)	14690591	4932	4932
YDR288W	YOL034W	NSE3	SMC5	N/A	N/A	Affinity Capture-MS	Hazbun TR (2003)	14690591	4932	4932
YDR365C	YDR299W	ESF1	BFR2	N/A	N/A	Affinity Capture-MS	Hazbun TR (2003)	14690591	4932	4932
YDR365C	YJL033W	ESF1	HCA4	N/A	DBP4|ECM24	Affinity Capture-MS	Hazbun TR (2003)	14690591	4932	4932
YDR365C	YER127W	ESF1	LCP5	N/A	N/A	Affinity Capture-MS	Hazbun TR (2003)	14690591	4932	4932
YDR365C	YOR310C	ESF1	NOP58	N/A	NOP5	Affinity Capture-MS	Hazbun TR (2003)	14690591	4932	4932
YDR365C	YHR196W	ESF1	UTP9	N/A	N/A	Affinity Capture-MS	Hazbun TR (2003)	14690591	4932	4932
YDR365C	YGR145W	ESF1	ENP2	N/A	N/A	Affinity Capture-MS	Hazbun TR (2003)	14690591	4932	4932
YFR003C	YER133W	YPI1	GLC7	N/A	CID1|DIS2	Affinity Capture-MS	Hazbun TR (2003)	14690591	4932	4932
YFR003C	YKL193C	YPI1	SDS22	N/A	EGP1	Affinity Capture-MS	Hazbun TR (2003)	14690591	4932	4932
YGR002C	YJL081C	SWC4	ARP4	EAF2|GOD1	ACT3	Affinity Capture-MS	Hazbun TR (2003)	14690591	4932	4932
YGR002C	YLR384C	SWC4	IKI3	EAF2|GOD1	ELP1|TOT1	Affinity Capture-MS	Hazbun TR (2003)	14690591	4932	4932
YGR002C	YOR244W	SWC4	ESA1	EAF2|GOD1	TAS1	Affinity Capture-MS	Hazbun TR (2003)	14690591	4932	4932
YGR002C	YDR190C	SWC4	RVB1	EAF2|GOD1	TIH1|TIP48|TIP49A	Affinity Capture-MS	Hazbun TR (2003)	14690591	4932	4932
YGR002C	YPL235W	SWC4	RVB2	EAF2|GOD1	TIH2|TIP49|TIP49B	Affinity Capture-MS	Hazbun TR (2003)	14690591	4932	4932
YGR002C	YHR099W	SWC4	TRA1	EAF2|GOD1	N/A	Affinity Capture-MS	Hazbun TR (2003)	14690591	4932	4932
YGR002C	YDR359C	SWC4	VID21	EAF2|GOD1	EAF1	Affinity Capture-MS	Hazbun TR (2003)	14690591	4932	4932
YGR002C	YNL107W	SWC4	YAF9	EAF2|GOD1	N/A	Affinity Capture-MS	Hazbun TR (2003)	14690591	4932	4932
YGR002C	YDR334W	SWC4	SWR1	EAF2|GOD1	N/A	Affinity Capture-MS	Hazbun TR (2003)	14690591	4932	4932
YGR002C	YEL018W	SWC4	EAF5	EAF2|GOD1	N/A	Affinity Capture-MS	Hazbun TR (2003)	14690591	4932	4932
YGR002C	YHR090C	SWC4	YNG2	EAF2|GOD1	EAF4|NBN1	Affinity Capture-MS	Hazbun TR (2003)	14690591	4932	4932
YGR046W	YLR259C	N/A	HSP60	TAM41|MMP37	CPN60|MIF4	Affinity Capture-MS	Hazbun TR (2003)	14690591	4932	4932
YGR198W	YLR305C	N/A	STT4	YPP1	N/A	Affinity Capture-MS	Hazbun TR (2003)	14690591	4932	4932
YHR066W	YOL077C	SSF1	BRX1	N/A	N/A	Affinity Capture-MS	Fatica A (2002)	11864607	4932	4932
YHR066W	YLR276C	SSF1	DBP9	N/A	N/A	Affinity Capture-MS	Fatica A (2002)	11864607	4932	4932
YHR066W	YLL008W	SSF1	DRS1	N/A	N/A	Affinity Capture-MS	Fatica A (2002)	11864607	4932	4932
YHR066W	YKL172W	SSF1	EBP2	N/A	N/A	Affinity Capture-MS	Fatica A (2002)	11864607	4932	4932
YHR066W	YMR049C	SSF1	ERB1	N/A	N/A	Affinity Capture-MS	Fatica A (2002)	11864607	4932	4932
YHR066W	YMR290C	SSF1	HAS1	N/A	N/A	Affinity Capture-MS	Fatica A (2002)	11864607	4932	4932
YHR066W	YAL025C	SSF1	MAK16	N/A	N/A	Affinity Capture-MS	Fatica A (2002)	11864607	4932	4932
YHR066W	YPL211W	SSF1	NIP7	N/A	N/A	Affinity Capture-MS	Fatica A (2002)	11864607	4932	4932
YHR066W	YPL093W	SSF1	NOG1	N/A	N/A	Affinity Capture-MS	Fatica A (2002)	11864607	4932	4932
YHR066W	YER002W	SSF1	NOP16	N/A	N/A	Affinity Capture-MS	Fatica A (2002)	11864607	4932	4932
YHR066W	YNL061W	SSF1	NOP2	N/A	YNA1	Affinity Capture-MS	Fatica A (2002)	11864607	4932	4932
YHR066W	YPL043W	SSF1	NOP4	N/A	NOP77	Affinity Capture-MS	Fatica A (2002)	11864607	4932	4932
YHR066W	YGR103W	SSF1	NOP7	N/A	YPH1	Affinity Capture-MS	Fatica A (2002)	11864607	4932	4932
YHR066W	YGL111W	SSF1	NSA1	N/A	N/A	Affinity Capture-MS	Fatica A (2002)	11864607	4932	4932
YHR066W	YHR088W	SSF1	RPF1	N/A	N/A	Affinity Capture-MS	Fatica A (2002)	11864607	4932	4932
YHR066W	YKR081C	SSF1	RPF2	N/A	N/A	Affinity Capture-MS	Fatica A (2002)	11864607	4932	4932
YHR066W	YLR075W	SSF1	RPL10	N/A	GRC5|QSR1	Affinity Capture-MS	Fatica A (2002)	11864607	4932	4932
YHR066W	YIL133C	SSF1	RPL16A	N/A	RPL13	Affinity Capture-MS	Fatica A (2002)	11864607	4932	4932
YHR066W	YKL180W	SSF1	RPL17A	N/A	RPL17	Affinity Capture-MS	Fatica A (2002)	11864607	4932	4932
YHR066W	YHR010W	SSF1	RPL27A	N/A	RPL27	Affinity Capture-MS	Fatica A (2002)	11864607	4932	4932
YHR066W	YGL030W	SSF1	RPL30	N/A	N/A	Affinity Capture-MS	Fatica A (2002)	11864607	4932	4932
YHR066W	YBL092W	SSF1	RPL32	N/A	N/A	Affinity Capture-MS	Fatica A (2002)	11864607	4932	4932
YHR066W	YLR325C	SSF1	RPL38	N/A	N/A	Affinity Capture-MS	Fatica A (2002)	11864607	4932	4932
YHR066W	YNL002C	SSF1	RLP7	N/A	RPL7	Affinity Capture-MS	Fatica A (2002)	11864607	4932	4932
YHR066W	YDR087C	SSF1	RRP1	N/A	N/A	Affinity Capture-MS	Fatica A (2002)	11864607	4932	4932
YHR066W	YPR016C	SSF1	TIF6	N/A	CDC95	Affinity Capture-MS	Fatica A (2002)	11864607	4932	4932
YHR066W	YHR066W	SSF1	SSF1	N/A	N/A	Affinity Capture-MS	Fatica A (2002)	11864607	4932	4932
YHR066W	YOR272W	SSF1	YTM1	N/A	N/A	Affinity Capture-MS	Fatica A (2002)	11864607	4932	4932
YHR085W	YNL182C	IPI1	IPI3	N/A	N/A	Affinity Capture-MS	Hazbun TR (2003)	14690591	4932	4932
YHR085W	YHR197W	IPI1	RIX1	N/A	IPI2	Affinity Capture-MS	Hazbun TR (2003)	14690591	4932	4932
YJL010C	YDR211W	N/A	GCD6	NOP9	N/A	Affinity Capture-MS	Hazbun TR (2003)	14690591	4932	4932
YJL010C	YGR159C	N/A	NSR1	NOP9	SHE5	Affinity Capture-MS	Hazbun TR (2003)	14690591	4932	4932
YJL010C	YEL026W	N/A	SNU13	NOP9	N/A	Affinity Capture-MS	Hazbun TR (2003)	14690591	4932	4932
YJR012C	YNR055C	YJR012C	HOL1	N/A	N/A	Affinity Capture-MS	Hazbun TR (2003)	14690591	4932	4932
YJR012C	YLL061W	YJR012C	MMP1	N/A	N/A	Affinity Capture-MS	Hazbun TR (2003)	14690591	4932	4932
YJR012C	YDR142C	YJR012C	PEX7	N/A	PAS7|PEB1	Affinity Capture-MS	Hazbun TR (2003)	14690591	4932	4932
YJR012C	YMR008C	YJR012C	PLB1	N/A	N/A	Affinity Capture-MS	Hazbun TR (2003)	14690591	4932	4932
YJR136C	YGL129C	N/A	RSM23	N/A	N/A	Affinity Capture-MS	Hazbun TR (2003)	14690591	4932	4932
YKL088W	YKR072C	N/A	SIS2	N/A	HAL3	Affinity Capture-MS	Hazbun TR (2003)	14690591	4932	4932
YKL088W	YOR054C	N/A	VHS3	N/A	YOR29-05	Affinity Capture-MS	Hazbun TR (2003)	14690591	4932	4932
YKL195W	YOL086C	MIA40	ADH1	FMP15|TIM40	ADC1	Affinity Capture-MS	Hazbun TR (2003)	14690591	4932	4932
YKL195W	YER110C	MIA40	KAP123	FMP15|TIM40	YRB4	Affinity Capture-MS	Hazbun TR (2003)	14690591	4932	4932
YKL195W	YMR203W	MIA40	TOM40	FMP15|TIM40	ISP42|MOM38	Affinity Capture-MS	Hazbun TR (2003)	14690591	4932	4932
YKR038C	YJL184W	KAE1	GON7	N/A	LDB6|PCC2	Affinity Capture-MS	Hazbun TR (2003)	14690591	4932	4932
YKR079C	YJL208C	TRZ1	NUC1	N/A	N/A	Affinity Capture-MS	Hazbun TR (2003)	14690591	4932	4932
YKR079C	YMR099C	TRZ1	N/A	N/A	N/A	Affinity Capture-MS	Hazbun TR (2003)	14690591	4932	4932
YLL034C	YBR158W	RIX7	AMN1	N/A	CST13|ICS4	Affinity Capture-MS	Hazbun TR (2003)	14690591	4932	4932
YLL034C	YIL140W	RIX7	AXL2	N/A	BUD10|SRO4	Affinity Capture-MS	Hazbun TR (2003)	14690591	4932	4932
YLL034C	YLR309C	RIX7	IMH1	N/A	SYS3	Affinity Capture-MS	Hazbun TR (2003)	14690591	4932	4932
YLL034C	YDL065C	RIX7	PEX19	N/A	PAS12	Affinity Capture-MS	Hazbun TR (2003)	14690591	4932	4932
YLL034C	YOL136C	RIX7	PFK27	N/A	N/A	Affinity Capture-MS	Hazbun TR (2003)	14690591	4932	4932
YLL034C	YDL138W	RIX7	RGT2	N/A	N/A	Affinity Capture-MS	Hazbun TR (2003)	14690591	4932	4932
YLL034C	YOR341W	RIX7	RPA190	N/A	RRN1	Affinity Capture-MS	Hazbun TR (2003)	14690591	4932	4932
YLL034C	YLR452C	RIX7	SST2	N/A	N/A	Affinity Capture-MS	Hazbun TR (2003)	14690591	4932	4932
YLL034C	YLR043C	RIX7	TRX1	N/A	LMA1	Affinity Capture-MS	Hazbun TR (2003)	14690591	4932	4932
YLL034C	YGR209C	RIX7	TRX2	N/A	LMA1	Affinity Capture-MS	Hazbun TR (2003)	14690591	4932	4932
YLL034C	YLR035C-A	RIX7	N/A	N/A	N/A	Affinity Capture-MS	Hazbun TR (2003)	14690591	4932	4932
YLL034C	YLR039C	RIX7	RIC1	N/A	N/A	Affinity Capture-MS	Hazbun TR (2003)	14690591	4932	4932
YLL034C	YLR084C	RIX7	RAX2	N/A	N/A	Affinity Capture-MS	Hazbun TR (2003)	14690591	4932	4932
YLR132C	YBL045C	N/A	COR1	N/A	QCR1	Affinity Capture-MS	Hazbun TR (2003)	14690591	4932	4932
YLR132C	YLL036C	N/A	PRP19	N/A	PSO4	Affinity Capture-MS	Hazbun TR (2003)	14690591	4932	4932
YLR145W	YNL221C	RMP1	POP1	N/A	N/A	Affinity Capture-MS	Hazbun TR (2003)	14690591	4932	4932
YLR145W	YNL282W	RMP1	POP3	N/A	N/A	Affinity Capture-MS	Hazbun TR (2003)	14690591	4932	4932
YLR145W	YBR257W	RMP1	POP4	N/A	N/A	Affinity Capture-MS	Hazbun TR (2003)	14690591	4932	4932
YLR145W	YAL033W	RMP1	POP5	N/A	FUN53	Affinity Capture-MS	Hazbun TR (2003)	14690591	4932	4932
YLR145W	YGR030C	RMP1	POP6	N/A	N/A	Affinity Capture-MS	Hazbun TR (2003)	14690591	4932	4932
YLR145W	YBL018C	RMP1	POP8	N/A	N/A	Affinity Capture-MS	Hazbun TR (2003)	14690591	4932	4932
YLR145W	YHR062C	RMP1	RPP1	N/A	N/A	Affinity Capture-MS	Hazbun TR (2003)	14690591	4932	4932
YLR145W	YDR478W	RMP1	SNM1	N/A	N/A	Affinity Capture-MS	Hazbun TR (2003)	14690591	4932	4932
YLR424W	YER172C	SPP382	BRR2	CCF8|NTR1	PRP44|RSS1|SLT22|SNU246	Affinity Capture-MS	Hazbun TR (2003)	14690591	4932	4932
YLR424W	YDR364C	SPP382	CDC40	CCF8|NTR1	PRP17|SLT15|SLU4	Affinity Capture-MS	Hazbun TR (2003)	14690591	4932	4932
YLR424W	YMR213W	SPP382	CEF1	CCF8|NTR1	NTC85	Affinity Capture-MS	Hazbun TR (2003)	14690591	4932	4932
YLR424W	YLR117C	SPP382	CLF1	CCF8|NTR1	NTC77|SYF3	Affinity Capture-MS	Hazbun TR (2003)	14690591	4932	4932
YLR424W	YGL128C	SPP382	CWC23	CCF8|NTR1	N/A	Affinity Capture-MS	Hazbun TR (2003)	14690591	4932	4932
YLR424W	YBR065C	SPP382	ECM2	CCF8|NTR1	SLT11	Affinity Capture-MS	Hazbun TR (2003)	14690591	4932	4932
YLR424W	YLL036C	SPP382	PRP19	CCF8|NTR1	PSO4	Affinity Capture-MS	Hazbun TR (2003)	14690591	4932	4932
YLR424W	YGL120C	SPP382	PRP43	CCF8|NTR1	N/A	Affinity Capture-MS	Hazbun TR (2003)	14690591	4932	4932
YLR424W	YAL032C	SPP382	PRP45	CCF8|NTR1	FUN20	Affinity Capture-MS	Hazbun TR (2003)	14690591	4932	4932
YLR424W	YPL151C	SPP382	PRP46	CCF8|NTR1	NTC50	Affinity Capture-MS	Hazbun TR (2003)	14690591	4932	4932
YLR424W	YHR165C	SPP382	PRP8	CCF8|NTR1	DBF3|DNA39|RNA8|SLT21|USA2	Affinity Capture-MS	Hazbun TR (2003)	14690591	4932	4932
YLR424W	YER029C	SPP382	SMB1	CCF8|NTR1	N/A	Affinity Capture-MS	Hazbun TR (2003)	14690591	4932	4932
YLR424W	YLR147C	SPP382	SMD3	CCF8|NTR1	SLT16	Affinity Capture-MS	Hazbun TR (2003)	14690591	4932	4932
YLR424W	YPR182W	SPP382	SMX3	CCF8|NTR1	N/A	Affinity Capture-MS	Hazbun TR (2003)	14690591	4932	4932
YLR424W	YPR101W	SPP382	SNT309	CCF8|NTR1	NTC25	Affinity Capture-MS	Hazbun TR (2003)	14690591	4932	4932
YLR424W	YKL173W	SPP382	SNU114	CCF8|NTR1	GIN10	Affinity Capture-MS	Hazbun TR (2003)	14690591	4932	4932
YLR424W	YDR416W	SPP382	SYF1	CCF8|NTR1	NTC90	Affinity Capture-MS	Hazbun TR (2003)	14690591	4932	4932
YLR424W	YKR022C	SPP382	N/A	CCF8|NTR1	NTR2	Affinity Capture-MS	Hazbun TR (2003)	14690591	4932	4932
YML023C	YER038C	NSE5	KRE29	N/A	N/A	Affinity Capture-MS	Hazbun TR (2003)	14690591	4932	4932
YML023C	YEL019C	NSE5	MMS21	N/A	N/A	Affinity Capture-MS	Hazbun TR (2003)	14690591	4932	4932
YML023C	YDL105W	NSE5	NSE4	N/A	QRI2	Affinity Capture-MS	Hazbun TR (2003)	14690591	4932	4932
YML023C	YOL034W	NSE5	SMC5	N/A	N/A	Affinity Capture-MS	Hazbun TR (2003)	14690591	4932	4932
YNL260C	YJR067C	N/A	YAE1	N/A	N/A	Affinity Capture-MS	Hazbun TR (2003)	14690591	4932	4932
YNL313C	YBR121C	N/A	GRS1	N/A	N/A	Affinity Capture-MS	Hazbun TR (2003)	14690591	4932	4932
YNL313C	YJL034W	N/A	KAR2	N/A	GRP78	Affinity Capture-MS	Hazbun TR (2003)	14690591	4932	4932
YNL313C	YML124C	N/A	TUB3	N/A	N/A	Affinity Capture-MS	Hazbun TR (2003)	14690591	4932	4932
YPR169W	YDL074C	JIP5	BRE1	N/A	N/A	Affinity Capture-MS	Hazbun TR (2003)	14690591	4932	4932
YGR152C	YLR229C	RSR1	CDC42	BUD1	N/A	Affinity Capture-Western	Kozminski KG (2003)	12960420	4932	4932
YLR229C	YGR152C	CDC42	RSR1	N/A	BUD1	Affinity Capture-Western	Kozminski KG (2003)	12960420	4932	4932
YER006W	YOR206W	NUG1	NOC2	N/A	N/A	Affinity Capture-Western	Bassler J (2001)	11583615	4932	4932
YER006W	YLR002C	NUG1	NOC3	N/A	N/A	Affinity Capture-Western	Bassler J (2001)	11583615	4932	4932
YER006W	YHR197W	NUG1	RIX1	N/A	IPI2	Affinity Capture-Western	Bassler J (2001)	11583615	4932	4932
YER006W	YLR106C	NUG1	MDN1	N/A	REA1	Affinity Capture-Western	Bassler J (2001)	11583615	4932	4932
YJL168C	YDL140C	SET2	RPO21	EZL1	RPB1|RPB220|SUA8	Affinity Capture-Western	Krogan NJ (2003)	12773564	4932	4932
YJL168C	YOR151C	SET2	RPB2	EZL1	RPB150|RPO22|SIT2|SOH2	Affinity Capture-Western	Krogan NJ (2003)	12773564	4932	4932
YAL041W	YGR152C	CDC24	RSR1	CLS4	BUD1	Dosage Rescue	Kozminski KG (2003)	12960420	4932	4932
YLR229C	YGR152C	CDC42	RSR1	N/A	BUD1	Dosage Rescue	Kozminski KG (2003)	12960420	4932	4932
YGR152C	YLR229C	RSR1	CDC42	BUD1	N/A	Reconstituted Complex	Kozminski KG (2003)	12960420	4932	4932
YJL168C	YER164W	SET2	CHD1	EZL1	N/A	Synthetic Growth Defect	Krogan NJ (2003)	12773564	4932	4932
YJL168C	YBR258C	SET2	SHG1	EZL1	CPS15	Synthetic Growth Defect	Krogan NJ (2003)	12773564	4932	4932
YJL168C	YDR469W	SET2	SDC1	EZL1	CPS25|SAF19	Synthetic Growth Defect	Krogan NJ (2003)	12773564	4932	4932
YJL168C	YBR175W	SET2	SWD3	EZL1	CPS30|SAF35	Synthetic Growth Defect	Krogan NJ (2003)	12773564	4932	4932
YJL168C	YPL138C	SET2	SPP1	EZL1	CPS40|SAF41	Synthetic Growth Defect	Krogan NJ (2003)	12773564	4932	4932
YJL168C	YAR003W	SET2	SWD1	EZL1	CPS50|FUN16|SAF49	Synthetic Growth Defect	Krogan NJ (2003)	12773564	4932	4932
YJL168C	YLR015W	SET2	BRE2	EZL1	CPS60	Synthetic Growth Defect	Krogan NJ (2003)	12773564	4932	4932
YJL168C	YGL194C	SET2	HOS2	EZL1	RTL1	Synthetic Growth Defect	Krogan NJ (2003)	12773564	4932	4932
YJL168C	YOL068C	SET2	HST1	EZL1	N/A	Synthetic Growth Defect	Krogan NJ (2003)	12773564	4932	4932
YJL168C	YOR123C	SET2	LEO1	EZL1	N/A	Synthetic Growth Defect	Krogan NJ (2003)	12773564	4932	4932
YJL168C	YKR029C	SET2	SET3	EZL1	N/A	Synthetic Growth Defect	Krogan NJ (2003)	12773564	4932	4932
YJL168C	YBR103W	SET2	SIF2	EZL1	EMB1	Synthetic Growth Defect	Krogan NJ (2003)	12773564	4932	4932
YJL168C	YCR033W	SET2	SNT1	EZL1	N/A	Synthetic Growth Defect	Krogan NJ (2003)	12773564	4932	4932
YJL168C	YDR155C	SET2	CPR1	EZL1	CPH1|CYP1	Synthetic Growth Defect	Krogan NJ (2003)	12773564	4932	4932
YJL168C	YIL112W	SET2	HOS4	EZL1	N/A	Synthetic Growth Defect	Krogan NJ (2003)	12773564	4932	4932
YNL271C	YJL187C	BNI1	SWE1	PPF3|SHE5	WEE1	Synthetic Lethality	Goehring AS (2003)	12686605	4932	4932
YLR319C	YJL187C	BUD6	SWE1	AIP3	WEE1	Synthetic Lethality	Goehring AS (2003)	12686605	4932	4932
YLR229C	YBR200W	CDC42	BEM1	N/A	SRO1	Synthetic Lethality	Kozminski KG (2003)	12960420	4932	4932
YLR229C	YPL161C	CDC42	BEM4	N/A	ROM7	Synthetic Lethality	Kozminski KG (2003)	12960420	4932	4932
YLR229C	YNL271C	CDC42	BNI1	N/A	PPF3|SHE5	Synthetic Lethality	Kozminski KG (2003)	12960420	4932	4932
YLR229C	YLR319C	CDC42	BUD6	N/A	AIP3	Synthetic Lethality	Kozminski KG (2003)	12960420	4932	4932
YLR229C	YKL007W	CDC42	CAP1	N/A	N/A	Synthetic Lethality	Kozminski KG (2003)	12960420	4932	4932
YLR229C	YIL034C	CDC42	CAP2	N/A	N/A	Synthetic Lethality	Kozminski KG (2003)	12960420	4932	4932
YLR229C	YNL298W	CDC42	CLA4	N/A	ERC10	Synthetic Lethality	Kozminski KG (2003)	12960420	4932	4932
YLR229C	YGR200C	CDC42	ELP2	N/A	TOT2	Synthetic Lethality	Kozminski KG (2003)	12960420	4932	4932
YLR229C	YPL086C	CDC42	ELP3	N/A	HPA1|TOT3	Synthetic Lethality	Kozminski KG (2003)	12960420	4932	4932
YLR229C	YPL101W	CDC42	ELP4	N/A	HAP1|TOT7	Synthetic Lethality	Kozminski KG (2003)	12960420	4932	4932
YLR229C	YMR312W	CDC42	ELP6	N/A	HAP3|TOT6	Synthetic Lethality	Kozminski KG (2003)	12960420	4932	4932
YLR229C	YDR309C	CDC42	GIC2	N/A	N/A	Synthetic Lethality	Kozminski KG (2003)	12960420	4932	4932
YLR229C	YGL168W	CDC42	HUR1	N/A	N/A	Synthetic Lethality	Kozminski KG (2003)	12960420	4932	4932
YLR229C	YAL024C	CDC42	LTE1	N/A	MSI2	Synthetic Lethality	Kozminski KG (2003)	12960420	4932	4932
YLR229C	YOR188W	CDC42	MSB1	N/A	N/A	Synthetic Lethality	Kozminski KG (2003)	12960420	4932	4932
YLR229C	YNL293W	CDC42	MSB3	N/A	GYP3	Synthetic Lethality	Kozminski KG (2003)	12960420	4932	4932
YLR229C	YER149C	CDC42	PEA2	N/A	DFG9|PPF2	Synthetic Lethality	Kozminski KG (2003)	12960420	4932	4932
YLR229C	YGL167C	CDC42	PMR1	N/A	BSD1|LDB1|SSC1	Synthetic Lethality	Kozminski KG (2003)	12960420	4932	4932
YLR229C	YGR152C	CDC42	RSR1	N/A	BUD1	Synthetic Lethality	Kozminski KG (2003)	12960420	4932	4932
YLR229C	YBR171W	CDC42	EXO6	N/A	HSS1|SEC71	Synthetic Lethality	Kozminski KG (2003)	12960420	4932	4932
YLR229C	YLL021W	CDC42	SPA2	N/A	FUS6|PEA1	Synthetic Lethality	Kozminski KG (2003)	12960420	4932	4932
YLR229C	YDR293C	CDC42	SSD1	N/A	CLA1|MCS1|RLT1|SRK1	Synthetic Lethality	Kozminski KG (2003)	12960420	4932	4932
YLR229C	YDR310C	CDC42	SUM1	N/A	N/A	Synthetic Lethality	Kozminski KG (2003)	12960420	4932	4932
YLR229C	YDR126W	CDC42	SWF1	N/A	PSL10	Synthetic Lethality	Kozminski KG (2003)	12960420	4932	4932
YLR229C	YER111C	CDC42	SWI4	N/A	ART1	Synthetic Lethality	Kozminski KG (2003)	12960420	4932	4932
YLR229C	YHR111W	CDC42	UBA4	N/A	YHR1	Synthetic Lethality	Kozminski KG (2003)	12960420	4932	4932
YLR229C	YBR077C	CDC42	SLM4	N/A	NIR1|EGO3|GSE1	Synthetic Lethality	Kozminski KG (2003)	12960420	4932	4932
YLR229C	YCR077C	CDC42	PAT1	N/A	MRT1	Synthetic Lethality	Kozminski KG (2003)	12960420	4932	4932
YLR229C	YGL211W	CDC42	NCS6	N/A	YGL210W-A|TUC1	Synthetic Lethality	Kozminski KG (2003)	12960420	4932	4932
YLR418C	YJL168C	CDC73	SET2	N/A	EZL1	Synthetic Lethality	Krogan NJ (2003)	12773564	4932	4932
YJL168C	YLR418C	SET2	CDC73	EZL1	N/A	Synthetic Lethality	Krogan NJ (2003)	12773564	4932	4932
YNL298W	YHL007C	CLA4	STE20	ERC10	N/A	Synthetic Lethality	Goehring AS (2003)	12686605	4932	4932
YNL298W	YHR111W	CLA4	UBA4	ERC10	YHR1	Synthetic Lethality	Goehring AS (2003)	12686605	4932	4932
YNL298W	YLR102C	CLA4	APC9	ERC10	N/A	Synthetic Lethality	Goehring AS (2003)	12686605	4932	4932
YNL298W	YJL115W	CLA4	ASF1	ERC10	CIA1	Synthetic Lethality	Goehring AS (2003)	12686605	4932	4932
YNL298W	YJL095W	CLA4	BCK1	ERC10	LAS3|SAP3|SLK1|SSP31	Synthetic Lethality	Goehring AS (2003)	12686605	4932	4932
YNL298W	YBR200W	CLA4	BEM1	ERC10	SRO1	Synthetic Lethality	Goehring AS (2003)	12686605	4932	4932
YNL298W	YER155C	CLA4	BEM2	ERC10	IPL2|SUP9|TSL1	Synthetic Lethality	Goehring AS (2003)	12686605	4932	4932
YNL298W	YPL161C	CLA4	BEM4	ERC10	ROM7	Synthetic Lethality	Goehring AS (2003)	12686605	4932	4932
YNL298W	YNL271C	CLA4	BNI1	ERC10	PPF3|SHE5	Synthetic Lethality	Goehring AS (2003)	12686605	4932	4932
YNL298W	YLR319C	CLA4	BUD6	ERC10	AIP3	Synthetic Lethality	Goehring AS (2003)	12686605	4932	4932
YNL298W	YBR023C	CLA4	CHS3	ERC10	CAL1|CSD2|DIT101|KTI2	Synthetic Lethality	Goehring AS (2003)	12686605	4932	4932
YNL298W	YLR330W	CLA4	CHS5	ERC10	CAL3	Synthetic Lethality	Goehring AS (2003)	12686605	4932	4932
YNL298W	YJL099W	CLA4	CHS6	ERC10	CSD3	Synthetic Lethality	Goehring AS (2003)	12686605	4932	4932
YNL298W	YHR142W	CLA4	CHS7	ERC10	N/A	Synthetic Lethality	Goehring AS (2003)	12686605	4932	4932
YNL298W	YPR135W	CLA4	CTF4	ERC10	CHL15|POB1	Synthetic Lethality	Goehring AS (2003)	12686605	4932	4932
YNL298W	YHR191C	CLA4	CTF8	ERC10	N/A	Synthetic Lethality	Goehring AS (2003)	12686605	4932	4932
YNL298W	YCL016C	CLA4	DCC1	ERC10	N/A	Synthetic Lethality	Goehring AS (2003)	12686605	4932	4932
YNL298W	YBL047C	CLA4	EDE1	ERC10	BUD15	Synthetic Lethality	Goehring AS (2003)	12686605	4932	4932
YNL298W	YGR200C	CLA4	ELP2	ERC10	TOT2	Synthetic Lethality	Goehring AS (2003)	12686605	4932	4932
YNL298W	YMR312W	CLA4	ELP6	ERC10	HAP3|TOT6	Synthetic Lethality	Goehring AS (2003)	12686605	4932	4932
YNL298W	YFR019W	CLA4	FAB1	ERC10	SVL7	Synthetic Lethality	Goehring AS (2003)	12686605	4932	4932
YNL298W	YNL068C	CLA4	FKH2	ERC10	N/A	Synthetic Lethality	Goehring AS (2003)	12686605	4932	4932
YNL298W	YNL153C	CLA4	GIM3	ERC10	PFD4	Synthetic Lethality	Goehring AS (2003)	12686605	4932	4932
YNL298W	YML094W	CLA4	GIM5	ERC10	PFD5	Synthetic Lethality	Goehring AS (2003)	12686605	4932	4932
YNL298W	YGL133W	CLA4	ITC1	ERC10	N/A	Synthetic Lethality	Goehring AS (2003)	12686605	4932	4932
YNL298W	YKL032C	CLA4	IXR1	ERC10	ORD1	Synthetic Lethality	Goehring AS (2003)	12686605	4932	4932
YNL298W	YIR033W	CLA4	MGA2	ERC10	N/A	Synthetic Lethality	Goehring AS (2003)	12686605	4932	4932
YNL298W	YHR030C	CLA4	SLT2	ERC10	BYC2|MPK1|SLK2	Synthetic Lethality	Goehring AS (2003)	12686605	4932	4932
YNL298W	YPL174C	CLA4	NIP100	ERC10	PAC13	Synthetic Lethality	Goehring AS (2003)	12686605	4932	4932
YNL298W	YER149C	CLA4	PEA2	ERC10	DFG9|PPF2	Synthetic Lethality	Goehring AS (2003)	12686605	4932	4932
YNL298W	YGR135W	CLA4	PRE9	ERC10	N/A	Synthetic Lethality	Goehring AS (2003)	12686605	4932	4932
YNL298W	YGL163C	CLA4	RAD54	ERC10	XRS1	Synthetic Lethality	Goehring AS (2003)	12686605	4932	4932
YNL298W	YOR275C	CLA4	RIM20	ERC10	N/A	Synthetic Lethality	Goehring AS (2003)	12686605	4932	4932
YNL298W	YKL180W	CLA4	RPL17A	ERC10	RPL17	Synthetic Lethality	Goehring AS (2003)	12686605	4932	4932
YNL298W	YBR084C-A	CLA4	RPL19A	ERC10	N/A	Synthetic Lethality	Goehring AS (2003)	12686605	4932	4932
YNL298W	YGL031C	CLA4	RPL24A	ERC10	RPL30A	Synthetic Lethality	Goehring AS (2003)	12686605	4932	4932
YNL298W	YDL191W	CLA4	RPL35A	ERC10	SOS1	Synthetic Lethality	Goehring AS (2003)	12686605	4932	4932
YNL298W	YHR200W	CLA4	RPN10	ERC10	MCB1|SUN1	Synthetic Lethality	Goehring AS (2003)	12686605	4932	4932
YNL298W	YKR057W	CLA4	RPS21A	ERC10	RPS25	Synthetic Lethality	Goehring AS (2003)	12686605	4932	4932
YNL298W	YIL153W	CLA4	RRD1	ERC10	YPA1	Synthetic Lethality	Goehring AS (2003)	12686605	4932	4932
YNL298W	YJL047C	CLA4	RTT101	ERC10	CUL8	Synthetic Lethality	Goehring AS (2003)	12686605	4932	4932
YNL298W	YNL206C	CLA4	RTT106	ERC10	N/A	Synthetic Lethality	Goehring AS (2003)	12686605	4932	4932
YNL298W	YMR263W	CLA4	SAP30	ERC10	N/A	Synthetic Lethality	Goehring AS (2003)	12686605	4932	4932
YNL298W	YDR363W-A	CLA4	SEM1	ERC10	DSS1|HOD1	Synthetic Lethality	Goehring AS (2003)	12686605	4932	4932
YNL298W	YGL066W	CLA4	SGF73	ERC10	sca7	Synthetic Lethality	Goehring AS (2003)	12686605	4932	4932
YNL298W	YDL225W	CLA4	SHS1	ERC10	SEP7	Synthetic Lethality	Goehring AS (2003)	12686605	4932	4932
YNL298W	YBL061C	CLA4	SKT5	ERC10	CAL2|CHS4|CSD4	Synthetic Lethality	Goehring AS (2003)	12686605	4932	4932
YNL298W	YOR195W	CLA4	SLK19	ERC10	N/A	Synthetic Lethality	Goehring AS (2003)	12686605	4932	4932
YNL298W	YGR229C	CLA4	SMI1	ERC10	KNR4	Synthetic Lethality	Goehring AS (2003)	12686605	4932	4932
YNL298W	YLL021W	CLA4	SPA2	ERC10	FUS6|PEA1	Synthetic Lethality	Goehring AS (2003)	12686605	4932	4932
YNL298W	YHR152W	CLA4	SPO12	ERC10	N/A	Synthetic Lethality	Goehring AS (2003)	12686605	4932	4932
YNL298W	YBR175W	CLA4	SWD3	ERC10	CPS30|SAF35	Synthetic Lethality	Goehring AS (2003)	12686605	4932	4932
YNL298W	YER111C	CLA4	SWI4	ERC10	ART1	Synthetic Lethality	Goehring AS (2003)	12686605	4932	4932
YNL298W	YMR223W	CLA4	UBP8	ERC10	N/A	Synthetic Lethality	Goehring AS (2003)	12686605	4932	4932
YNL298W	YNL229C	CLA4	URE2	ERC10	N/A	Synthetic Lethality	Goehring AS (2003)	12686605	4932	4932
YNL298W	YBR095C	CLA4	RXT2	ERC10	RAF60	Synthetic Lethality	Goehring AS (2003)	12686605	4932	4932
YNL298W	YDR424C	CLA4	DYN2	ERC10	SLC1	Synthetic Lethality	Goehring AS (2003)	12686605	4932	4932
YNL298W	YGL211W	CLA4	NCS6	ERC10	YGL210W-A|TUC1	Synthetic Lethality	Goehring AS (2003)	12686605	4932	4932
YNL298W	YIL112W	CLA4	HOS4	ERC10	N/A	Synthetic Lethality	Goehring AS (2003)	12686605	4932	4932
YNL298W	YLR386W	CLA4	VAC14	ERC10	N/A	Synthetic Lethality	Goehring AS (2003)	12686605	4932	4932
YNL298W	YML095C	CLA4	RAD10	ERC10	N/A	Synthetic Lethality	Goehring AS (2003)	12686605	4932	4932
YNL298W	YNL119W	CLA4	NCS2	ERC10	N/A	Synthetic Lethality	Goehring AS (2003)	12686605	4932	4932
YNL298W	YPL047W	CLA4	SGF11	ERC10	N/A	Synthetic Lethality	Goehring AS (2003)	12686605	4932	4932
YAL059W	YER006W	ECM1	NUG1	N/A	N/A	Synthetic Lethality	Bassler J (2001)	11583615	4932	4932
YAL059W	YFR031C-A	ECM1	RPL2A	N/A	RPL5B	Synthetic Lethality	Bassler J (2001)	11583615	4932	4932
YKL186C	YAL059W	MTR2	ECM1	N/A	N/A	Synthetic Lethality	Bassler J (2001)	11583615	4932	4932
YER006W	YKL186C	NUG1	MTR2	N/A	N/A	Synthetic Lethality	Bassler J (2001)	11583615	4932	4932
YER149C	YJL187C	PEA2	SWE1	DFG9|PPF2	WEE1	Synthetic Lethality	Goehring AS (2003)	12686605	4932	4932
YPL031C	YEL036C	PHO85	ANP1	LDB15	GEM3|MNN8	Synthetic Lethality	Huang D (2002)	12077337	4932	4932
YPL031C	YJL095W	PHO85	BCK1	LDB15	LAS3|SAP3|SLK1|SSP31	Synthetic Lethality	Huang D (2002)	12077337	4932	4932
YPL031C	YBR200W	PHO85	BEM1	LDB15	SRO1	Synthetic Lethality	Huang D (2002)	12077337	4932	4932
YPL031C	YER155C	PHO85	BEM2	LDB15	IPL2|SUP9|TSL1	Synthetic Lethality	Huang D (2002)	12077337	4932	4932
YPL031C	YPL161C	PHO85	BEM4	LDB15	ROM7	Synthetic Lethality	Huang D (2002)	12077337	4932	4932
YPL031C	YNL271C	PHO85	BNI1	LDB15	PPF3|SHE5	Synthetic Lethality	Huang D (2002)	12077337	4932	4932
YPL031C	YDL074C	PHO85	BRE1	LDB15	N/A	Synthetic Lethality	Huang D (2002)	12077337	4932	4932
YPL031C	YGR157W	PHO85	CHO2	LDB15	PEM1	Synthetic Lethality	Huang D (2002)	12077337	4932	4932
YPL031C	YNL298W	PHO85	CLA4	LDB15	ERC10	Synthetic Lethality	Huang D (2002)	12077337	4932	4932
YPL031C	YDR414C	PHO85	ERD1	LDB15	LDB2	Synthetic Lethality	Huang D (2002)	12077337	4932	4932
YPL031C	YLR342W	PHO85	FKS1	LDB15	CND1|CWH53|ETG1|GSC1|PBR1	Synthetic Lethality	Huang D (2002)	12077337	4932	4932
YPL031C	YMR306W	PHO85	FKS3	LDB15	N/A	Synthetic Lethality	Huang D (2002)	12077337	4932	4932
YPL031C	YNL199C	PHO85	GCR2	LDB15	N/A	Synthetic Lethality	Huang D (2002)	12077337	4932	4932
YPL031C	YJL101C	PHO85	GSH1	LDB15	N/A	Synthetic Lethality	Huang D (2002)	12077337	4932	4932
YPL031C	YJR075W	PHO85	HOC1	LDB15	N/A	Synthetic Lethality	Huang D (2002)	12077337	4932	4932
YPL031C	YNL323W	PHO85	LEM3	LDB15	BRE3|ROS3	Synthetic Lethality	Huang D (2002)	12077337	4932	4932
YPL031C	YDR245W	PHO85	MNN10	LDB15	BED1|REC41|SLC2	Synthetic Lethality	Huang D (2002)	12077337	4932	4932
YPL031C	YHR030C	PHO85	SLT2	LDB15	BYC2|MPK1|SLK2	Synthetic Lethality	Huang D (2002)	12077337	4932	4932
YPL031C	YDR150W	PHO85	NUM1	LDB15	PAC12	Synthetic Lethality	Huang D (2002)	12077337	4932	4932
YPL031C	YJR073C	PHO85	OPI3	LDB15	PEM2	Synthetic Lethality	Huang D (2002)	12077337	4932	4932
YPL031C	YGR078C	PHO85	PAC10	LDB15	GIM2|PFD3|RKS2	Synthetic Lethality	Huang D (2002)	12077337	4932	4932
YPL031C	YGL167C	PHO85	PMR1	LDB15	BSD1|LDB1|SSC1	Synthetic Lethality	Huang D (2002)	12077337	4932	4932
YPL031C	YBR260C	PHO85	RGD1	LDB15	N/A	Synthetic Lethality	Huang D (2002)	12077337	4932	4932
YPL031C	YLR371W	PHO85	ROM2	LDB15	N/A	Synthetic Lethality	Huang D (2002)	12077337	4932	4932
YPL031C	YOR014W	PHO85	RTS1	LDB15	SCS1	Synthetic Lethality	Huang D (2002)	12077337	4932	4932
YPL031C	YOR140W	PHO85	SFL1	LDB15	N/A	Synthetic Lethality	Huang D (2002)	12077337	4932	4932
YPL031C	YER096W	PHO85	SHC1	LDB15	N/A	Synthetic Lethality	Huang D (2002)	12077337	4932	4932
YPL031C	YOL122C	PHO85	SMF1	LDB15	SBS1	Synthetic Lethality	Huang D (2002)	12077337	4932	4932
YPL031C	YLR425W	PHO85	TUS1	LDB15	SOP10	Synthetic Lethality	Huang D (2002)	12077337	4932	4932
YPL031C	YGR063C	PHO85	SPT4	LDB15	N/A	Synthetic Lethality	Huang D (2002)	12077337	4932	4932
YPL031C	YCR081W	PHO85	SRB8	LDB15	GIG1|MED12|NUT6|SSN5|YCR080W	Synthetic Lethality	Huang D (2002)	12077337	4932	4932
YPL031C	YDR443C	PHO85	SSN2	LDB15	MED13|NUT8|RYE3|SCA1|SRB9|UME2	Synthetic Lethality	Huang D (2002)	12077337	4932	4932
YPL031C	YLR372W	PHO85	SUR4	LDB15	APA1|ELO3|SRE1|VBM1	Synthetic Lethality	Huang D (2002)	12077337	4932	4932
YPL031C	YER111C	PHO85	SWI4	LDB15	ART1	Synthetic Lethality	Huang D (2002)	12077337	4932	4932
YPL031C	YOL020W	PHO85	TAT2	LDB15	LTG3|SAB2|SCM2|TAP2	Synthetic Lethality	Huang D (2002)	12077337	4932	4932
YPL031C	YNL079C	PHO85	TPM1	LDB15	N/A	Synthetic Lethality	Huang D (2002)	12077337	4932	4932
YPL031C	YDR207C	PHO85	UME6	LDB15	CAR80|NIM2|RIM16	Synthetic Lethality	Huang D (2002)	12077337	4932	4932
YPL031C	YOR106W	PHO85	VAM3	LDB15	PTH1	Synthetic Lethality	Huang D (2002)	12077337	4932	4932
YPL031C	YML115C	PHO85	VAN1	LDB15	LDB13|VRG7|VRG8	Synthetic Lethality	Huang D (2002)	12077337	4932	4932
YPL031C	YPL253C	PHO85	VIK1	LDB15	N/A	Synthetic Lethality	Huang D (2002)	12077337	4932	4932
YPL031C	YHR012W	PHO85	VPS29	LDB15	PEP11	Synthetic Lethality	Huang D (2002)	12077337	4932	4932
YPL031C	YJL154C	PHO85	VPS35	LDB15	GRD9|VPT7	Synthetic Lethality	Huang D (2002)	12077337	4932	4932
YPL031C	YLR360W	PHO85	VPS38	LDB15	VPL17	Synthetic Lethality	Huang D (2002)	12077337	4932	4932
YPL031C	YDR456W	PHO85	NHX1	LDB15	NHA2|VPS44|VPL27	Synthetic Lethality	Huang D (2002)	12077337	4932	4932
YPL031C	YOR008C	PHO85	SLG1	LDB15	HCS77|WSC1	Synthetic Lethality	Huang D (2002)	12077337	4932	4932
YPL031C	YHL028W	PHO85	WSC4	LDB15	YHC8|YFW1	Synthetic Lethality	Huang D (2002)	12077337	4932	4932
YPL031C	YER049W	PHO85	N/A	LDB15	TPA1	Synthetic Lethality	Huang D (2002)	12077337	4932	4932
YPL031C	YGL015C	PHO85	N/A	LDB15	N/A	Synthetic Lethality	Huang D (2002)	12077337	4932	4932
YPL031C	YGR161C	PHO85	RTS3	LDB15	N/A	Synthetic Lethality	Huang D (2002)	12077337	4932	4932
YPL031C	YJR142W	PHO85	N/A	LDB15	N/A	Synthetic Lethality	Huang D (2002)	12077337	4932	4932
YPL031C	YLR200W	PHO85	YKE2	LDB15	GIM1|PFD6	Synthetic Lethality	Huang D (2002)	12077337	4932	4932
YPL031C	YOL119C	PHO85	MCH4	LDB15	N/A	Synthetic Lethality	Huang D (2002)	12077337	4932	4932
YJL168C	YLR085C	SET2	ARP6	EZL1	N/A	Synthetic Lethality	Krogan NJ (2003)	12773564	4932	4932
YJL168C	YPL161C	SET2	BEM4	EZL1	ROM7	Synthetic Lethality	Krogan NJ (2003)	12773564	4932	4932
YJL168C	YDL074C	SET2	BRE1	EZL1	N/A	Synthetic Lethality	Krogan NJ (2003)	12773564	4932	4932
YJL168C	YLR015W	SET2	BRE2	EZL1	CPS60	Synthetic Lethality	Krogan NJ (2003)	12773564	4932	4932
YJL168C	YNR051C	SET2	BRE5	EZL1	N/A	Synthetic Lethality	Krogan NJ (2003)	12773564	4932	4932
YJL168C	YCL016C	SET2	DCC1	EZL1	N/A	Synthetic Lethality	Krogan NJ (2003)	12773564	4932	4932
YJL168C	YAL013W	SET2	DEP1	EZL1	FUN54	Synthetic Lethality	Krogan NJ (2003)	12773564	4932	4932
YJL168C	YNL153C	SET2	GIM3	EZL1	PFD4	Synthetic Lethality	Krogan NJ (2003)	12773564	4932	4932
YJL168C	YML094W	SET2	GIM5	EZL1	PFD5	Synthetic Lethality	Krogan NJ (2003)	12773564	4932	4932
YJL168C	YOL012C	SET2	HTZ1	EZL1	HTA3	Synthetic Lethality	Krogan NJ (2003)	12773564	4932	4932
YJL168C	YOR123C	SET2	LEO1	EZL1	N/A	Synthetic Lethality	Krogan NJ (2003)	12773564	4932	4932
YJL168C	YPL055C	SET2	LGE1	EZL1	N/A	Synthetic Lethality	Krogan NJ (2003)	12773564	4932	4932
YJL168C	YNL297C	SET2	MON2	EZL1	YSL2	Synthetic Lethality	Krogan NJ (2003)	12773564	4932	4932
YJL168C	YML128C	SET2	MSC1	EZL1	N/A	Synthetic Lethality	Krogan NJ (2003)	12773564	4932	4932
YJL168C	YNL294C	SET2	RIM21	EZL1	PAL2	Synthetic Lethality	Krogan NJ (2003)	12773564	4932	4932
YJL168C	YGL244W	SET2	RTF1	EZL1	CSL3	Synthetic Lethality	Krogan NJ (2003)	12773564	4932	4932
YJL168C	YDR469W	SET2	SDC1	EZL1	CPS25|SAF19	Synthetic Lethality	Krogan NJ (2003)	12773564	4932	4932
YJL168C	YLR268W	SET2	SEC22	EZL1	SLY2|TSL26	Synthetic Lethality	Krogan NJ (2003)	12773564	4932	4932
YJL168C	YKR029C	SET2	SET3	EZL1	N/A	Synthetic Lethality	Krogan NJ (2003)	12773564	4932	4932
YJL168C	YGR112W	SET2	SHY1	EZL1	N/A	Synthetic Lethality	Krogan NJ (2003)	12773564	4932	4932
YJL168C	YBR103W	SET2	SIF2	EZL1	EMB1	Synthetic Lethality	Krogan NJ (2003)	12773564	4932	4932
YJL168C	YCR033W	SET2	SNT1	EZL1	N/A	Synthetic Lethality	Krogan NJ (2003)	12773564	4932	4932
YJL168C	YGL127C	SET2	SOH1	EZL1	MED31	Synthetic Lethality	Krogan NJ (2003)	12773564	4932	4932
YJL168C	YAL011W	SET2	SWC3	EZL1	SWC1	Synthetic Lethality	Krogan NJ (2003)	12773564	4932	4932
YJL168C	YBR175W	SET2	SWD3	EZL1	CPS30|SAF35	Synthetic Lethality	Krogan NJ (2003)	12773564	4932	4932
YJL168C	YDR334W	SET2	SWR1	EZL1	N/A	Synthetic Lethality	Krogan NJ (2003)	12773564	4932	4932
YJL168C	YLR386W	SET2	VAC14	EZL1	N/A	Synthetic Lethality	Krogan NJ (2003)	12773564	4932	4932
YJL168C	YOR106W	SET2	VAM3	EZL1	PTH1	Synthetic Lethality	Krogan NJ (2003)	12773564	4932	4932
YJL168C	YDR359C	SET2	VID21	EZL1	EAF1	Synthetic Lethality	Krogan NJ (2003)	12773564	4932	4932
YJL168C	YML041C	SET2	VPS71	EZL1	SWC6	Synthetic Lethality	Krogan NJ (2003)	12773564	4932	4932
YJL168C	YDL033C	SET2	SLM3	EZL1	MTU1|MTO2	Synthetic Lethality	Krogan NJ (2003)	12773564	4932	4932
YJL168C	YGL045W	SET2	RIM8	EZL1	PAL3|YGL046W	Synthetic Lethality	Krogan NJ (2003)	12773564	4932	4932
YJL168C	YIL112W	SET2	HOS4	EZL1	N/A	Synthetic Lethality	Krogan NJ (2003)	12773564	4932	4932
YJL168C	YOL145C	SET2	CTR9	EZL1	CDP1	Synthetic Lethality	Krogan NJ (2003)	12773564	4932	4932
YJL168C	YBR279W	SET2	PAF1	EZL1	N/A	Synthetic Lethality	Krogan NJ (2003)	12773564	4932	4932
YLL021W	YJL187C	SPA2	SWE1	FUS6|PEA1	WEE1	Synthetic Lethality	Goehring AS (2003)	12686605	4932	4932
YHL007C	YJL187C	STE20	SWE1	N/A	WEE1	Synthetic Lethality	Goehring AS (2003)	12686605	4932	4932
YIL153W	YJL187C	RRD1	SWE1	YPA1	WEE1	Synthetic Lethality	Goehring AS (2003)	12686605	4932	4932
YOL001W	YFR034C	PHO80	PHO4	AGS3|TUP7|VAC5	N/A	Synthetic Rescue	Huang D (2002)	12077337	4932	4932
YOL001W	YJL012C	PHO80	VTC4	AGS3|TUP7|VAC5	PHM3|YJL012C-A	Synthetic Rescue	Huang D (2002)	12077337	4932	4932
YOL034W	YER047C	SMC5	SAP1	N/A	N/A	Two-hybrid	Hazbun TR (2003)	14690591	4932	4932
YOL034W	YAL028W	SMC5	FRT2	N/A	HPH2	Two-hybrid	Hazbun TR (2003)	14690591	4932	4932
YDR288W	YOR358W	NSE3	HAP5	N/A	N/A	Two-hybrid	Hazbun TR (2003)	14690591	4932	4932
YDR288W	YNL124W	NSE3	NAF1	N/A	N/A	Two-hybrid	Hazbun TR (2003)	14690591	4932	4932
YDR288W	YLR007W	NSE3	NSE1	N/A	N/A	Two-hybrid	Hazbun TR (2003)	14690591	4932	4932
YDR288W	YDL103C	NSE3	QRI1	N/A	UAP1	Two-hybrid	Hazbun TR (2003)	14690591	4932	4932
YDR288W	YDL105W	NSE3	NSE4	N/A	QRI2	Two-hybrid	Hazbun TR (2003)	14690591	4932	4932
YDR288W	YLR453C	NSE3	RIF2	N/A	N/A	Two-hybrid	Hazbun TR (2003)	14690591	4932	4932
YML023C	YBR164C	NSE5	ARL1	N/A	DLP2	Two-hybrid	Hazbun TR (2003)	14690591	4932	4932
YML023C	YDL013W	NSE5	HEX3	N/A	SLX5	Two-hybrid	Hazbun TR (2003)	14690591	4932	4932
YML023C	YER038C	NSE5	KRE29	N/A	N/A	Two-hybrid	Hazbun TR (2003)	14690591	4932	4932
YML023C	YDR318W	NSE5	MCM21	N/A	CTF5	Two-hybrid	Hazbun TR (2003)	14690591	4932	4932
YML023C	YOR269W	NSE5	PAC1	N/A	N/A	Two-hybrid	Hazbun TR (2003)	14690591	4932	4932
YML023C	YDR510W	NSE5	SMT3	N/A	N/A	Two-hybrid	Hazbun TR (2003)	14690591	4932	4932
YML023C	YMR053C	NSE5	STB2	N/A	N/A	Two-hybrid	Hazbun TR (2003)	14690591	4932	4932
YML023C	YDR260C	NSE5	SWM1	N/A	N/A	Two-hybrid	Hazbun TR (2003)	14690591	4932	4932
YML023C	YDL064W	NSE5	UBC9	N/A	N/A	Two-hybrid	Hazbun TR (2003)	14690591	4932	4932
YML023C	YGR048W	NSE5	UFD1	N/A	N/A	Two-hybrid	Hazbun TR (2003)	14690591	4932	4932
YHR066W	YKL082C	SSF1	RRP14	N/A	N/A	Affinity Capture-MS	Fatica A (2002)	11864607	4932	4932
YDL209C	YER172C	CWC2	BRR2	NTC40	PRP44|RSS1|SLT22|SNU246	Affinity Capture-MS	Hazbun TR (2003)	14690591	4932	4932
YMR049C	YGR103W	ERB1	NOP7	N/A	YPH1	Affinity Capture-MS	Krogan NJ (2004)	14759368	4932	4932
YGR103W	YMR049C	NOP7	ERB1	YPH1	N/A	Affinity Capture-MS	Krogan NJ (2004)	14759368	4932	4932
YMR049C	YOR272W	ERB1	YTM1	N/A	N/A	Affinity Capture-MS	Krogan NJ (2004)	14759368	4932	4932
YGR128C	YJL109C	UTP8	UTP10	N/A	N/A	Affinity Capture-MS	Krogan NJ (2004)	14759368	4932	4932
YJL109C	YGR128C	UTP10	UTP8	N/A	N/A	Affinity Capture-MS	Krogan NJ (2004)	14759368	4932	4932
YGR128C	YEL055C	UTP8	POL5	N/A	N/A	Affinity Capture-MS	Krogan NJ (2004)	14759368	4932	4932
YGR128C	YPL126W	UTP8	NAN1	N/A	UTP17	Affinity Capture-MS	Krogan NJ (2004)	14759368	4932	4932
YGR128C	YDR324C	UTP8	UTP4	N/A	N/A	Affinity Capture-MS	Krogan NJ (2004)	14759368	4932	4932
YDR324C	YGR128C	UTP4	UTP8	N/A	N/A	Affinity Capture-MS	Krogan NJ (2004)	14759368	4932	4932
YGR128C	YHR196W	UTP8	UTP9	N/A	N/A	Affinity Capture-MS	Krogan NJ (2004)	14759368	4932	4932
YHR196W	YGR128C	UTP9	UTP8	N/A	N/A	Affinity Capture-MS	Krogan NJ (2004)	14759368	4932	4932
YGR128C	YMR093W	UTP8	UTP15	N/A	N/A	Affinity Capture-MS	Krogan NJ (2004)	14759368	4932	4932
YHR196W	YJL109C	UTP9	UTP10	N/A	N/A	Affinity Capture-MS	Krogan NJ (2004)	14759368	4932	4932
YJL109C	YHR196W	UTP10	UTP9	N/A	N/A	Affinity Capture-MS	Krogan NJ (2004)	14759368	4932	4932
YHR196W	YEL055C	UTP9	POL5	N/A	N/A	Affinity Capture-MS	Krogan NJ (2004)	14759368	4932	4932
YHR196W	YPL126W	UTP9	NAN1	N/A	UTP17	Affinity Capture-MS	Krogan NJ (2004)	14759368	4932	4932
YHR196W	YMR093W	UTP9	UTP15	N/A	N/A	Affinity Capture-MS	Krogan NJ (2004)	14759368	4932	4932
YHR196W	YDR324C	UTP9	UTP4	N/A	N/A	Affinity Capture-MS	Krogan NJ (2004)	14759368	4932	4932
YDR324C	YHR196W	UTP4	UTP9	N/A	N/A	Affinity Capture-MS	Krogan NJ (2004)	14759368	4932	4932
YJL109C	YEL055C	UTP10	POL5	N/A	N/A	Affinity Capture-MS	Krogan NJ (2004)	14759368	4932	4932
YJL109C	YPL126W	UTP10	NAN1	N/A	UTP17	Affinity Capture-MS	Krogan NJ (2004)	14759368	4932	4932
YJL109C	YDR324C	UTP10	UTP4	N/A	N/A	Affinity Capture-MS	Krogan NJ (2004)	14759368	4932	4932
YDR324C	YJL109C	UTP4	UTP10	N/A	N/A	Affinity Capture-MS	Krogan NJ (2004)	14759368	4932	4932
YJL109C	YMR093W	UTP10	UTP15	N/A	N/A	Affinity Capture-MS	Krogan NJ (2004)	14759368	4932	4932
YLR409C	YLR129W	UTP21	DIP2	N/A	UTP12	Affinity Capture-MS	Krogan NJ (2004)	14759368	4932	4932
YLR409C	YCR057C	UTP21	PWP2	N/A	UTP1|YCR055C|YCR058C	Affinity Capture-MS	Krogan NJ (2004)	14759368	4932	4932
YLR409C	YLR222C	UTP21	UTP13	N/A	N/A	Affinity Capture-MS	Krogan NJ (2004)	14759368	4932	4932
YLR222C	YLR409C	UTP13	UTP21	N/A	N/A	Affinity Capture-MS	Krogan NJ (2004)	14759368	4932	4932
YLR409C	YJL069C	UTP21	UTP18	N/A	N/A	Affinity Capture-MS	Krogan NJ (2004)	14759368	4932	4932
YJL069C	YLR409C	UTP18	UTP21	N/A	N/A	Affinity Capture-MS	Krogan NJ (2004)	14759368	4932	4932
YLR409C	YDR449C	UTP21	UTP6	N/A	N/A	Affinity Capture-MS	Krogan NJ (2004)	14759368	4932	4932
YJL069C	YLR129W	UTP18	DIP2	N/A	UTP12	Affinity Capture-MS	Krogan NJ (2004)	14759368	4932	4932
YJL069C	YCR057C	UTP18	PWP2	N/A	UTP1|YCR055C|YCR058C	Affinity Capture-MS	Krogan NJ (2004)	14759368	4932	4932
YJL069C	YLR222C	UTP18	UTP13	N/A	N/A	Affinity Capture-MS	Krogan NJ (2004)	14759368	4932	4932
YLR222C	YJL069C	UTP13	UTP18	N/A	N/A	Affinity Capture-MS	Krogan NJ (2004)	14759368	4932	4932
YJL069C	YDR449C	UTP18	UTP6	N/A	N/A	Affinity Capture-MS	Krogan NJ (2004)	14759368	4932	4932
YLR222C	YLR129W	UTP13	DIP2	N/A	UTP12	Affinity Capture-MS	Krogan NJ (2004)	14759368	4932	4932
YLR222C	YCR057C	UTP13	PWP2	N/A	UTP1|YCR055C|YCR058C	Affinity Capture-MS	Krogan NJ (2004)	14759368	4932	4932
YLR222C	YDR449C	UTP13	UTP6	N/A	N/A	Affinity Capture-MS	Krogan NJ (2004)	14759368	4932	4932
YGR090W	YCL031C	UTP22	RRP7	N/A	N/A	Affinity Capture-MS	Krogan NJ (2004)	14759368	4932	4932
YGR090W	YIL035C	UTP22	CKA1	N/A	N/A	Affinity Capture-MS	Krogan NJ (2004)	14759368	4932	4932
YGR090W	YOR061W	UTP22	CKA2	N/A	YOR29-12	Affinity Capture-MS	Krogan NJ (2004)	14759368	4932	4932
YGR090W	YGL019W	UTP22	CKB1	N/A	N/A	Affinity Capture-MS	Krogan NJ (2004)	14759368	4932	4932
YGR090W	YOR039W	UTP22	CKB2	N/A	N/A	Affinity Capture-MS	Krogan NJ (2004)	14759368	4932	4932
YOR039W	YGR090W	CKB2	UTP22	N/A	N/A	Affinity Capture-MS	Krogan NJ (2004)	14759368	4932	4932
YPL147W	YPL145C	PXA1	KES1	LPI1|PAL1|PAT2|SSH2	LPI3|OSH4|BSR3	Affinity Capture-MS	Krogan NJ (2004)	14759368	4932	4932
YGR103W	YPR016C	NOP7	TIF6	YPH1	CDC95	Affinity Capture-MS	Harnpicharnchai P (2001)	11583614	4932	4932
YGR103W	YPL211W	NOP7	NIP7	YPH1	N/A	Affinity Capture-MS	Harnpicharnchai P (2001)	11583614	4932	4932
YGR103W	YOL077C	NOP7	BRX1	YPH1	N/A	Affinity Capture-MS	Harnpicharnchai P (2001)	11583614	4932	4932
YGR103W	YPL093W	NOP7	NOG1	YPH1	N/A	Affinity Capture-MS	Harnpicharnchai P (2001)	11583614	4932	4932
YGR103W	YAL025C	NOP7	MAK16	YPH1	N/A	Affinity Capture-MS	Harnpicharnchai P (2001)	11583614	4932	4932
YGR103W	YMR290C	NOP7	HAS1	YPH1	N/A	Affinity Capture-MS	Harnpicharnchai P (2001)	11583614	4932	4932
YGR103W	YLL008W	NOP7	DRS1	YPH1	N/A	Affinity Capture-MS	Harnpicharnchai P (2001)	11583614	4932	4932
YGR103W	YMR049C	NOP7	ERB1	YPH1	N/A	Affinity Capture-MS	Harnpicharnchai P (2001)	11583614	4932	4932
YGR103W	YHR038W	NOP7	RRF1	YPH1	FIL1|KIM4	Affinity Capture-MS	Harnpicharnchai P (2001)	11583614	4932	4932
YGR103W	YKL172W	NOP7	EBP2	YPH1	N/A	Affinity Capture-MS	Harnpicharnchai P (2001)	11583614	4932	4932
YGR103W	YNL002C	NOP7	RLP7	YPH1	RPL7	Affinity Capture-MS	Harnpicharnchai P (2001)	11583614	4932	4932
YGR103W	YDR087C	NOP7	RRP1	YPH1	N/A	Affinity Capture-MS	Harnpicharnchai P (2001)	11583614	4932	4932
YGR103W	YCL054W	NOP7	SPB1	YPH1	N/A	Affinity Capture-MS	Harnpicharnchai P (2001)	11583614	4932	4932
YGR103W	YOR272W	NOP7	YTM1	YPH1	N/A	Affinity Capture-MS	Harnpicharnchai P (2001)	11583614	4932	4932
YGR103W	YFR001W	NOP7	LOC1	YPH1	N/A	Affinity Capture-MS	Harnpicharnchai P (2001)	11583614	4932	4932
YGR103W	YKL009W	NOP7	MRT4	YPH1	N/A	Affinity Capture-MS	Harnpicharnchai P (2001)	11583614	4932	4932
YGR103W	YNL110C	NOP7	NOP15	YPH1	N/A	Affinity Capture-MS	Harnpicharnchai P (2001)	11583614	4932	4932
YGR103W	YER002W	NOP7	NOP16	YPH1	N/A	Affinity Capture-MS	Harnpicharnchai P (2001)	11583614	4932	4932
YGR103W	YGL111W	NOP7	NSA1	YPH1	N/A	Affinity Capture-MS	Harnpicharnchai P (2001)	11583614	4932	4932
YGR103W	YER126C	NOP7	NSA2	YPH1	N/A	Affinity Capture-MS	Harnpicharnchai P (2001)	11583614	4932	4932
YGR103W	YHR052W	NOP7	CIC1	YPH1	NSA3	Affinity Capture-MS	Harnpicharnchai P (2001)	11583614	4932	4932
YGR103W	YLR009W	NOP7	RLP24	YPH1	N/A	Affinity Capture-MS	Harnpicharnchai P (2001)	11583614	4932	4932
YGR264C	YGL105W	MES1	ARC1	N/A	N/A	Affinity Capture-MS	Krogan NJ (2004)	14759368	4932	4932
YGR264C	YGR264C	MES1	MES1	N/A	N/A	Affinity Capture-MS	Krogan NJ (2004)	14759368	4932	4932
YGR264C	YGL245W	MES1	GUS1	N/A	GSN1	Affinity Capture-MS	Krogan NJ (2004)	14759368	4932	4932
YGR162W	YGL245W	TIF4631	GUS1	N/A	GSN1	Affinity Capture-MS	Krogan NJ (2004)	14759368	4932	4932
YER049W	YER049W	N/A	N/A	TPA1	TPA1	Affinity Capture-MS	Krogan NJ (2004)	14759368	4932	4932
YPL263C	YPL263C	KEL3	KEL3	N/A	N/A	Affinity Capture-MS	Krogan NJ (2004)	14759368	4932	4932
YGL078C	YER177W	DBP3	BMH1	N/A	APR6	Affinity Capture-MS	Krogan NJ (2004)	14759368	4932	4932
YGL078C	YGL078C	DBP3	DBP3	N/A	N/A	Affinity Capture-MS	Krogan NJ (2004)	14759368	4932	4932
YGL078C	YGR159C	DBP3	NSR1	N/A	SHE5	Affinity Capture-MS	Krogan NJ (2004)	14759368	4932	4932
YGR159C	YGL078C	NSR1	DBP3	SHE5	N/A	Affinity Capture-MS	Krogan NJ (2004)	14759368	4932	4932
YOR310C	YGR159C	NOP58	NSR1	NOP5	SHE5	Affinity Capture-MS	Krogan NJ (2004)	14759368	4932	4932
YGR159C	YOR310C	NSR1	NOP58	SHE5	NOP5	Affinity Capture-MS	Krogan NJ (2004)	14759368	4932	4932
YGR159C	YGR159C	NSR1	NSR1	SHE5	SHE5	Affinity Capture-MS	Krogan NJ (2004)	14759368	4932	4932
YLR410W	YGR159C	VIP1	NSR1	N/A	SHE5	Affinity Capture-MS	Krogan NJ (2004)	14759368	4932	4932
YGL078C	YLR175W	DBP3	CBF5	N/A	N/A	Affinity Capture-MS	Krogan NJ (2004)	14759368	4932	4932
YGL078C	YHR089C	DBP3	GAR1	N/A	N/A	Affinity Capture-MS	Krogan NJ (2004)	14759368	4932	4932
YGL078C	YDL208W	DBP3	NHP2	N/A	N/A	Affinity Capture-MS	Krogan NJ (2004)	14759368	4932	4932
YHR089C	YLR175W	GAR1	CBF5	N/A	N/A	Affinity Capture-MS	Krogan NJ (2004)	14759368	4932	4932
YHR089C	YHR089C	GAR1	GAR1	N/A	N/A	Affinity Capture-MS	Krogan NJ (2004)	14759368	4932	4932
YHR089C	YDL208W	GAR1	NHP2	N/A	N/A	Affinity Capture-MS	Krogan NJ (2004)	14759368	4932	4932
YHR089C	YDL213C	GAR1	NOP6	N/A	N/A	Affinity Capture-MS	Krogan NJ (2004)	14759368	4932	4932
YHR089C	YGR283C	GAR1	N/A	N/A	N/A	Affinity Capture-MS	Krogan NJ (2004)	14759368	4932	4932
YGR283C	YHR089C	N/A	GAR1	N/A	N/A	Affinity Capture-MS	Krogan NJ (2004)	14759368	4932	4932
YHR089C	YMR310C	GAR1	N/A	N/A	N/A	Affinity Capture-MS	Krogan NJ (2004)	14759368	4932	4932
YOR310C	YLR175W	NOP58	CBF5	NOP5	N/A	Affinity Capture-MS	Krogan NJ (2004)	14759368	4932	4932
YGR159C	YLR175W	NSR1	CBF5	SHE5	N/A	Affinity Capture-MS	Krogan NJ (2004)	14759368	4932	4932
YGL244W	YLR175W	RTF1	CBF5	CSL3	N/A	Affinity Capture-MS	Krogan NJ (2004)	14759368	4932	4932
YHR196W	YLR175W	UTP9	CBF5	N/A	N/A	Affinity Capture-MS	Krogan NJ (2004)	14759368	4932	4932
YLR410W	YLR175W	VIP1	CBF5	N/A	N/A	Affinity Capture-MS	Krogan NJ (2004)	14759368	4932	4932
YGR283C	YLR175W	N/A	CBF5	N/A	N/A	Affinity Capture-MS	Krogan NJ (2004)	14759368	4932	4932
YGR283C	YDL208W	N/A	NHP2	N/A	N/A	Affinity Capture-MS	Krogan NJ (2004)	14759368	4932	4932
YGR283C	YGR283C	N/A	N/A	N/A	N/A	Affinity Capture-MS	Krogan NJ (2004)	14759368	4932	4932
YGR283C	YMR310C	N/A	N/A	N/A	N/A	Affinity Capture-MS	Krogan NJ (2004)	14759368	4932	4932
YGL078C	YLR197W	DBP3	SIK1	N/A	NOP56	Affinity Capture-MS	Krogan NJ (2004)	14759368	4932	4932
YOR310C	YOR310C	NOP58	NOP58	NOP5	NOP5	Affinity Capture-MS	Krogan NJ (2004)	14759368	4932	4932
YOR310C	YPL235W	NOP58	RVB2	NOP5	TIH2|TIP49|TIP49B	Affinity Capture-MS	Krogan NJ (2004)	14759368	4932	4932
YOR310C	YLR197W	NOP58	SIK1	NOP5	NOP56	Affinity Capture-MS	Krogan NJ (2004)	14759368	4932	4932
YGR159C	YLR197W	NSR1	SIK1	SHE5	NOP56	Affinity Capture-MS	Krogan NJ (2004)	14759368	4932	4932
YHR052W	YAL035W	CIC1	FUN12	NSA3	yIF2	Affinity Capture-MS	Krogan NJ (2004)	14759368	4932	4932
YKR024C	YKR024C	DBP7	DBP7	N/A	N/A	Affinity Capture-MS	Krogan NJ (2004)	14759368	4932	4932
YKR024C	YAL035W	DBP7	FUN12	N/A	yIF2	Affinity Capture-MS	Krogan NJ (2004)	14759368	4932	4932
YKR024C	YDR060W	DBP7	MAK21	N/A	NOC1	Affinity Capture-MS	Krogan NJ (2004)	14759368	4932	4932
YKR024C	YMR229C	DBP7	RRP5	N/A	N/A	Affinity Capture-MS	Krogan NJ (2004)	14759368	4932	4932
YER025W	YAL035W	GCD11	FUN12	SUI4	yIF2	Affinity Capture-MS	Krogan NJ (2004)	14759368	4932	4932
YDR060W	YAL035W	MAK21	FUN12	NOC1	yIF2	Affinity Capture-MS	Krogan NJ (2004)	14759368	4932	4932
YDR060W	YDR060W	MAK21	MAK21	NOC1	NOC1	Affinity Capture-MS	Krogan NJ (2004)	14759368	4932	4932
YDR060W	YMR229C	MAK21	RRP5	NOC1	N/A	Affinity Capture-MS	Krogan NJ (2004)	14759368	4932	4932
YMR229C	YDR060W	RRP5	MAK21	N/A	NOC1	Affinity Capture-MS	Krogan NJ (2004)	14759368	4932	4932
YOR206W	YDR060W	NOC2	MAK21	N/A	NOC1	Affinity Capture-MS	Krogan NJ (2004)	14759368	4932	4932
YDR060W	YOR206W	MAK21	NOC2	NOC1	N/A	Affinity Capture-MS	Krogan NJ (2004)	14759368	4932	4932
YOR206W	YMR229C	NOC2	RRP5	N/A	N/A	Affinity Capture-MS	Krogan NJ (2004)	14759368	4932	4932
YOR361C	YAL035W	PRT1	FUN12	CDC63|DNA26	yIF2	Affinity Capture-MS	Krogan NJ (2004)	14759368	4932	4932
YMR229C	YMR229C	RRP5	RRP5	N/A	N/A	Affinity Capture-MS	Krogan NJ (2004)	14759368	4932	4932
YGR128C	YMR229C	UTP8	RRP5	N/A	N/A	Affinity Capture-MS	Krogan NJ (2004)	14759368	4932	4932
YJL122W	YAL035W	N/A	FUN12	ALB1	yIF2	Affinity Capture-MS	Krogan NJ (2004)	14759368	4932	4932
YJL033W	YJL033W	HCA4	HCA4	DBP4|ECM24	DBP4|ECM24	Affinity Capture-MS	Krogan NJ (2004)	14759368	4932	4932
YJL050W	YDL175C	MTR4	AIR2	DOB1	N/A	Affinity Capture-MS	Krogan NJ (2004)	14759368	4932	4932
YJL050W	YJL050W	MTR4	MTR4	DOB1	DOB1	Affinity Capture-MS	Krogan NJ (2004)	14759368	4932	4932
YJL050W	YOL115W	MTR4	TRF4	DOB1	PAP2	Affinity Capture-MS	Krogan NJ (2004)	14759368	4932	4932
YOR001W	YJL050W	RRP6	MTR4	N/A	DOB1	Affinity Capture-MS	Krogan NJ (2004)	14759368	4932	4932
YKR024C	YPR131C	DBP7	NAT3	N/A	N/A	Affinity Capture-MS	Krogan NJ (2004)	14759368	4932	4932
YOL076W	YOL076W	MDM20	MDM20	DEC1	DEC1	Affinity Capture-MS	Krogan NJ (2004)	14759368	4932	4932
YOL076W	YPR131C	MDM20	NAT3	DEC1	N/A	Affinity Capture-MS	Krogan NJ (2004)	14759368	4932	4932
YPR131C	YOL076W	NAT3	MDM20	N/A	DEC1	Affinity Capture-MS	Krogan NJ (2004)	14759368	4932	4932
YPR131C	YPR131C	NAT3	NAT3	N/A	N/A	Affinity Capture-MS	Krogan NJ (2004)	14759368	4932	4932
YOR206W	YOR206W	NOC2	NOC2	N/A	N/A	Affinity Capture-MS	Krogan NJ (2004)	14759368	4932	4932
YOR206W	YLR002C	NOC2	NOC3	N/A	N/A	Affinity Capture-MS	Krogan NJ (2004)	14759368	4932	4932
YLR002C	YOR206W	NOC3	NOC2	N/A	N/A	Affinity Capture-MS	Krogan NJ (2004)	14759368	4932	4932
YLR002C	YLR002C	NOC3	NOC3	N/A	N/A	Affinity Capture-MS	Krogan NJ (2004)	14759368	4932	4932
YLR002C	YOR243C	NOC3	PUS7	N/A	N/A	Affinity Capture-MS	Krogan NJ (2004)	14759368	4932	4932
YOR243C	YOR243C	PUS7	PUS7	N/A	N/A	Affinity Capture-MS	Krogan NJ (2004)	14759368	4932	4932
YJL098W	YOR048C	SAP185	RAT1	N/A	HKE1|TAP1|XRN2	Affinity Capture-MS	Krogan NJ (2004)	14759368	4932	4932
YJL098W	YJL098W	SAP185	SAP185	N/A	N/A	Affinity Capture-MS	Krogan NJ (2004)	14759368	4932	4932
YJL098W	YDL047W	SAP185	SIT4	N/A	LGN4	Affinity Capture-MS	Krogan NJ (2004)	14759368	4932	4932
YDL047W	YJL098W	SIT4	SAP185	LGN4	N/A	Affinity Capture-MS	Krogan NJ (2004)	14759368	4932	4932
YDL047W	YLR248W	SIT4	RCK2	LGN4	CLK1|CMK3	Affinity Capture-MS	Krogan NJ (2004)	14759368	4932	4932
YDL047W	YFR040W	SIT4	SAP155	LGN4	N/A	Affinity Capture-MS	Krogan NJ (2004)	14759368	4932	4932
YDL047W	YKR028W	SIT4	SAP190	LGN4	N/A	Affinity Capture-MS	Krogan NJ (2004)	14759368	4932	4932
YDL047W	YDL047W	SIT4	SIT4	LGN4	LGN4	Affinity Capture-MS	Krogan NJ (2004)	14759368	4932	4932
YDR293C	YKR028W	SSD1	SAP190	CLA1|MCS1|RLT1|SRK1	N/A	Affinity Capture-MS	Krogan NJ (2004)	14759368	4932	4932
YER172C	YER172C	BRR2	BRR2	PRP44|RSS1|SLT22|SNU246	PRP44|RSS1|SLT22|SNU246	Affinity Capture-MS	Krogan NJ (2004)	14759368	4932	4932
YER172C	YHR165C	BRR2	PRP8	PRP44|RSS1|SLT22|SNU246	DBF3|DNA39|RNA8|SLT21|USA2	Affinity Capture-MS	Krogan NJ (2004)	14759368	4932	4932
YER146W	YHR165C	LSM5	PRP8	N/A	DBF3|DNA39|RNA8|SLT21|USA2	Affinity Capture-MS	Krogan NJ (2004)	14759368	4932	4932
YER172C	YPR178W	BRR2	PRP4	PRP44|RSS1|SLT22|SNU246	RNA4	Affinity Capture-MS	Krogan NJ (2004)	14759368	4932	4932
YER172C	YKL173W	BRR2	SNU114	PRP44|RSS1|SLT22|SNU246	GIN10	Affinity Capture-MS	Krogan NJ (2004)	14759368	4932	4932
YGL173C	YGL173C	KEM1	KEM1	DST2|RAR5|SEP1|SKI1|XRN1	DST2|RAR5|SEP1|SKI1|XRN1	Affinity Capture-MS	Krogan NJ (2004)	14759368	4932	4932
YGL173C	YJL124C	KEM1	LSM1	DST2|RAR5|SEP1|SKI1|XRN1	SPB8	Affinity Capture-MS	Krogan NJ (2004)	14759368	4932	4932
YGL173C	YCR077C	KEM1	PAT1	DST2|RAR5|SEP1|SKI1|XRN1	MRT1	Affinity Capture-MS	Krogan NJ (2004)	14759368	4932	4932
YCR077C	YGL173C	PAT1	KEM1	MRT1	DST2|RAR5|SEP1|SKI1|XRN1	Affinity Capture-MS	Krogan NJ (2004)	14759368	4932	4932
YGL173C	YGR054W	KEM1	N/A	DST2|RAR5|SEP1|SKI1|XRN1	N/A	Affinity Capture-MS	Krogan NJ (2004)	14759368	4932	4932
YLR438C-A	YGL173C	LSM3	KEM1	SMX4|USS2	DST2|RAR5|SEP1|SKI1|XRN1	Affinity Capture-MS	Krogan NJ (2004)	14759368	4932	4932
YLR438C-A	YJL124C	LSM3	LSM1	SMX4|USS2	SPB8	Affinity Capture-MS	Krogan NJ (2004)	14759368	4932	4932
YLR438C-A	YDR378C	LSM3	LSM6	SMX4|USS2	N/A	Affinity Capture-MS	Krogan NJ (2004)	14759368	4932	4932
YLR438C-A	YCR077C	LSM3	PAT1	SMX4|USS2	MRT1	Affinity Capture-MS	Krogan NJ (2004)	14759368	4932	4932
YLR438C-A	YMR268C	LSM3	PRP24	SMX4|USS2	N/A	Affinity Capture-MS	Krogan NJ (2004)	14759368	4932	4932
YLR438C-A	YDR473C	LSM3	PRP3	SMX4|USS2	RNA3	Affinity Capture-MS	Krogan NJ (2004)	14759368	4932	4932
YLR438C-A	YPR178W	LSM3	PRP4	SMX4|USS2	RNA4	Affinity Capture-MS	Krogan NJ (2004)	14759368	4932	4932
YLR438C-A	YBR055C	LSM3	PRP6	SMX4|USS2	RNA6|TSM7269	Affinity Capture-MS	Krogan NJ (2004)	14759368	4932	4932
YLR438C-A	YKL173W	LSM3	SNU114	SMX4|USS2	GIN10	Affinity Capture-MS	Krogan NJ (2004)	14759368	4932	4932
YLR438C-A	YDR334W	LSM3	SWR1	SMX4|USS2	N/A	Affinity Capture-MS	Krogan NJ (2004)	14759368	4932	4932
YER146W	YGL173C	LSM5	KEM1	N/A	DST2|RAR5|SEP1|SKI1|XRN1	Affinity Capture-MS	Krogan NJ (2004)	14759368	4932	4932
YER146W	YJL124C	LSM5	LSM1	N/A	SPB8	Affinity Capture-MS	Krogan NJ (2004)	14759368	4932	4932
YER146W	YDR378C	LSM5	LSM6	N/A	N/A	Affinity Capture-MS	Krogan NJ (2004)	14759368	4932	4932
YER146W	YCR077C	LSM5	PAT1	N/A	MRT1	Affinity Capture-MS	Krogan NJ (2004)	14759368	4932	4932
YDR378C	YGL173C	LSM6	KEM1	N/A	DST2|RAR5|SEP1|SKI1|XRN1	Affinity Capture-MS	Krogan NJ (2004)	14759368	4932	4932
YDR378C	YJL124C	LSM6	LSM1	N/A	SPB8	Affinity Capture-MS	Krogan NJ (2004)	14759368	4932	4932
YDR378C	YDR378C	LSM6	LSM6	N/A	N/A	Affinity Capture-MS	Krogan NJ (2004)	14759368	4932	4932
YDR378C	YCR077C	LSM6	PAT1	N/A	MRT1	Affinity Capture-MS	Krogan NJ (2004)	14759368	4932	4932
YDR378C	YDR473C	LSM6	PRP3	N/A	RNA3	Affinity Capture-MS	Krogan NJ (2004)	14759368	4932	4932
YCR077C	YCR077C	PAT1	PAT1	MRT1	MRT1	Affinity Capture-MS	Krogan NJ (2004)	14759368	4932	4932
YDR473C	YPR178W	PRP3	PRP4	RNA3	RNA4	Affinity Capture-MS	Krogan NJ (2004)	14759368	4932	4932
YDR473C	YBR055C	PRP3	PRP6	RNA3	RNA6|TSM7269	Affinity Capture-MS	Krogan NJ (2004)	14759368	4932	4932
YDR473C	YKL173W	PRP3	SNU114	RNA3	GIN10	Affinity Capture-MS	Krogan NJ (2004)	14759368	4932	4932
YDR473C	YLR305C	PRP3	STT4	RNA3	N/A	Affinity Capture-MS	Krogan NJ (2004)	14759368	4932	4932
YGL078C	YDL014W	DBP3	NOP1	N/A	LOT3	Affinity Capture-MS	Krogan NJ (2004)	14759368	4932	4932
YJL033W	YDL014W	HCA4	NOP1	DBP4|ECM24	LOT3	Affinity Capture-MS	Krogan NJ (2004)	14759368	4932	4932
YGL173C	YDL014W	KEM1	NOP1	DST2|RAR5|SEP1|SKI1|XRN1	LOT3	Affinity Capture-MS	Krogan NJ (2004)	14759368	4932	4932
YOL076W	YDL014W	MDM20	NOP1	DEC1	LOT3	Affinity Capture-MS	Krogan NJ (2004)	14759368	4932	4932
YOR206W	YDL014W	NOC2	NOP1	N/A	LOT3	Affinity Capture-MS	Krogan NJ (2004)	14759368	4932	4932
YOR310C	YDL014W	NOP58	NOP1	NOP5	LOT3	Affinity Capture-MS	Krogan NJ (2004)	14759368	4932	4932
YGR159C	YDL014W	NSR1	NOP1	SHE5	LOT3	Affinity Capture-MS	Krogan NJ (2004)	14759368	4932	4932
YGR162W	YDL014W	TIF4631	NOP1	N/A	LOT3	Affinity Capture-MS	Krogan NJ (2004)	14759368	4932	4932
YDR117C	YDL014W	TMA64	NOP1	N/A	LOT3	Affinity Capture-MS	Krogan NJ (2004)	14759368	4932	4932
YKR024C	YOR204W	DBP7	DED1	N/A	SPP81	Affinity Capture-MS	Krogan NJ (2004)	14759368	4932	4932
YHR089C	YOR204W	GAR1	DED1	N/A	SPP81	Affinity Capture-MS	Krogan NJ (2004)	14759368	4932	4932
YGL173C	YOR204W	KEM1	DED1	DST2|RAR5|SEP1|SKI1|XRN1	SPP81	Affinity Capture-MS	Krogan NJ (2004)	14759368	4932	4932
YJL050W	YOR204W	MTR4	DED1	DOB1	SPP81	Affinity Capture-MS	Krogan NJ (2004)	14759368	4932	4932
YLR002C	YOR204W	NOC3	DED1	N/A	SPP81	Affinity Capture-MS	Krogan NJ (2004)	14759368	4932	4932
YOR310C	YOR204W	NOP58	DED1	NOP5	SPP81	Affinity Capture-MS	Krogan NJ (2004)	14759368	4932	4932
YGR159C	YOR204W	NSR1	DED1	SHE5	SPP81	Affinity Capture-MS	Krogan NJ (2004)	14759368	4932	4932
YJL098W	YOR204W	SAP185	DED1	N/A	SPP81	Affinity Capture-MS	Krogan NJ (2004)	14759368	4932	4932
YDR429C	YOR204W	TIF35	DED1	N/A	SPP81	Affinity Capture-MS	Krogan NJ (2004)	14759368	4932	4932
YGR162W	YOR204W	TIF4631	DED1	N/A	SPP81	Affinity Capture-MS	Krogan NJ (2004)	14759368	4932	4932
YDR117C	YOR204W	TMA64	DED1	N/A	SPP81	Affinity Capture-MS	Krogan NJ (2004)	14759368	4932	4932
YJL033W	YER165W	HCA4	PAB1	DBP4|ECM24	N/A	Affinity Capture-MS	Krogan NJ (2004)	14759368	4932	4932
YPL263C	YER165W	KEL3	PAB1	N/A	N/A	Affinity Capture-MS	Krogan NJ (2004)	14759368	4932	4932
YJL050W	YER165W	MTR4	PAB1	DOB1	N/A	Affinity Capture-MS	Krogan NJ (2004)	14759368	4932	4932
YOR206W	YER165W	NOC2	PAB1	N/A	N/A	Affinity Capture-MS	Krogan NJ (2004)	14759368	4932	4932
YLR002C	YER165W	NOC3	PAB1	N/A	N/A	Affinity Capture-MS	Krogan NJ (2004)	14759368	4932	4932
YOR310C	YER165W	NOP58	PAB1	NOP5	N/A	Affinity Capture-MS	Krogan NJ (2004)	14759368	4932	4932
YGR159C	YER165W	NSR1	PAB1	SHE5	N/A	Affinity Capture-MS	Krogan NJ (2004)	14759368	4932	4932
YMR229C	YER165W	RRP5	PAB1	N/A	N/A	Affinity Capture-MS	Krogan NJ (2004)	14759368	4932	4932
YGR162W	YER165W	TIF4631	PAB1	N/A	N/A	Affinity Capture-MS	Krogan NJ (2004)	14759368	4932	4932
YOR310C	YHR203C	NOP58	RPS4B	NOP5	N/A	Affinity Capture-MS	Krogan NJ (2004)	14759368	4932	4932
YDR117C	YHR203C	TMA64	RPS4B	N/A	N/A	Affinity Capture-MS	Krogan NJ (2004)	14759368	4932	4932
YDR117C	YDR117C	TMA64	TMA64	N/A	N/A	Affinity Capture-MS	Krogan NJ (2004)	14759368	4932	4932
YBR154C	YJR138W	RPB5	IML1	N/A	N/A	Affinity Capture-MS	Krogan NJ (2004)	14759368	4932	4932
YGR162W	YOL139C	TIF4631	CDC33	N/A	TIF45	Affinity Capture-MS	Krogan NJ (2004)	14759368	4932	4932
YGR162W	YDL126C	TIF4631	CDC48	N/A	N/A	Affinity Capture-MS	Krogan NJ (2004)	14759368	4932	4932
YGR162W	YJR138W	TIF4631	IML1	N/A	N/A	Affinity Capture-MS	Krogan NJ (2004)	14759368	4932	4932
YGR162W	YER110C	TIF4631	KAP123	N/A	YRB4	Affinity Capture-MS	Krogan NJ (2004)	14759368	4932	4932
YGR162W	YJL138C	TIF4631	TIF2	N/A	N/A	Affinity Capture-MS	Krogan NJ (2004)	14759368	4932	4932
YGR162W	YGR162W	TIF4631	TIF4631	N/A	N/A	Affinity Capture-MS	Krogan NJ (2004)	14759368	4932	4932
YGR162W	YOL006C	TIF4631	TOP1	N/A	MAK1|MAK17	Affinity Capture-MS	Krogan NJ (2004)	14759368	4932	4932
YGR162W	YLR249W	TIF4631	YEF3	N/A	TEF3	Affinity Capture-MS	Krogan NJ (2004)	14759368	4932	4932
YER049W	YLR249W	N/A	YEF3	TPA1	TEF3	Affinity Capture-MS	Krogan NJ (2004)	14759368	4932	4932
YPL263C	YDR432W	KEL3	NPL3	N/A	MTR13|MTS1|NAB1|NOP3	Affinity Capture-MS	Krogan NJ (2004)	14759368	4932	4932
YOR310C	YDR432W	NOP58	NPL3	NOP5	MTR13|MTS1|NAB1|NOP3	Affinity Capture-MS	Krogan NJ (2004)	14759368	4932	4932
YDR432W	YDR432W	NPL3	NPL3	MTR13|MTS1|NAB1|NOP3	MTR13|MTS1|NAB1|NOP3	Affinity Capture-MS	Krogan NJ (2004)	14759368	4932	4932
YOR310C	YPR137W	NOP58	RRP9	NOP5	N/A	Affinity Capture-MS	Krogan NJ (2004)	14759368	4932	4932
YPR137W	YPR137W	RRP9	RRP9	N/A	N/A	Affinity Capture-MS	Krogan NJ (2004)	14759368	4932	4932
YOL021C	YNL232W	DIS3	CSL4	RRP44	SKI4	Affinity Capture-MS	Krogan NJ (2004)	14759368	4932	4932
YOL021C	YOL021C	DIS3	DIS3	RRP44	RRP44	Affinity Capture-MS	Krogan NJ (2004)	14759368	4932	4932
YOL021C	YHR069C	DIS3	RRP4	RRP44	N/A	Affinity Capture-MS	Krogan NJ (2004)	14759368	4932	4932
YOL021C	YOL142W	DIS3	RRP40	RRP44	N/A	Affinity Capture-MS	Krogan NJ (2004)	14759368	4932	4932
YOL021C	YDL111C	DIS3	RRP42	RRP44	N/A	Affinity Capture-MS	Krogan NJ (2004)	14759368	4932	4932
YOL021C	YDR280W	DIS3	RRP45	RRP44	N/A	Affinity Capture-MS	Krogan NJ (2004)	14759368	4932	4932
YDR280W	YOL021C	RRP45	DIS3	N/A	RRP44	Affinity Capture-MS	Krogan NJ (2004)	14759368	4932	4932
YOL021C	YGR095C	DIS3	RRP46	RRP44	N/A	Affinity Capture-MS	Krogan NJ (2004)	14759368	4932	4932
YGR095C	YOL021C	RRP46	DIS3	N/A	RRP44	Affinity Capture-MS	Krogan NJ (2004)	14759368	4932	4932
YOL021C	YOR001W	DIS3	RRP6	RRP44	N/A	Affinity Capture-MS	Krogan NJ (2004)	14759368	4932	4932
YOR001W	YOL021C	RRP6	DIS3	N/A	RRP44	Affinity Capture-MS	Krogan NJ (2004)	14759368	4932	4932
YOL021C	YGR195W	DIS3	SKI6	RRP44	ECM20|RRP41	Affinity Capture-MS	Krogan NJ (2004)	14759368	4932	4932
YOL021C	YOR076C	DIS3	SKI7	RRP44	YOR29-27	Affinity Capture-MS	Krogan NJ (2004)	14759368	4932	4932
YHR081W	YNL232W	LRP1	CSL4	RRP47	SKI4	Affinity Capture-MS	Krogan NJ (2004)	14759368	4932	4932
YHR081W	YOL021C	LRP1	DIS3	RRP47	RRP44	Affinity Capture-MS	Krogan NJ (2004)	14759368	4932	4932
YHR081W	YHR081W	LRP1	LRP1	RRP47	RRP47	Affinity Capture-MS	Krogan NJ (2004)	14759368	4932	4932
YHR081W	YHR069C	LRP1	RRP4	RRP47	N/A	Affinity Capture-MS	Krogan NJ (2004)	14759368	4932	4932
YHR081W	YOL142W	LRP1	RRP40	RRP47	N/A	Affinity Capture-MS	Krogan NJ (2004)	14759368	4932	4932
YHR081W	YCR035C	LRP1	RRP43	RRP47	N/A	Affinity Capture-MS	Krogan NJ (2004)	14759368	4932	4932
YHR081W	YDR280W	LRP1	RRP45	RRP47	N/A	Affinity Capture-MS	Krogan NJ (2004)	14759368	4932	4932
YHR081W	YGR095C	LRP1	RRP46	RRP47	N/A	Affinity Capture-MS	Krogan NJ (2004)	14759368	4932	4932
YHR081W	YOR001W	LRP1	RRP6	RRP47	N/A	Affinity Capture-MS	Krogan NJ (2004)	14759368	4932	4932
YPR110C	YOR001W	RPC40	RRP6	RPC5	N/A	Affinity Capture-MS	Krogan NJ (2004)	14759368	4932	4932
YDL140C	YOR001W	RPO21	RRP6	RPB1|RPB220|SUA8	N/A	Affinity Capture-MS	Krogan NJ (2004)	14759368	4932	4932
YDR280W	YNL232W	RRP45	CSL4	N/A	SKI4	Affinity Capture-MS	Krogan NJ (2004)	14759368	4932	4932
YDR280W	YHR069C	RRP45	RRP4	N/A	N/A	Affinity Capture-MS	Krogan NJ (2004)	14759368	4932	4932
YDR280W	YOL142W	RRP45	RRP40	N/A	N/A	Affinity Capture-MS	Krogan NJ (2004)	14759368	4932	4932
YDR280W	YCR035C	RRP45	RRP43	N/A	N/A	Affinity Capture-MS	Krogan NJ (2004)	14759368	4932	4932
YDR280W	YDR280W	RRP45	RRP45	N/A	N/A	Affinity Capture-MS	Krogan NJ (2004)	14759368	4932	4932
YDR280W	YGR095C	RRP45	RRP46	N/A	N/A	Affinity Capture-MS	Krogan NJ (2004)	14759368	4932	4932
YGR095C	YDR280W	RRP46	RRP45	N/A	N/A	Affinity Capture-MS	Krogan NJ (2004)	14759368	4932	4932
YDR280W	YOR001W	RRP45	RRP6	N/A	N/A	Affinity Capture-MS	Krogan NJ (2004)	14759368	4932	4932
YOR001W	YDR280W	RRP6	RRP45	N/A	N/A	Affinity Capture-MS	Krogan NJ (2004)	14759368	4932	4932
YDR280W	YGR195W	RRP45	SKI6	N/A	ECM20|RRP41	Affinity Capture-MS	Krogan NJ (2004)	14759368	4932	4932
YGR095C	YNL232W	RRP46	CSL4	N/A	SKI4	Affinity Capture-MS	Krogan NJ (2004)	14759368	4932	4932
YGR095C	YHR069C	RRP46	RRP4	N/A	N/A	Affinity Capture-MS	Krogan NJ (2004)	14759368	4932	4932
YGR095C	YOL142W	RRP46	RRP40	N/A	N/A	Affinity Capture-MS	Krogan NJ (2004)	14759368	4932	4932
YGR095C	YDL111C	RRP46	RRP42	N/A	N/A	Affinity Capture-MS	Krogan NJ (2004)	14759368	4932	4932
YGR095C	YCR035C	RRP46	RRP43	N/A	N/A	Affinity Capture-MS	Krogan NJ (2004)	14759368	4932	4932
YGR095C	YGR095C	RRP46	RRP46	N/A	N/A	Affinity Capture-MS	Krogan NJ (2004)	14759368	4932	4932
YGR095C	YOR001W	RRP46	RRP6	N/A	N/A	Affinity Capture-MS	Krogan NJ (2004)	14759368	4932	4932
YOR001W	YGR095C	RRP6	RRP46	N/A	N/A	Affinity Capture-MS	Krogan NJ (2004)	14759368	4932	4932
YGR095C	YGR195W	RRP46	SKI6	N/A	ECM20|RRP41	Affinity Capture-MS	Krogan NJ (2004)	14759368	4932	4932
YGR095C	YOR076C	RRP46	SKI7	N/A	YOR29-27	Affinity Capture-MS	Krogan NJ (2004)	14759368	4932	4932
YOR001W	YNL232W	RRP6	CSL4	N/A	SKI4	Affinity Capture-MS	Krogan NJ (2004)	14759368	4932	4932
YOR001W	YHR069C	RRP6	RRP4	N/A	N/A	Affinity Capture-MS	Krogan NJ (2004)	14759368	4932	4932
YOR001W	YOL142W	RRP6	RRP40	N/A	N/A	Affinity Capture-MS	Krogan NJ (2004)	14759368	4932	4932
YOR001W	YDL111C	RRP6	RRP42	N/A	N/A	Affinity Capture-MS	Krogan NJ (2004)	14759368	4932	4932
YOR001W	YCR035C	RRP6	RRP43	N/A	N/A	Affinity Capture-MS	Krogan NJ (2004)	14759368	4932	4932
YOR001W	YOR001W	RRP6	RRP6	N/A	N/A	Affinity Capture-MS	Krogan NJ (2004)	14759368	4932	4932
YOR001W	YGR195W	RRP6	SKI6	N/A	ECM20|RRP41	Affinity Capture-MS	Krogan NJ (2004)	14759368	4932	4932
YJL148W	YNL113W	RPA34	RPC19	N/A	N/A	Affinity Capture-MS	Krogan NJ (2004)	14759368	4932	4932
YBR154C	YNL113W	RPB5	RPC19	N/A	N/A	Affinity Capture-MS	Krogan NJ (2004)	14759368	4932	4932
YBR154C	YDL150W	RPB5	RPC53	N/A	RPC4	Affinity Capture-MS	Krogan NJ (2004)	14759368	4932	4932
YJL011C	YOR207C	RPC17	RET1	N/A	PDS2|RPC128|RPC2	Affinity Capture-MS	Krogan NJ (2004)	14759368	4932	4932
YJL011C	YJL011C	RPC17	RPC17	N/A	N/A	Affinity Capture-MS	Krogan NJ (2004)	14759368	4932	4932
YJL011C	YKL144C	RPC17	RPC25	N/A	YKL1	Affinity Capture-MS	Krogan NJ (2004)	14759368	4932	4932
YKL144C	YJL011C	RPC25	RPC17	YKL1	N/A	Affinity Capture-MS	Krogan NJ (2004)	14759368	4932	4932
YJL011C	YNR003C	RPC17	RPC34	N/A	N/A	Affinity Capture-MS	Krogan NJ (2004)	14759368	4932	4932
YJL011C	YKR025W	RPC17	RPC37	N/A	N/A	Affinity Capture-MS	Krogan NJ (2004)	14759368	4932	4932
YJL011C	YPR190C	RPC17	RPC82	N/A	RPC3	Affinity Capture-MS	Krogan NJ (2004)	14759368	4932	4932
YJL011C	YOR116C	RPC17	RPO31	N/A	RPC1|RPC160	Affinity Capture-MS	Krogan NJ (2004)	14759368	4932	4932
YKL144C	YNL201C	RPC25	PSY2	YKL1	N/A	Affinity Capture-MS	Krogan NJ (2004)	14759368	4932	4932
YKL144C	YOR207C	RPC25	RET1	YKL1	PDS2|RPC128|RPC2	Affinity Capture-MS	Krogan NJ (2004)	14759368	4932	4932
YKL144C	YNL113W	RPC25	RPC19	YKL1	N/A	Affinity Capture-MS	Krogan NJ (2004)	14759368	4932	4932
YKL144C	YNL151C	RPC25	RPC31	YKL1	ACP2|RPC8	Affinity Capture-MS	Krogan NJ (2004)	14759368	4932	4932
YKL144C	YNR003C	RPC25	RPC34	YKL1	N/A	Affinity Capture-MS	Krogan NJ (2004)	14759368	4932	4932
YKL144C	YKR025W	RPC25	RPC37	YKL1	N/A	Affinity Capture-MS	Krogan NJ (2004)	14759368	4932	4932
YKL144C	YDL150W	RPC25	RPC53	YKL1	RPC4	Affinity Capture-MS	Krogan NJ (2004)	14759368	4932	4932
YKL144C	YPR190C	RPC25	RPC82	YKL1	RPC3	Affinity Capture-MS	Krogan NJ (2004)	14759368	4932	4932
YKL144C	YOR116C	RPC25	RPO31	YKL1	RPC1|RPC160	Affinity Capture-MS	Krogan NJ (2004)	14759368	4932	4932
YNR003C	YNL151C	RPC34	RPC31	N/A	ACP2|RPC8	Affinity Capture-MS	Krogan NJ (2004)	14759368	4932	4932
YNR003C	YNR003C	RPC34	RPC34	N/A	N/A	Affinity Capture-MS	Krogan NJ (2004)	14759368	4932	4932
YNR003C	YPR190C	RPC34	RPC82	N/A	RPC3	Affinity Capture-MS	Krogan NJ (2004)	14759368	4932	4932
YNR003C	YOR116C	RPC34	RPO31	N/A	RPC1|RPC160	Affinity Capture-MS	Krogan NJ (2004)	14759368	4932	4932
YOR116C	YNR003C	RPO31	RPC34	RPC1|RPC160	N/A	Affinity Capture-MS	Krogan NJ (2004)	14759368	4932	4932
YNR003C	YBL034C	RPC34	STU1	N/A	N/A	Affinity Capture-MS	Krogan NJ (2004)	14759368	4932	4932
YPR110C	YOR207C	RPC40	RET1	RPC5	PDS2|RPC128|RPC2	Affinity Capture-MS	Krogan NJ (2004)	14759368	4932	4932
YPR110C	YNL113W	RPC40	RPC19	RPC5	N/A	Affinity Capture-MS	Krogan NJ (2004)	14759368	4932	4932
YOR116C	YOR207C	RPO31	RET1	RPC1|RPC160	PDS2|RPC128|RPC2	Affinity Capture-MS	Krogan NJ (2004)	14759368	4932	4932
YOR116C	YKR025W	RPO31	RPC37	RPC1|RPC160	N/A	Affinity Capture-MS	Krogan NJ (2004)	14759368	4932	4932
YOR116C	YPR190C	RPO31	RPC82	RPC1|RPC160	RPC3	Affinity Capture-MS	Krogan NJ (2004)	14759368	4932	4932
YOR116C	YOR116C	RPO31	RPO31	RPC1|RPC160	RPC1|RPC160	Affinity Capture-MS	Krogan NJ (2004)	14759368	4932	4932
YOR341W	YBR154C	RPA190	RPB5	RRN1	N/A	Affinity Capture-MS	Krogan NJ (2004)	14759368	4932	4932
YBR154C	YOR341W	RPB5	RPA190	N/A	RRN1	Affinity Capture-MS	Krogan NJ (2004)	14759368	4932	4932
YOR341W	YPR187W	RPA190	RPO26	RRN1	RPB6	Affinity Capture-MS	Krogan NJ (2004)	14759368	4932	4932
YJL148W	YBR154C	RPA34	RPB5	N/A	N/A	Affinity Capture-MS	Krogan NJ (2004)	14759368	4932	4932
YBR154C	YJL148W	RPB5	RPA34	N/A	N/A	Affinity Capture-MS	Krogan NJ (2004)	14759368	4932	4932
YJL148W	YPR187W	RPA34	RPO26	N/A	RPB6	Affinity Capture-MS	Krogan NJ (2004)	14759368	4932	4932
YNL248C	YBR154C	RPA49	RPB5	N/A	N/A	Affinity Capture-MS	Krogan NJ (2004)	14759368	4932	4932
YBR154C	YNL248C	RPB5	RPA49	N/A	N/A	Affinity Capture-MS	Krogan NJ (2004)	14759368	4932	4932
YNL248C	YPR187W	RPA49	RPO26	N/A	RPB6	Affinity Capture-MS	Krogan NJ (2004)	14759368	4932	4932
YIL021W	YOR151C	RPB3	RPB2	N/A	RPB150|RPO22|SIT2|SOH2	Affinity Capture-MS	Krogan NJ (2004)	14759368	4932	4932
YIL021W	YIL021W	RPB3	RPB3	N/A	N/A	Affinity Capture-MS	Krogan NJ (2004)	14759368	4932	4932
YIL021W	YJL140W	RPB3	RPB4	N/A	CTF15	Affinity Capture-MS	Krogan NJ (2004)	14759368	4932	4932
YIL021W	YBR154C	RPB3	RPB5	N/A	N/A	Affinity Capture-MS	Krogan NJ (2004)	14759368	4932	4932
YBR154C	YIL021W	RPB5	RPB3	N/A	N/A	Affinity Capture-MS	Krogan NJ (2004)	14759368	4932	4932
YIL021W	YDR404C	RPB3	RPB7	N/A	N/A	Affinity Capture-MS	Krogan NJ (2004)	14759368	4932	4932
YIL021W	YPR187W	RPB3	RPO26	N/A	RPB6	Affinity Capture-MS	Krogan NJ (2004)	14759368	4932	4932
YBR154C	YOR151C	RPB5	RPB2	N/A	RPB150|RPO22|SIT2|SOH2	Affinity Capture-MS	Krogan NJ (2004)	14759368	4932	4932
YBR154C	YJL140W	RPB5	RPB4	N/A	CTF15	Affinity Capture-MS	Krogan NJ (2004)	14759368	4932	4932
YBR154C	YBR154C	RPB5	RPB5	N/A	N/A	Affinity Capture-MS	Krogan NJ (2004)	14759368	4932	4932
YBR154C	YDL140C	RPB5	RPO21	N/A	RPB1|RPB220|SUA8	Affinity Capture-MS	Krogan NJ (2004)	14759368	4932	4932
YDL140C	YBR154C	RPO21	RPB5	RPB1|RPB220|SUA8	N/A	Affinity Capture-MS	Krogan NJ (2004)	14759368	4932	4932
YBR154C	YPR187W	RPB5	RPO26	N/A	RPB6	Affinity Capture-MS	Krogan NJ (2004)	14759368	4932	4932
YBR154C	YPL129W	RPB5	TAF14	N/A	ANC1|SWP29|TAF30|TFG3	Affinity Capture-MS	Krogan NJ (2004)	14759368	4932	4932
YBR154C	YGR186W	RPB5	TFG1	N/A	RAP74|SSU71	Affinity Capture-MS	Krogan NJ (2004)	14759368	4932	4932
YBR154C	YGR005C	RPB5	TFG2	N/A	N/A	Affinity Capture-MS	Krogan NJ (2004)	14759368	4932	4932
YKL144C	YBR154C	RPC25	RPB5	YKL1	N/A	Affinity Capture-MS	Krogan NJ (2004)	14759368	4932	4932
YKL144C	YPR187W	RPC25	RPO26	YKL1	RPB6	Affinity Capture-MS	Krogan NJ (2004)	14759368	4932	4932
YPR110C	YBR154C	RPC40	RPB5	RPC5	N/A	Affinity Capture-MS	Krogan NJ (2004)	14759368	4932	4932
YBR154C	YPR110C	RPB5	RPC40	N/A	RPC5	Affinity Capture-MS	Krogan NJ (2004)	14759368	4932	4932
YPR110C	YPR187W	RPC40	RPO26	RPC5	RPB6	Affinity Capture-MS	Krogan NJ (2004)	14759368	4932	4932
YDL140C	YOR151C	RPO21	RPB2	RPB1|RPB220|SUA8	RPB150|RPO22|SIT2|SOH2	Affinity Capture-MS	Krogan NJ (2004)	14759368	4932	4932
YDL140C	YJL140W	RPO21	RPB4	RPB1|RPB220|SUA8	CTF15	Affinity Capture-MS	Krogan NJ (2004)	14759368	4932	4932
YDL140C	YDR404C	RPO21	RPB7	RPB1|RPB220|SUA8	N/A	Affinity Capture-MS	Krogan NJ (2004)	14759368	4932	4932
YDL140C	YDL140C	RPO21	RPO21	RPB1|RPB220|SUA8	RPB1|RPB220|SUA8	Affinity Capture-MS	Krogan NJ (2004)	14759368	4932	4932
YDL140C	YPR187W	RPO21	RPO26	RPB1|RPB220|SUA8	RPB6	Affinity Capture-MS	Krogan NJ (2004)	14759368	4932	4932
YGR186W	YIL021W	TFG1	RPB3	RAP74|SSU71	N/A	Affinity Capture-MS	Krogan NJ (2004)	14759368	4932	4932
YGR186W	YGR186W	TFG1	TFG1	RAP74|SSU71	RAP74|SSU71	Affinity Capture-MS	Krogan NJ (2004)	14759368	4932	4932
YOR310C	YNL248C	NOP58	RPA49	NOP5	N/A	Affinity Capture-MS	Krogan NJ (2004)	14759368	4932	4932
YOR341W	YPR010C	RPA190	RPA135	RRN1	RPA2|RRN2|SRP3	Affinity Capture-MS	Krogan NJ (2004)	14759368	4932	4932
YOR341W	YOR341W	RPA190	RPA190	RRN1	RRN1	Affinity Capture-MS	Krogan NJ (2004)	14759368	4932	4932
YOR341W	YJL148W	RPA190	RPA34	RRN1	N/A	Affinity Capture-MS	Krogan NJ (2004)	14759368	4932	4932
YJL148W	YOR341W	RPA34	RPA190	N/A	RRN1	Affinity Capture-MS	Krogan NJ (2004)	14759368	4932	4932
YOR341W	YOR340C	RPA190	RPA43	RRN1	N/A	Affinity Capture-MS	Krogan NJ (2004)	14759368	4932	4932
YOR341W	YNL248C	RPA190	RPA49	RRN1	N/A	Affinity Capture-MS	Krogan NJ (2004)	14759368	4932	4932
YNL248C	YOR341W	RPA49	RPA190	N/A	RRN1	Affinity Capture-MS	Krogan NJ (2004)	14759368	4932	4932
YOR341W	YPR110C	RPA190	RPC40	RRN1	RPC5	Affinity Capture-MS	Krogan NJ (2004)	14759368	4932	4932
YPR110C	YOR341W	RPC40	RPA190	RPC5	RRN1	Affinity Capture-MS	Krogan NJ (2004)	14759368	4932	4932
YJL148W	YPR010C	RPA34	RPA135	N/A	RPA2|RRN2|SRP3	Affinity Capture-MS	Krogan NJ (2004)	14759368	4932	4932
YJL148W	YJL148W	RPA34	RPA34	N/A	N/A	Affinity Capture-MS	Krogan NJ (2004)	14759368	4932	4932
YJL148W	YOR340C	RPA34	RPA43	N/A	N/A	Affinity Capture-MS	Krogan NJ (2004)	14759368	4932	4932
YJL148W	YNL248C	RPA34	RPA49	N/A	N/A	Affinity Capture-MS	Krogan NJ (2004)	14759368	4932	4932
YNL248C	YJL148W	RPA49	RPA34	N/A	N/A	Affinity Capture-MS	Krogan NJ (2004)	14759368	4932	4932
YJL148W	YPR110C	RPA34	RPC40	N/A	RPC5	Affinity Capture-MS	Krogan NJ (2004)	14759368	4932	4932
YPR110C	YJL148W	RPC40	RPA34	RPC5	N/A	Affinity Capture-MS	Krogan NJ (2004)	14759368	4932	4932
YJL148W	YER004W	RPA34	FMP52	N/A	N/A	Affinity Capture-MS	Krogan NJ (2004)	14759368	4932	4932
YNL248C	YPR010C	RPA49	RPA135	N/A	RPA2|RRN2|SRP3	Affinity Capture-MS	Krogan NJ (2004)	14759368	4932	4932
YNL248C	YOR340C	RPA49	RPA43	N/A	N/A	Affinity Capture-MS	Krogan NJ (2004)	14759368	4932	4932
YNL248C	YNL248C	RPA49	RPA49	N/A	N/A	Affinity Capture-MS	Krogan NJ (2004)	14759368	4932	4932
YNL248C	YPR110C	RPA49	RPC40	N/A	RPC5	Affinity Capture-MS	Krogan NJ (2004)	14759368	4932	4932
YPR110C	YNL248C	RPC40	RPA49	RPC5	N/A	Affinity Capture-MS	Krogan NJ (2004)	14759368	4932	4932
YBR154C	YPR010C	RPB5	RPA135	N/A	RPA2|RRN2|SRP3	Affinity Capture-MS	Krogan NJ (2004)	14759368	4932	4932
YBR154C	YOR340C	RPB5	RPA43	N/A	N/A	Affinity Capture-MS	Krogan NJ (2004)	14759368	4932	4932
YJL011C	YPR110C	RPC17	RPC40	N/A	RPC5	Affinity Capture-MS	Krogan NJ (2004)	14759368	4932	4932
YKL144C	YPR110C	RPC25	RPC40	YKL1	RPC5	Affinity Capture-MS	Krogan NJ (2004)	14759368	4932	4932
YPR110C	YPR010C	RPC40	RPA135	RPC5	RPA2|RRN2|SRP3	Affinity Capture-MS	Krogan NJ (2004)	14759368	4932	4932
YPR110C	YOR340C	RPC40	RPA43	RPC5	N/A	Affinity Capture-MS	Krogan NJ (2004)	14759368	4932	4932
YPR110C	YPR110C	RPC40	RPC40	RPC5	RPC5	Affinity Capture-MS	Krogan NJ (2004)	14759368	4932	4932
YOR116C	YPR110C	RPO31	RPC40	RPC1|RPC160	RPC5	Affinity Capture-MS	Krogan NJ (2004)	14759368	4932	4932
YDR280W	YNL248C	RRP45	RPA49	N/A	N/A	Affinity Capture-MS	Krogan NJ (2004)	14759368	4932	4932
YMR131C	YOR063W	RRB1	RPL3	N/A	MAK8|TCM1|YOR29-14	Affinity Capture-MS	Krogan NJ (2004)	14759368	4932	4932
YMR131C	YMR131C	RRB1	RRB1	N/A	N/A	Affinity Capture-MS	Krogan NJ (2004)	14759368	4932	4932
YOR001W	YMR131C	RRP6	RRB1	N/A	N/A	Affinity Capture-MS	Krogan NJ (2004)	14759368	4932	4932
YPL178W	YPL178W	CBC2	CBC2	CBP20|MUD13|SAE1	CBP20|MUD13|SAE1	Affinity Capture-MS	Krogan NJ (2004)	14759368	4932	4932
YPL178W	YMR125W	CBC2	STO1	CBP20|MUD13|SAE1	CBC1|CBP80|GCR3|SUT1	Affinity Capture-MS	Krogan NJ (2004)	14759368	4932	4932
YMR125W	YPL178W	STO1	CBC2	CBC1|CBP80|GCR3|SUT1	CBP20|MUD13|SAE1	Affinity Capture-MS	Krogan NJ (2004)	14759368	4932	4932
YDR364C	YPL178W	CDC40	CBC2	PRP17|SLT15|SLU4	CBP20|MUD13|SAE1	Affinity Capture-MS	Krogan NJ (2004)	14759368	4932	4932
YDR364C	YMR125W	CDC40	STO1	PRP17|SLT15|SLU4	CBC1|CBP80|GCR3|SUT1	Affinity Capture-MS	Krogan NJ (2004)	14759368	4932	4932
YMR125W	YMR125W	STO1	STO1	CBC1|CBP80|GCR3|SUT1	CBC1|CBP80|GCR3|SUT1	Affinity Capture-MS	Krogan NJ (2004)	14759368	4932	4932
YMR049C	YMR049C	ERB1	ERB1	N/A	N/A	Affinity Capture-MS	Krogan NJ (2004)	14759368	4932	4932
YGR103W	YGR103W	NOP7	NOP7	YPH1	YPH1	Affinity Capture-MS	Krogan NJ (2004)	14759368	4932	4932
YGR103W	YOR272W	NOP7	YTM1	YPH1	N/A	Affinity Capture-MS	Krogan NJ (2004)	14759368	4932	4932
YDR083W	YDR083W	RRP8	RRP8	N/A	N/A	Affinity Capture-MS	Krogan NJ (2004)	14759368	4932	4932
YDR138W	YDL084W	HPR1	SUB2	TRF1	N/A	Affinity Capture-MS	Krogan NJ (2004)	14759368	4932	4932
YML062C	YDL084W	MFT1	SUB2	MFT52	N/A	Affinity Capture-MS	Krogan NJ (2004)	14759368	4932	4932
YDL084W	YDL084W	SUB2	SUB2	N/A	N/A	Affinity Capture-MS	Krogan NJ (2004)	14759368	4932	4932
YDR138W	YDR138W	HPR1	HPR1	TRF1	TRF1	Affinity Capture-MS	Krogan NJ (2004)	14759368	4932	4932
YDR138W	YML062C	HPR1	MFT1	TRF1	MFT52	Affinity Capture-MS	Krogan NJ (2004)	14759368	4932	4932
YML062C	YDR138W	MFT1	HPR1	MFT52	TRF1	Affinity Capture-MS	Krogan NJ (2004)	14759368	4932	4932
YDR138W	YNL139C	HPR1	RLR1	TRF1	LDB5|THO2|ZRG13	Affinity Capture-MS	Krogan NJ (2004)	14759368	4932	4932
YNL139C	YDR138W	RLR1	HPR1	LDB5|THO2|ZRG13	TRF1	Affinity Capture-MS	Krogan NJ (2004)	14759368	4932	4932
YDR138W	YHR167W	HPR1	THP2	TRF1	N/A	Affinity Capture-MS	Krogan NJ (2004)	14759368	4932	4932
YHR167W	YDR138W	THP2	HPR1	N/A	TRF1	Affinity Capture-MS	Krogan NJ (2004)	14759368	4932	4932
YML062C	YML062C	MFT1	MFT1	MFT52	MFT52	Affinity Capture-MS	Krogan NJ (2004)	14759368	4932	4932
YML062C	YNL139C	MFT1	RLR1	MFT52	LDB5|THO2|ZRG13	Affinity Capture-MS	Krogan NJ (2004)	14759368	4932	4932
YNL139C	YML062C	RLR1	MFT1	LDB5|THO2|ZRG13	MFT52	Affinity Capture-MS	Krogan NJ (2004)	14759368	4932	4932
YML062C	YHR167W	MFT1	THP2	MFT52	N/A	Affinity Capture-MS	Krogan NJ (2004)	14759368	4932	4932
YHR167W	YML062C	THP2	MFT1	N/A	MFT52	Affinity Capture-MS	Krogan NJ (2004)	14759368	4932	4932
YML062C	YNL253W	MFT1	TEX1	MFT52	N/A	Affinity Capture-MS	Krogan NJ (2004)	14759368	4932	4932
YNL139C	YNL139C	RLR1	RLR1	LDB5|THO2|ZRG13	LDB5|THO2|ZRG13	Affinity Capture-MS	Krogan NJ (2004)	14759368	4932	4932
YNL139C	YHR167W	RLR1	THP2	LDB5|THO2|ZRG13	N/A	Affinity Capture-MS	Krogan NJ (2004)	14759368	4932	4932
YHR167W	YNL139C	THP2	RLR1	N/A	LDB5|THO2|ZRG13	Affinity Capture-MS	Krogan NJ (2004)	14759368	4932	4932
YNL139C	YNL253W	RLR1	TEX1	LDB5|THO2|ZRG13	N/A	Affinity Capture-MS	Krogan NJ (2004)	14759368	4932	4932
YHR167W	YHR167W	THP2	THP2	N/A	N/A	Affinity Capture-MS	Krogan NJ (2004)	14759368	4932	4932
YHR167W	YNL253W	THP2	TEX1	N/A	N/A	Affinity Capture-MS	Krogan NJ (2004)	14759368	4932	4932
YER025W	YIL126W	GCD11	STH1	SUI4	NPS1	Affinity Capture-MS	Krogan NJ (2004)	14759368	4932	4932
YMR091C	YPR034W	NPL6	ARP7	RSC7	SWP61|RSC11	Affinity Capture-MS	Krogan NJ (2004)	14759368	4932	4932
YMR091C	YMR033W	NPL6	ARP9	RSC7	SWP59|RSC12	Affinity Capture-MS	Krogan NJ (2004)	14759368	4932	4932
YMR091C	YMR091C	NPL6	NPL6	RSC7	RSC7	Affinity Capture-MS	Krogan NJ (2004)	14759368	4932	4932
YMR091C	YLR357W	NPL6	RSC2	RSC7	N/A	Affinity Capture-MS	Krogan NJ (2004)	14759368	4932	4932
YMR091C	YDR303C	NPL6	RSC3	RSC7	N/A	Affinity Capture-MS	Krogan NJ (2004)	14759368	4932	4932
YDR303C	YMR091C	RSC3	NPL6	N/A	RSC7	Affinity Capture-MS	Krogan NJ (2004)	14759368	4932	4932
YMR091C	YKR008W	NPL6	RSC4	RSC7	N/A	Affinity Capture-MS	Krogan NJ (2004)	14759368	4932	4932
YMR091C	YLR033W	NPL6	RSC58	RSC7	N/A	Affinity Capture-MS	Krogan NJ (2004)	14759368	4932	4932
YLR033W	YMR091C	RSC58	NPL6	N/A	RSC7	Affinity Capture-MS	Krogan NJ (2004)	14759368	4932	4932
YMR091C	YCR052W	NPL6	RSC6	RSC7	N/A	Affinity Capture-MS	Krogan NJ (2004)	14759368	4932	4932
YMR091C	YFR037C	NPL6	RSC8	RSC7	SWH3	Affinity Capture-MS	Krogan NJ (2004)	14759368	4932	4932
YFR037C	YMR091C	RSC8	NPL6	SWH3	RSC7	Affinity Capture-MS	Krogan NJ (2004)	14759368	4932	4932
YMR091C	YML127W	NPL6	RSC9	RSC7	N/A	Affinity Capture-MS	Krogan NJ (2004)	14759368	4932	4932
YMR091C	YLR321C	NPL6	SFH1	RSC7	N/A	Affinity Capture-MS	Krogan NJ (2004)	14759368	4932	4932
YMR091C	YIL126W	NPL6	STH1	RSC7	NPS1	Affinity Capture-MS	Krogan NJ (2004)	14759368	4932	4932
YLR357W	YPR034W	RSC2	ARP7	N/A	SWP61|RSC11	Affinity Capture-MS	Krogan NJ (2004)	14759368	4932	4932
YLR357W	YMR033W	RSC2	ARP9	N/A	SWP59|RSC12	Affinity Capture-MS	Krogan NJ (2004)	14759368	4932	4932
YLR357W	YLR357W	RSC2	RSC2	N/A	N/A	Affinity Capture-MS	Krogan NJ (2004)	14759368	4932	4932
YLR357W	YLR033W	RSC2	RSC58	N/A	N/A	Affinity Capture-MS	Krogan NJ (2004)	14759368	4932	4932
YLR033W	YLR357W	RSC58	RSC2	N/A	N/A	Affinity Capture-MS	Krogan NJ (2004)	14759368	4932	4932
YLR357W	YCR052W	RSC2	RSC6	N/A	N/A	Affinity Capture-MS	Krogan NJ (2004)	14759368	4932	4932
YLR357W	YFR037C	RSC2	RSC8	N/A	SWH3	Affinity Capture-MS	Krogan NJ (2004)	14759368	4932	4932
YFR037C	YLR357W	RSC8	RSC2	SWH3	N/A	Affinity Capture-MS	Krogan NJ (2004)	14759368	4932	4932
YLR357W	YIL126W	RSC2	STH1	N/A	NPS1	Affinity Capture-MS	Krogan NJ (2004)	14759368	4932	4932
YDR303C	YPR034W	RSC3	ARP7	N/A	SWP61|RSC11	Affinity Capture-MS	Krogan NJ (2004)	14759368	4932	4932
YDR303C	YMR033W	RSC3	ARP9	N/A	SWP59|RSC12	Affinity Capture-MS	Krogan NJ (2004)	14759368	4932	4932
YDR303C	YLR357W	RSC3	RSC2	N/A	N/A	Affinity Capture-MS	Krogan NJ (2004)	14759368	4932	4932
YDR303C	YDR303C	RSC3	RSC3	N/A	N/A	Affinity Capture-MS	Krogan NJ (2004)	14759368	4932	4932
YDR303C	YKR008W	RSC3	RSC4	N/A	N/A	Affinity Capture-MS	Krogan NJ (2004)	14759368	4932	4932
YDR303C	YLR033W	RSC3	RSC58	N/A	N/A	Affinity Capture-MS	Krogan NJ (2004)	14759368	4932	4932
YLR033W	YDR303C	RSC58	RSC3	N/A	N/A	Affinity Capture-MS	Krogan NJ (2004)	14759368	4932	4932
YDR303C	YCR052W	RSC3	RSC6	N/A	N/A	Affinity Capture-MS	Krogan NJ (2004)	14759368	4932	4932
YDR303C	YFR037C	RSC3	RSC8	N/A	SWH3	Affinity Capture-MS	Krogan NJ (2004)	14759368	4932	4932
YDR303C	YML127W	RSC3	RSC9	N/A	N/A	Affinity Capture-MS	Krogan NJ (2004)	14759368	4932	4932
YDR303C	YIL126W	RSC3	STH1	N/A	NPS1	Affinity Capture-MS	Krogan NJ (2004)	14759368	4932	4932
YKR008W	YPR034W	RSC4	ARP7	N/A	SWP61|RSC11	Affinity Capture-MS	Krogan NJ (2004)	14759368	4932	4932
YKR008W	YMR033W	RSC4	ARP9	N/A	SWP59|RSC12	Affinity Capture-MS	Krogan NJ (2004)	14759368	4932	4932
YKR008W	YLR357W	RSC4	RSC2	N/A	N/A	Affinity Capture-MS	Krogan NJ (2004)	14759368	4932	4932
YKR008W	YKR008W	RSC4	RSC4	N/A	N/A	Affinity Capture-MS	Krogan NJ (2004)	14759368	4932	4932
YKR008W	YLR033W	RSC4	RSC58	N/A	N/A	Affinity Capture-MS	Krogan NJ (2004)	14759368	4932	4932
YLR033W	YKR008W	RSC58	RSC4	N/A	N/A	Affinity Capture-MS	Krogan NJ (2004)	14759368	4932	4932
YKR008W	YCR052W	RSC4	RSC6	N/A	N/A	Affinity Capture-MS	Krogan NJ (2004)	14759368	4932	4932
YKR008W	YML127W	RSC4	RSC9	N/A	N/A	Affinity Capture-MS	Krogan NJ (2004)	14759368	4932	4932
YKR008W	YLR321C	RSC4	SFH1	N/A	N/A	Affinity Capture-MS	Krogan NJ (2004)	14759368	4932	4932
YKR008W	YIL126W	RSC4	STH1	N/A	NPS1	Affinity Capture-MS	Krogan NJ (2004)	14759368	4932	4932
YLR033W	YPR034W	RSC58	ARP7	N/A	SWP61|RSC11	Affinity Capture-MS	Krogan NJ (2004)	14759368	4932	4932
YLR033W	YMR033W	RSC58	ARP9	N/A	SWP59|RSC12	Affinity Capture-MS	Krogan NJ (2004)	14759368	4932	4932
YLR033W	YLR033W	RSC58	RSC58	N/A	N/A	Affinity Capture-MS	Krogan NJ (2004)	14759368	4932	4932
YLR033W	YCR052W	RSC58	RSC6	N/A	N/A	Affinity Capture-MS	Krogan NJ (2004)	14759368	4932	4932
YLR033W	YFR037C	RSC58	RSC8	N/A	SWH3	Affinity Capture-MS	Krogan NJ (2004)	14759368	4932	4932
YFR037C	YLR033W	RSC8	RSC58	SWH3	N/A	Affinity Capture-MS	Krogan NJ (2004)	14759368	4932	4932
YLR033W	YML127W	RSC58	RSC9	N/A	N/A	Affinity Capture-MS	Krogan NJ (2004)	14759368	4932	4932
YLR033W	YGR275W	RSC58	RTT102	N/A	N/A	Affinity Capture-MS	Krogan NJ (2004)	14759368	4932	4932
YGR275W	YLR033W	RTT102	RSC58	N/A	N/A	Affinity Capture-MS	Krogan NJ (2004)	14759368	4932	4932
YLR033W	YIL126W	RSC58	STH1	N/A	NPS1	Affinity Capture-MS	Krogan NJ (2004)	14759368	4932	4932
YFR037C	YPR034W	RSC8	ARP7	SWH3	SWP61|RSC11	Affinity Capture-MS	Krogan NJ (2004)	14759368	4932	4932
YFR037C	YMR033W	RSC8	ARP9	SWH3	SWP59|RSC12	Affinity Capture-MS	Krogan NJ (2004)	14759368	4932	4932
YFR037C	YKR008W	RSC8	RSC4	SWH3	N/A	Affinity Capture-MS	Krogan NJ (2004)	14759368	4932	4932
YFR037C	YCR052W	RSC8	RSC6	SWH3	N/A	Affinity Capture-MS	Krogan NJ (2004)	14759368	4932	4932
YFR037C	YFR037C	RSC8	RSC8	SWH3	SWH3	Affinity Capture-MS	Krogan NJ (2004)	14759368	4932	4932
YFR037C	YML127W	RSC8	RSC9	SWH3	N/A	Affinity Capture-MS	Krogan NJ (2004)	14759368	4932	4932
YML127W	YFR037C	RSC9	RSC8	N/A	SWH3	Affinity Capture-MS	Krogan NJ (2004)	14759368	4932	4932
YFR037C	YLR321C	RSC8	SFH1	SWH3	N/A	Affinity Capture-MS	Krogan NJ (2004)	14759368	4932	4932
YFR037C	YIL126W	RSC8	STH1	SWH3	NPS1	Affinity Capture-MS	Krogan NJ (2004)	14759368	4932	4932
YML127W	YMR033W	RSC9	ARP9	N/A	SWP59|RSC12	Affinity Capture-MS	Krogan NJ (2004)	14759368	4932	4932
YML127W	YIL126W	RSC9	STH1	N/A	NPS1	Affinity Capture-MS	Krogan NJ (2004)	14759368	4932	4932
YGR275W	YPR034W	RTT102	ARP7	N/A	SWP61|RSC11	Affinity Capture-MS	Krogan NJ (2004)	14759368	4932	4932
YGR275W	YMR033W	RTT102	ARP9	N/A	SWP59|RSC12	Affinity Capture-MS	Krogan NJ (2004)	14759368	4932	4932
YGR275W	YMR091C	RTT102	NPL6	N/A	RSC7	Affinity Capture-MS	Krogan NJ (2004)	14759368	4932	4932
YGR275W	YCR052W	RTT102	RSC6	N/A	N/A	Affinity Capture-MS	Krogan NJ (2004)	14759368	4932	4932
YGR275W	YFR037C	RTT102	RSC8	N/A	SWH3	Affinity Capture-MS	Krogan NJ (2004)	14759368	4932	4932
YGR275W	YGR275W	RTT102	RTT102	N/A	N/A	Affinity Capture-MS	Krogan NJ (2004)	14759368	4932	4932
YGR275W	YIL126W	RTT102	STH1	N/A	NPS1	Affinity Capture-MS	Krogan NJ (2004)	14759368	4932	4932
YOL135C	YOR174W	MED7	MED4	N/A	N/A	Affinity Capture-MS	Krogan NJ (2004)	14759368	4932	4932
YOL135C	YGL151W	MED7	NUT1	N/A	MED5	Affinity Capture-MS	Krogan NJ (2004)	14759368	4932	4932
YOL135C	YNL236W	MED7	SIN4	N/A	BEL2|GAL22|MED16|RYE1|SDI3|SSF5|SSN4|TSF3	Affinity Capture-MS	Krogan NJ (2004)	14759368	4932	4932
YOL135C	YER022W	MED7	SRB4	N/A	MED17	Affinity Capture-MS	Krogan NJ (2004)	14759368	4932	4932
YER022W	YNL236W	SRB4	SIN4	MED17	BEL2|GAL22|MED16|RYE1|SDI3|SSF5|SSN4|TSF3	Affinity Capture-MS	Krogan NJ (2004)	14759368	4932	4932
YER022W	YHR041C	SRB4	SRB2	MED17	HRS2|MED20	Affinity Capture-MS	Krogan NJ (2004)	14759368	4932	4932
YER022W	YER022W	SRB4	SRB4	MED17	MED17	Affinity Capture-MS	Krogan NJ (2004)	14759368	4932	4932
YER022W	YGR104C	SRB4	SRB5	MED17	MED18	Affinity Capture-MS	Krogan NJ (2004)	14759368	4932	4932
YGR104C	YER022W	SRB5	SRB4	MED18	MED17	Affinity Capture-MS	Krogan NJ (2004)	14759368	4932	4932
YGR104C	YOL135C	SRB5	MED7	MED18	N/A	Affinity Capture-MS	Krogan NJ (2004)	14759368	4932	4932
YGR104C	YGL151W	SRB5	NUT1	MED18	MED5	Affinity Capture-MS	Krogan NJ (2004)	14759368	4932	4932
YGR104C	YLR071C	SRB5	RGR1	MED18	MED14	Affinity Capture-MS	Krogan NJ (2004)	14759368	4932	4932
YGR104C	YNL236W	SRB5	SIN4	MED18	BEL2|GAL22|MED16|RYE1|SDI3|SSF5|SSN4|TSF3	Affinity Capture-MS	Krogan NJ (2004)	14759368	4932	4932
YGR104C	YHR041C	SRB5	SRB2	MED18	HRS2|MED20	Affinity Capture-MS	Krogan NJ (2004)	14759368	4932	4932
YGR104C	YGR104C	SRB5	SRB5	MED18	MED18	Affinity Capture-MS	Krogan NJ (2004)	14759368	4932	4932
YAL043C	YBL076C	PTA1	ILS1	FUN39	N/A	Affinity Capture-MS	Krogan NJ (2004)	14759368	4932	4932
YBR123C	YBL076C	TFC1	ILS1	N/A	N/A	Affinity Capture-MS	Krogan NJ (2004)	14759368	4932	4932
YBR123C	YBR123C	TFC1	TFC1	N/A	N/A	Affinity Capture-MS	Krogan NJ (2004)	14759368	4932	4932
YBR123C	YGR047C	TFC1	TFC4	N/A	PCF1	Affinity Capture-MS	Krogan NJ (2004)	14759368	4932	4932
YBR123C	YOR110W	TFC1	TFC7	N/A	N/A	Affinity Capture-MS	Krogan NJ (2004)	14759368	4932	4932
YBR119W	YBR119W	MUD1	MUD1	N/A	N/A	Affinity Capture-MS	Krogan NJ (2004)	14759368	4932	4932
YBR119W	YML046W	MUD1	PRP39	N/A	N/A	Affinity Capture-MS	Krogan NJ (2004)	14759368	4932	4932
YBR119W	YKL012W	MUD1	PRP40	N/A	N/A	Affinity Capture-MS	Krogan NJ (2004)	14759368	4932	4932
YBR119W	YGR013W	MUD1	SNU71	N/A	N/A	Affinity Capture-MS	Krogan NJ (2004)	14759368	4932	4932
YKL012W	YML046W	PRP40	PRP39	N/A	N/A	Affinity Capture-MS	Krogan NJ (2004)	14759368	4932	4932
YKL012W	YKL012W	PRP40	PRP40	N/A	N/A	Affinity Capture-MS	Krogan NJ (2004)	14759368	4932	4932
YKL012W	YDR235W	PRP40	PRP42	N/A	MUD16|SNU65	Affinity Capture-MS	Krogan NJ (2004)	14759368	4932	4932
YAL043C	YBR119W	PTA1	MUD1	FUN39	N/A	Affinity Capture-MS	Krogan NJ (2004)	14759368	4932	4932
YDR240C	YBR119W	SNU56	MUD1	MUD10	N/A	Affinity Capture-MS	Krogan NJ (2004)	14759368	4932	4932
YDR240C	YML046W	SNU56	PRP39	MUD10	N/A	Affinity Capture-MS	Krogan NJ (2004)	14759368	4932	4932
YDR240C	YKL012W	SNU56	PRP40	MUD10	N/A	Affinity Capture-MS	Krogan NJ (2004)	14759368	4932	4932
YDR240C	YIL061C	SNU56	SNP1	MUD10	N/A	Affinity Capture-MS	Krogan NJ (2004)	14759368	4932	4932
YDR240C	YGR013W	SNU56	SNU71	MUD10	N/A	Affinity Capture-MS	Krogan NJ (2004)	14759368	4932	4932
YDR240C	YHR099W	SNU56	TRA1	MUD10	N/A	Affinity Capture-MS	Krogan NJ (2004)	14759368	4932	4932
YAL043C	YNL313C	PTA1	N/A	FUN39	N/A	Affinity Capture-MS	Krogan NJ (2004)	14759368	4932	4932
YNL313C	YNL313C	N/A	N/A	N/A	N/A	Affinity Capture-MS	Krogan NJ (2004)	14759368	4932	4932
YGL043W	YGL043W	DST1	DST1	PPR2	PPR2	Affinity Capture-MS	Krogan NJ (2004)	14759368	4932	4932
YBR154C	YGL043W	RPB5	DST1	N/A	PPR2	Affinity Capture-MS	Krogan NJ (2004)	14759368	4932	4932
YDR101C	YDR101C	ARX1	ARX1	N/A	N/A	Affinity Capture-MS	Krogan NJ (2004)	14759368	4932	4932
YDR101C	YOR312C	ARX1	RPL20B	N/A	RPL18A1	Affinity Capture-MS	Krogan NJ (2004)	14759368	4932	4932
YDR101C	YBR031W	ARX1	RPL4A	N/A	N/A	Affinity Capture-MS	Krogan NJ (2004)	14759368	4932	4932
YDR101C	YLL045C	ARX1	RPL8B	N/A	KRB1|SCL41	Affinity Capture-MS	Krogan NJ (2004)	14759368	4932	4932
YDR101C	YJL122W	ARX1	N/A	N/A	ALB1	Affinity Capture-MS	Krogan NJ (2004)	14759368	4932	4932
YJL122W	YDR101C	N/A	ARX1	ALB1	N/A	Affinity Capture-MS	Krogan NJ (2004)	14759368	4932	4932
YOL041C	YLL045C	NOP12	RPL8B	N/A	KRB1|SCL41	Affinity Capture-MS	Krogan NJ (2004)	14759368	4932	4932
YHR052W	YHR052W	CIC1	CIC1	NSA3	NSA3	Affinity Capture-MS	Krogan NJ (2004)	14759368	4932	4932
YJL122W	YHR052W	N/A	CIC1	ALB1	NSA3	Affinity Capture-MS	Krogan NJ (2004)	14759368	4932	4932
YOL041C	YOL077C	NOP12	BRX1	N/A	N/A	Affinity Capture-MS	Krogan NJ (2004)	14759368	4932	4932
YOL041C	YOL041C	NOP12	NOP12	N/A	N/A	Affinity Capture-MS	Krogan NJ (2004)	14759368	4932	4932
YOL041C	YLR196W	NOP12	PWP1	N/A	N/A	Affinity Capture-MS	Krogan NJ (2004)	14759368	4932	4932
YLR196W	YLR196W	PWP1	PWP1	N/A	N/A	Affinity Capture-MS	Krogan NJ (2004)	14759368	4932	4932
YLR410W	YLR196W	VIP1	PWP1	N/A	N/A	Affinity Capture-MS	Krogan NJ (2004)	14759368	4932	4932
YGR245C	YKR048C	SDA1	NAP1	N/A	N/A	Affinity Capture-MS	Krogan NJ (2004)	14759368	4932	4932
YLR410W	YKR048C	VIP1	NAP1	N/A	N/A	Affinity Capture-MS	Krogan NJ (2004)	14759368	4932	4932
YBR267W	YKR048C	REI1	NAP1	N/A	N/A	Affinity Capture-MS	Krogan NJ (2004)	14759368	4932	4932
YBR267W	YBR267W	REI1	REI1	N/A	N/A	Affinity Capture-MS	Krogan NJ (2004)	14759368	4932	4932
YKR079C	YKR048C	TRZ1	NAP1	N/A	N/A	Affinity Capture-MS	Krogan NJ (2004)	14759368	4932	4932
YKR079C	YKR079C	TRZ1	TRZ1	N/A	N/A	Affinity Capture-MS	Krogan NJ (2004)	14759368	4932	4932
YOR112W	YKR048C	N/A	NAP1	CEX1	N/A	Affinity Capture-MS	Krogan NJ (2004)	14759368	4932	4932
YHR089C	YDR365C	GAR1	ESF1	N/A	N/A	Affinity Capture-MS	Krogan NJ (2004)	14759368	4932	4932
YDR365C	YDR365C	ESF1	ESF1	N/A	N/A	Affinity Capture-MS	Krogan NJ (2004)	14759368	4932	4932
YGL043W	YEL055C	DST1	POL5	PPR2	N/A	Affinity Capture-MS	Krogan NJ (2004)	14759368	4932	4932
YJL033W	YHR196W	HCA4	UTP9	DBP4|ECM24	N/A	Affinity Capture-MS	Krogan NJ (2004)	14759368	4932	4932
YJL109C	YJL109C	UTP10	UTP10	N/A	N/A	Affinity Capture-MS	Krogan NJ (2004)	14759368	4932	4932
YJL109C	YDR398W	UTP10	UTP5	N/A	N/A	Affinity Capture-MS	Krogan NJ (2004)	14759368	4932	4932
YDR324C	YPL126W	UTP4	NAN1	N/A	UTP17	Affinity Capture-MS	Krogan NJ (2004)	14759368	4932	4932
YDR324C	YMR093W	UTP4	UTP15	N/A	N/A	Affinity Capture-MS	Krogan NJ (2004)	14759368	4932	4932
YDR324C	YDR324C	UTP4	UTP4	N/A	N/A	Affinity Capture-MS	Krogan NJ (2004)	14759368	4932	4932
YGR128C	YDR398W	UTP8	UTP5	N/A	N/A	Affinity Capture-MS	Krogan NJ (2004)	14759368	4932	4932
YGR128C	YGR128C	UTP8	UTP8	N/A	N/A	Affinity Capture-MS	Krogan NJ (2004)	14759368	4932	4932
YHR196W	YDR398W	UTP9	UTP5	N/A	N/A	Affinity Capture-MS	Krogan NJ (2004)	14759368	4932	4932
YHR196W	YHR196W	UTP9	UTP9	N/A	N/A	Affinity Capture-MS	Krogan NJ (2004)	14759368	4932	4932
YLR410W	YLR410W	VIP1	VIP1	N/A	N/A	Affinity Capture-MS	Krogan NJ (2004)	14759368	4932	4932
YOR112W	YOR112W	N/A	N/A	CEX1	CEX1	Affinity Capture-MS	Krogan NJ (2004)	14759368	4932	4932
YLR418C	YLR418C	CDC73	CDC73	N/A	N/A	Affinity Capture-MS	Krogan NJ (2004)	14759368	4932	4932
YER164W	YER164W	CHD1	CHD1	N/A	N/A	Affinity Capture-MS	Krogan NJ (2004)	14759368	4932	4932
YOL145C	YOL145C	CTR9	CTR9	CDP1	CDP1	Affinity Capture-MS	Krogan NJ (2004)	14759368	4932	4932
YOR123C	YOR123C	LEO1	LEO1	N/A	N/A	Affinity Capture-MS	Krogan NJ (2004)	14759368	4932	4932
YBR279W	YBR279W	PAF1	PAF1	N/A	N/A	Affinity Capture-MS	Krogan NJ (2004)	14759368	4932	4932
YML069W	YML069W	POB3	POB3	N/A	N/A	Affinity Capture-MS	Krogan NJ (2004)	14759368	4932	4932
YGL244W	YGL244W	RTF1	RTF1	CSL3	CSL3	Affinity Capture-MS	Krogan NJ (2004)	14759368	4932	4932
YGL207W	YGL207W	SPT16	SPT16	CDC68|SSF1	CDC68|SSF1	Affinity Capture-MS	Krogan NJ (2004)	14759368	4932	4932
YLR410W	YML069W	VIP1	POB3	N/A	N/A	Affinity Capture-MS	Krogan NJ (2004)	14759368	4932	4932
YIL035C	YIL035C	CKA1	CKA1	N/A	N/A	Affinity Capture-MS	Krogan NJ (2004)	14759368	4932	4932
YIL035C	YOR061W	CKA1	CKA2	N/A	YOR29-12	Affinity Capture-MS	Krogan NJ (2004)	14759368	4932	4932
YOR061W	YIL035C	CKA2	CKA1	YOR29-12	N/A	Affinity Capture-MS	Krogan NJ (2004)	14759368	4932	4932
YIL035C	YGL019W	CKA1	CKB1	N/A	N/A	Affinity Capture-MS	Krogan NJ (2004)	14759368	4932	4932
YIL035C	YOR039W	CKA1	CKB2	N/A	N/A	Affinity Capture-MS	Krogan NJ (2004)	14759368	4932	4932
YOR039W	YIL035C	CKB2	CKA1	N/A	N/A	Affinity Capture-MS	Krogan NJ (2004)	14759368	4932	4932
YOR061W	YOR061W	CKA2	CKA2	YOR29-12	YOR29-12	Affinity Capture-MS	Krogan NJ (2004)	14759368	4932	4932
YOR061W	YGL019W	CKA2	CKB1	YOR29-12	N/A	Affinity Capture-MS	Krogan NJ (2004)	14759368	4932	4932
YOR061W	YOR039W	CKA2	CKB2	YOR29-12	N/A	Affinity Capture-MS	Krogan NJ (2004)	14759368	4932	4932
YOR039W	YOR061W	CKB2	CKA2	N/A	YOR29-12	Affinity Capture-MS	Krogan NJ (2004)	14759368	4932	4932
YOR039W	YGL019W	CKB2	CKB1	N/A	N/A	Affinity Capture-MS	Krogan NJ (2004)	14759368	4932	4932
YOR039W	YOR039W	CKB2	CKB2	N/A	N/A	Affinity Capture-MS	Krogan NJ (2004)	14759368	4932	4932
YML069W	YIL035C	POB3	CKA1	N/A	N/A	Affinity Capture-MS	Krogan NJ (2004)	14759368	4932	4932
YML069W	YOR061W	POB3	CKA2	N/A	YOR29-12	Affinity Capture-MS	Krogan NJ (2004)	14759368	4932	4932
YML069W	YGL019W	POB3	CKB1	N/A	N/A	Affinity Capture-MS	Krogan NJ (2004)	14759368	4932	4932
YML069W	YOR039W	POB3	CKB2	N/A	N/A	Affinity Capture-MS	Krogan NJ (2004)	14759368	4932	4932
YKL088W	YIL035C	N/A	CKA1	N/A	N/A	Affinity Capture-MS	Krogan NJ (2004)	14759368	4932	4932
YKL088W	YOR061W	N/A	CKA2	N/A	YOR29-12	Affinity Capture-MS	Krogan NJ (2004)	14759368	4932	4932
YIL035C	YCL031C	CKA1	RRP7	N/A	N/A	Affinity Capture-MS	Krogan NJ (2004)	14759368	4932	4932
YGR090W	YGR090W	UTP22	UTP22	N/A	N/A	Affinity Capture-MS	Krogan NJ (2004)	14759368	4932	4932
YKL088W	YGR090W	N/A	UTP22	N/A	N/A	Affinity Capture-MS	Krogan NJ (2004)	14759368	4932	4932
YKL088W	YKR072C	N/A	SIS2	N/A	HAL3	Affinity Capture-MS	Krogan NJ (2004)	14759368	4932	4932
YKL088W	YKL088W	N/A	N/A	N/A	N/A	Affinity Capture-MS	Krogan NJ (2004)	14759368	4932	4932
YKL088W	YOR054C	N/A	VHS3	N/A	YOR29-05	Affinity Capture-MS	Krogan NJ (2004)	14759368	4932	4932
YMR091C	YHR027C	NPL6	RPN1	RSC7	HRD2|NAS1	Affinity Capture-MS	Krogan NJ (2004)	14759368	4932	4932
YHR027C	YHR027C	RPN1	RPN1	HRD2|NAS1	HRD2|NAS1	Affinity Capture-MS	Krogan NJ (2004)	14759368	4932	4932
YHR027C	YHR200W	RPN1	RPN10	HRD2|NAS1	MCB1|SUN1	Affinity Capture-MS	Krogan NJ (2004)	14759368	4932	4932
YHR200W	YHR027C	RPN10	RPN1	MCB1|SUN1	HRD2|NAS1	Affinity Capture-MS	Krogan NJ (2004)	14759368	4932	4932
YHR027C	YFR004W	RPN1	RPN11	HRD2|NAS1	MPR1	Affinity Capture-MS	Krogan NJ (2004)	14759368	4932	4932
YHR027C	YFR052W	RPN1	RPN12	HRD2|NAS1	NIN1	Affinity Capture-MS	Krogan NJ (2004)	14759368	4932	4932
YHR027C	YIL075C	RPN1	RPN2	HRD2|NAS1	SEN3	Affinity Capture-MS	Krogan NJ (2004)	14759368	4932	4932
YHR027C	YER021W	RPN1	RPN3	HRD2|NAS1	SUN2	Affinity Capture-MS	Krogan NJ (2004)	14759368	4932	4932
YHR027C	YDL147W	RPN1	RPN5	HRD2|NAS1	NAS5	Affinity Capture-MS	Krogan NJ (2004)	14759368	4932	4932
YHR027C	YDL097C	RPN1	RPN6	HRD2|NAS1	NAS4	Affinity Capture-MS	Krogan NJ (2004)	14759368	4932	4932
YDL097C	YHR027C	RPN6	RPN1	NAS4	HRD2|NAS1	Affinity Capture-MS	Krogan NJ (2004)	14759368	4932	4932
YHR027C	YOR261C	RPN1	RPN8	HRD2|NAS1	N/A	Affinity Capture-MS	Krogan NJ (2004)	14759368	4932	4932
YOR261C	YHR027C	RPN8	RPN1	N/A	HRD2|NAS1	Affinity Capture-MS	Krogan NJ (2004)	14759368	4932	4932
YHR027C	YDR427W	RPN1	RPN9	HRD2|NAS1	N/A	Affinity Capture-MS	Krogan NJ (2004)	14759368	4932	4932
YHR027C	YKL145W	RPN1	RPT1	HRD2|NAS1	CIM5|YTA3	Affinity Capture-MS	Krogan NJ (2004)	14759368	4932	4932
YHR027C	YDL007W	RPN1	RPT2	HRD2|NAS1	YHS4|YTA5	Affinity Capture-MS	Krogan NJ (2004)	14759368	4932	4932
YHR027C	YDR394W	RPN1	RPT3	HRD2|NAS1	YNT1|YTA2	Affinity Capture-MS	Krogan NJ (2004)	14759368	4932	4932
YHR027C	YGL048C	RPN1	RPT6	HRD2|NAS1	CIM3|CRL3|SCB68|SUG1	Affinity Capture-MS	Krogan NJ (2004)	14759368	4932	4932
YHR027C	YFR010W	RPN1	UBP6	HRD2|NAS1	N/A	Affinity Capture-MS	Krogan NJ (2004)	14759368	4932	4932
YFR010W	YHR027C	UBP6	RPN1	N/A	HRD2|NAS1	Affinity Capture-MS	Krogan NJ (2004)	14759368	4932	4932
YHR200W	YHR200W	RPN10	RPN10	MCB1|SUN1	MCB1|SUN1	Affinity Capture-MS	Krogan NJ (2004)	14759368	4932	4932
YHR200W	YFR004W	RPN10	RPN11	MCB1|SUN1	MPR1	Affinity Capture-MS	Krogan NJ (2004)	14759368	4932	4932
YHR200W	YFR052W	RPN10	RPN12	MCB1|SUN1	NIN1	Affinity Capture-MS	Krogan NJ (2004)	14759368	4932	4932
YHR200W	YIL075C	RPN10	RPN2	MCB1|SUN1	SEN3	Affinity Capture-MS	Krogan NJ (2004)	14759368	4932	4932
YHR200W	YER021W	RPN10	RPN3	MCB1|SUN1	SUN2	Affinity Capture-MS	Krogan NJ (2004)	14759368	4932	4932
YHR200W	YDL147W	RPN10	RPN5	MCB1|SUN1	NAS5	Affinity Capture-MS	Krogan NJ (2004)	14759368	4932	4932
YHR200W	YDL097C	RPN10	RPN6	MCB1|SUN1	NAS4	Affinity Capture-MS	Krogan NJ (2004)	14759368	4932	4932
YHR200W	YPR108W	RPN10	RPN7	MCB1|SUN1	N/A	Affinity Capture-MS	Krogan NJ (2004)	14759368	4932	4932
YHR200W	YDR427W	RPN10	RPN9	MCB1|SUN1	N/A	Affinity Capture-MS	Krogan NJ (2004)	14759368	4932	4932
YHR200W	YKL145W	RPN10	RPT1	MCB1|SUN1	CIM5|YTA3	Affinity Capture-MS	Krogan NJ (2004)	14759368	4932	4932
YHR200W	YDR394W	RPN10	RPT3	MCB1|SUN1	YNT1|YTA2	Affinity Capture-MS	Krogan NJ (2004)	14759368	4932	4932
YHR200W	YGL048C	RPN10	RPT6	MCB1|SUN1	CIM3|CRL3|SCB68|SUG1	Affinity Capture-MS	Krogan NJ (2004)	14759368	4932	4932
YDL097C	YFR004W	RPN6	RPN11	NAS4	MPR1	Affinity Capture-MS	Krogan NJ (2004)	14759368	4932	4932
YDL097C	YDL147W	RPN6	RPN5	NAS4	NAS5	Affinity Capture-MS	Krogan NJ (2004)	14759368	4932	4932
YDL097C	YDL097C	RPN6	RPN6	NAS4	NAS4	Affinity Capture-MS	Krogan NJ (2004)	14759368	4932	4932
YDL097C	YPR108W	RPN6	RPN7	NAS4	N/A	Affinity Capture-MS	Krogan NJ (2004)	14759368	4932	4932
YDL097C	YOR261C	RPN6	RPN8	NAS4	N/A	Affinity Capture-MS	Krogan NJ (2004)	14759368	4932	4932
YOR261C	YDL097C	RPN8	RPN6	N/A	NAS4	Affinity Capture-MS	Krogan NJ (2004)	14759368	4932	4932
YDL097C	YDR427W	RPN6	RPN9	NAS4	N/A	Affinity Capture-MS	Krogan NJ (2004)	14759368	4932	4932
YDL097C	YKL145W	RPN6	RPT1	NAS4	CIM5|YTA3	Affinity Capture-MS	Krogan NJ (2004)	14759368	4932	4932
YDL097C	YGL048C	RPN6	RPT6	NAS4	CIM3|CRL3|SCB68|SUG1	Affinity Capture-MS	Krogan NJ (2004)	14759368	4932	4932
YGL048C	YDL097C	RPT6	RPN6	CIM3|CRL3|SCB68|SUG1	NAS4	Affinity Capture-MS	Krogan NJ (2004)	14759368	4932	4932
YDL097C	YDL025C	RPN6	N/A	NAS4	N/A	Affinity Capture-MS	Krogan NJ (2004)	14759368	4932	4932
YOR261C	YFR052W	RPN8	RPN12	N/A	NIN1	Affinity Capture-MS	Krogan NJ (2004)	14759368	4932	4932
YOR261C	YIL075C	RPN8	RPN2	N/A	SEN3	Affinity Capture-MS	Krogan NJ (2004)	14759368	4932	4932
YOR261C	YER021W	RPN8	RPN3	N/A	SUN2	Affinity Capture-MS	Krogan NJ (2004)	14759368	4932	4932
YOR261C	YDR427W	RPN8	RPN9	N/A	N/A	Affinity Capture-MS	Krogan NJ (2004)	14759368	4932	4932
YGL048C	YFR004W	RPT6	RPN11	CIM3|CRL3|SCB68|SUG1	MPR1	Affinity Capture-MS	Krogan NJ (2004)	14759368	4932	4932
YGL048C	YFR052W	RPT6	RPN12	CIM3|CRL3|SCB68|SUG1	NIN1	Affinity Capture-MS	Krogan NJ (2004)	14759368	4932	4932
YGL048C	YDL147W	RPT6	RPN5	CIM3|CRL3|SCB68|SUG1	NAS5	Affinity Capture-MS	Krogan NJ (2004)	14759368	4932	4932
YGL048C	YPR108W	RPT6	RPN7	CIM3|CRL3|SCB68|SUG1	N/A	Affinity Capture-MS	Krogan NJ (2004)	14759368	4932	4932
YGL048C	YOR261C	RPT6	RPN8	CIM3|CRL3|SCB68|SUG1	N/A	Affinity Capture-MS	Krogan NJ (2004)	14759368	4932	4932
YGL048C	YDR427W	RPT6	RPN9	CIM3|CRL3|SCB68|SUG1	N/A	Affinity Capture-MS	Krogan NJ (2004)	14759368	4932	4932
YGL048C	YKL145W	RPT6	RPT1	CIM3|CRL3|SCB68|SUG1	CIM5|YTA3	Affinity Capture-MS	Krogan NJ (2004)	14759368	4932	4932
YGL048C	YDL007W	RPT6	RPT2	CIM3|CRL3|SCB68|SUG1	YHS4|YTA5	Affinity Capture-MS	Krogan NJ (2004)	14759368	4932	4932
YGL048C	YGL048C	RPT6	RPT6	CIM3|CRL3|SCB68|SUG1	CIM3|CRL3|SCB68|SUG1	Affinity Capture-MS	Krogan NJ (2004)	14759368	4932	4932
YFR010W	YIL075C	UBP6	RPN2	N/A	SEN3	Affinity Capture-MS	Krogan NJ (2004)	14759368	4932	4932
YFR010W	YPR108W	UBP6	RPN7	N/A	N/A	Affinity Capture-MS	Krogan NJ (2004)	14759368	4932	4932
YFR010W	YOR261C	UBP6	RPN8	N/A	N/A	Affinity Capture-MS	Krogan NJ (2004)	14759368	4932	4932
YFR010W	YDR427W	UBP6	RPN9	N/A	N/A	Affinity Capture-MS	Krogan NJ (2004)	14759368	4932	4932
YFR010W	YKL145W	UBP6	RPT1	N/A	CIM5|YTA3	Affinity Capture-MS	Krogan NJ (2004)	14759368	4932	4932
YFR010W	YDR394W	UBP6	RPT3	N/A	YNT1|YTA2	Affinity Capture-MS	Krogan NJ (2004)	14759368	4932	4932
YFR010W	YFR010W	UBP6	UBP6	N/A	N/A	Affinity Capture-MS	Krogan NJ (2004)	14759368	4932	4932
YER025W	YMR309C	GCD11	NIP1	SUI4	N/A	Affinity Capture-MS	Krogan NJ (2004)	14759368	4932	4932
YER025W	YBR079C	GCD11	RPG1	SUI4	TIF32	Affinity Capture-MS	Krogan NJ (2004)	14759368	4932	4932
YER025W	YPR041W	GCD11	TIF5	SUI4	SUI5	Affinity Capture-MS	Krogan NJ (2004)	14759368	4932	4932
YMR309C	YLR192C	NIP1	HCR1	N/A	N/A	Affinity Capture-MS	Krogan NJ (2004)	14759368	4932	4932
YMR309C	YMR309C	NIP1	NIP1	N/A	N/A	Affinity Capture-MS	Krogan NJ (2004)	14759368	4932	4932
YMR309C	YOR361C	NIP1	PRT1	N/A	CDC63|DNA26	Affinity Capture-MS	Krogan NJ (2004)	14759368	4932	4932
YOR361C	YMR309C	PRT1	NIP1	CDC63|DNA26	N/A	Affinity Capture-MS	Krogan NJ (2004)	14759368	4932	4932
YMR309C	YBR079C	NIP1	RPG1	N/A	TIF32	Affinity Capture-MS	Krogan NJ (2004)	14759368	4932	4932
YMR309C	YMR146C	NIP1	TIF34	N/A	N/A	Affinity Capture-MS	Krogan NJ (2004)	14759368	4932	4932
YMR309C	YDR429C	NIP1	TIF35	N/A	N/A	Affinity Capture-MS	Krogan NJ (2004)	14759368	4932	4932
YDR429C	YMR309C	TIF35	NIP1	N/A	N/A	Affinity Capture-MS	Krogan NJ (2004)	14759368	4932	4932
YMR309C	YPR041W	NIP1	TIF5	N/A	SUI5	Affinity Capture-MS	Krogan NJ (2004)	14759368	4932	4932
YOR361C	YLR192C	PRT1	HCR1	CDC63|DNA26	N/A	Affinity Capture-MS	Krogan NJ (2004)	14759368	4932	4932
YOR361C	YOR361C	PRT1	PRT1	CDC63|DNA26	CDC63|DNA26	Affinity Capture-MS	Krogan NJ (2004)	14759368	4932	4932
YOR361C	YBR079C	PRT1	RPG1	CDC63|DNA26	TIF32	Affinity Capture-MS	Krogan NJ (2004)	14759368	4932	4932
YOR361C	YMR146C	PRT1	TIF34	CDC63|DNA26	N/A	Affinity Capture-MS	Krogan NJ (2004)	14759368	4932	4932
YOR361C	YDR429C	PRT1	TIF35	CDC63|DNA26	N/A	Affinity Capture-MS	Krogan NJ (2004)	14759368	4932	4932
YDR429C	YOR361C	TIF35	PRT1	N/A	CDC63|DNA26	Affinity Capture-MS	Krogan NJ (2004)	14759368	4932	4932
YOR361C	YPR041W	PRT1	TIF5	CDC63|DNA26	SUI5	Affinity Capture-MS	Krogan NJ (2004)	14759368	4932	4932
YDR091C	YLR192C	RLI1	HCR1	N/A	N/A	Affinity Capture-MS	Krogan NJ (2004)	14759368	4932	4932
YDR091C	YMR309C	RLI1	NIP1	N/A	N/A	Affinity Capture-MS	Krogan NJ (2004)	14759368	4932	4932
YDR429C	YLR192C	TIF35	HCR1	N/A	N/A	Affinity Capture-MS	Krogan NJ (2004)	14759368	4932	4932
YDR429C	YBR079C	TIF35	RPG1	N/A	TIF32	Affinity Capture-MS	Krogan NJ (2004)	14759368	4932	4932
YDR429C	YMR146C	TIF35	TIF34	N/A	N/A	Affinity Capture-MS	Krogan NJ (2004)	14759368	4932	4932
YDR429C	YDR429C	TIF35	TIF35	N/A	N/A	Affinity Capture-MS	Krogan NJ (2004)	14759368	4932	4932
YOR260W	YOR260W	GCD1	GCD1	TRA3	TRA3	Affinity Capture-MS	Krogan NJ (2004)	14759368	4932	4932
YOR260W	YER025W	GCD1	GCD11	TRA3	SUI4	Affinity Capture-MS	Krogan NJ (2004)	14759368	4932	4932
YER025W	YOR260W	GCD11	GCD1	SUI4	TRA3	Affinity Capture-MS	Krogan NJ (2004)	14759368	4932	4932
YOR260W	YGR083C	GCD1	GCD2	TRA3	GCD12	Affinity Capture-MS	Krogan NJ (2004)	14759368	4932	4932
YOR260W	YDR211W	GCD1	GCD6	TRA3	N/A	Affinity Capture-MS	Krogan NJ (2004)	14759368	4932	4932
YDR211W	YOR260W	GCD6	GCD1	N/A	TRA3	Affinity Capture-MS	Krogan NJ (2004)	14759368	4932	4932
YOR260W	YLR291C	GCD1	GCD7	TRA3	N/A	Affinity Capture-MS	Krogan NJ (2004)	14759368	4932	4932
YOR260W	YPL237W	GCD1	SUI3	TRA3	N/A	Affinity Capture-MS	Krogan NJ (2004)	14759368	4932	4932
YER025W	YER025W	GCD11	GCD11	SUI4	SUI4	Affinity Capture-MS	Krogan NJ (2004)	14759368	4932	4932
YER025W	YGR083C	GCD11	GCD2	SUI4	GCD12	Affinity Capture-MS	Krogan NJ (2004)	14759368	4932	4932
YER025W	YDR211W	GCD11	GCD6	SUI4	N/A	Affinity Capture-MS	Krogan NJ (2004)	14759368	4932	4932
YDR211W	YER025W	GCD6	GCD11	N/A	SUI4	Affinity Capture-MS	Krogan NJ (2004)	14759368	4932	4932
YER025W	YLR291C	GCD11	GCD7	SUI4	N/A	Affinity Capture-MS	Krogan NJ (2004)	14759368	4932	4932
YER025W	YPL237W	GCD11	SUI3	SUI4	N/A	Affinity Capture-MS	Krogan NJ (2004)	14759368	4932	4932
YDR211W	YFL039C	GCD6	ACT1	N/A	ABY1|END7	Affinity Capture-MS	Krogan NJ (2004)	14759368	4932	4932
YDR211W	YGR083C	GCD6	GCD2	N/A	GCD12	Affinity Capture-MS	Krogan NJ (2004)	14759368	4932	4932
YDR211W	YDR211W	GCD6	GCD6	N/A	N/A	Affinity Capture-MS	Krogan NJ (2004)	14759368	4932	4932
YDR211W	YLR291C	GCD6	GCD7	N/A	N/A	Affinity Capture-MS	Krogan NJ (2004)	14759368	4932	4932
YDR211W	YPL237W	GCD6	SUI3	N/A	N/A	Affinity Capture-MS	Krogan NJ (2004)	14759368	4932	4932
YGR159C	YPL237W	NSR1	SUI3	SHE5	N/A	Affinity Capture-MS	Krogan NJ (2004)	14759368	4932	4932
YOR361C	YPL237W	PRT1	SUI3	CDC63|DNA26	N/A	Affinity Capture-MS	Krogan NJ (2004)	14759368	4932	4932
YPL178W	YLR347C	CBC2	KAP95	CBP20|MUD13|SAE1	RSL1	Affinity Capture-MS	Krogan NJ (2004)	14759368	4932	4932
YLR347C	YLR347C	KAP95	KAP95	RSL1	RSL1	Affinity Capture-MS	Krogan NJ (2004)	14759368	4932	4932
YLR347C	YNL189W	KAP95	SRP1	RSL1	KAP60|SCM1	Affinity Capture-MS	Krogan NJ (2004)	14759368	4932	4932
YNL189W	YLR347C	SRP1	KAP95	KAP60|SCM1	RSL1	Affinity Capture-MS	Krogan NJ (2004)	14759368	4932	4932
YOR310C	YLR347C	NOP58	KAP95	NOP5	RSL1	Affinity Capture-MS	Krogan NJ (2004)	14759368	4932	4932
YOR310C	YNL189W	NOP58	SRP1	NOP5	KAP60|SCM1	Affinity Capture-MS	Krogan NJ (2004)	14759368	4932	4932
YGR103W	YLR347C	NOP7	KAP95	YPH1	RSL1	Affinity Capture-MS	Krogan NJ (2004)	14759368	4932	4932
YGR103W	YNL189W	NOP7	SRP1	YPH1	KAP60|SCM1	Affinity Capture-MS	Krogan NJ (2004)	14759368	4932	4932
YOR361C	YLR347C	PRT1	KAP95	CDC63|DNA26	RSL1	Affinity Capture-MS	Krogan NJ (2004)	14759368	4932	4932
YNL139C	YLR347C	RLR1	KAP95	LDB5|THO2|ZRG13	RSL1	Affinity Capture-MS	Krogan NJ (2004)	14759368	4932	4932
YNL139C	YNL189W	RLR1	SRP1	LDB5|THO2|ZRG13	KAP60|SCM1	Affinity Capture-MS	Krogan NJ (2004)	14759368	4932	4932
YOR001W	YLR347C	RRP6	KAP95	N/A	RSL1	Affinity Capture-MS	Krogan NJ (2004)	14759368	4932	4932
YOR001W	YNL189W	RRP6	SRP1	N/A	KAP60|SCM1	Affinity Capture-MS	Krogan NJ (2004)	14759368	4932	4932
YDR083W	YLR347C	RRP8	KAP95	N/A	RSL1	Affinity Capture-MS	Krogan NJ (2004)	14759368	4932	4932
YDR083W	YNL189W	RRP8	SRP1	N/A	KAP60|SCM1	Affinity Capture-MS	Krogan NJ (2004)	14759368	4932	4932
YFR037C	YLR347C	RSC8	KAP95	SWH3	RSL1	Affinity Capture-MS	Krogan NJ (2004)	14759368	4932	4932
YDR240C	YLR347C	SNU56	KAP95	MUD10	RSL1	Affinity Capture-MS	Krogan NJ (2004)	14759368	4932	4932
YGR104C	YNL189W	SRB5	SRP1	MED18	KAP60|SCM1	Affinity Capture-MS	Krogan NJ (2004)	14759368	4932	4932
YNL189W	YNL189W	SRP1	SRP1	KAP60|SCM1	KAP60|SCM1	Affinity Capture-MS	Krogan NJ (2004)	14759368	4932	4932
YMR125W	YNL189W	STO1	SRP1	CBC1|CBP80|GCR3|SUT1	KAP60|SCM1	Affinity Capture-MS	Krogan NJ (2004)	14759368	4932	4932
YDR091C	YDR091C	RLI1	RLI1	N/A	N/A	Affinity Capture-MS	Krogan NJ (2004)	14759368	4932	4932
YDR091C	YLR340W	RLI1	RPP0	N/A	RPL10E	Affinity Capture-MS	Krogan NJ (2004)	14759368	4932	4932
YDR091C	YNL260C	RLI1	N/A	N/A	N/A	Affinity Capture-MS	Krogan NJ (2004)	14759368	4932	4932
YDR364C	YDR364C	CDC40	CDC40	PRP17|SLT15|SLU4	PRP17|SLT15|SLU4	Affinity Capture-MS	Krogan NJ (2004)	14759368	4932	4932
YDR364C	YLL036C	CDC40	PRP19	PRP17|SLT15|SLU4	PSO4	Affinity Capture-MS	Krogan NJ (2004)	14759368	4932	4932
YLL036C	YMR213W	PRP19	CEF1	PSO4	NTC85	Affinity Capture-MS	Krogan NJ (2004)	14759368	4932	4932
YLL036C	YLR117C	PRP19	CLF1	PSO4	NTC77|SYF3	Affinity Capture-MS	Krogan NJ (2004)	14759368	4932	4932
YLL036C	YLL036C	PRP19	PRP19	PSO4	PSO4	Affinity Capture-MS	Krogan NJ (2004)	14759368	4932	4932
YKL059C	YLR115W	MPE1	CFT2	N/A	YDH1	Affinity Capture-MS	Krogan NJ (2004)	14759368	4932	4932
YKL059C	YAL043C	MPE1	PTA1	N/A	FUN39	Affinity Capture-MS	Krogan NJ (2004)	14759368	4932	4932
YAL043C	YKL059C	PTA1	MPE1	FUN39	N/A	Affinity Capture-MS	Krogan NJ (2004)	14759368	4932	4932
YKL059C	YLR277C	MPE1	YSH1	N/A	BRR5	Affinity Capture-MS	Krogan NJ (2004)	14759368	4932	4932
YAL043C	YDR301W	PTA1	CFT1	FUN39	YHH1	Affinity Capture-MS	Krogan NJ (2004)	14759368	4932	4932
YAL043C	YER133W	PTA1	GLC7	FUN39	CID1|DIS2	Affinity Capture-MS	Krogan NJ (2004)	14759368	4932	4932
YAL043C	YNL317W	PTA1	PFS2	FUN39	N/A	Affinity Capture-MS	Krogan NJ (2004)	14759368	4932	4932
YAL043C	YAL043C	PTA1	PTA1	FUN39	FUN39	Affinity Capture-MS	Krogan NJ (2004)	14759368	4932	4932
YAL043C	YDR195W	PTA1	REF2	FUN39	N/A	Affinity Capture-MS	Krogan NJ (2004)	14759368	4932	4932
YAL043C	YNL222W	PTA1	SSU72	FUN39	N/A	Affinity Capture-MS	Krogan NJ (2004)	14759368	4932	4932
YAL043C	YLR277C	PTA1	YSH1	FUN39	BRR5	Affinity Capture-MS	Krogan NJ (2004)	14759368	4932	4932
YLR432W	YHR216W	IMD3	IMD2	N/A	PUR5	Affinity Capture-MS	Krogan NJ (2004)	14759368	4932	4932
YLR432W	YLR432W	IMD3	IMD3	N/A	N/A	Affinity Capture-MS	Krogan NJ (2004)	14759368	4932	4932
YLR432W	YML056C	IMD3	IMD4	N/A	N/A	Affinity Capture-MS	Krogan NJ (2004)	14759368	4932	4932
YJL050W	YLR432W	MTR4	IMD3	DOB1	N/A	Affinity Capture-MS	Krogan NJ (2004)	14759368	4932	4932
YGR173W	YGR173W	RBG2	RBG2	GIR1	GIR1	Affinity Capture-MS	Krogan NJ (2004)	14759368	4932	4932
YGR173W	YDR152W	RBG2	GIR2	GIR1	N/A	Affinity Capture-MS	Krogan NJ (2004)	14759368	4932	4932
YDR152W	YGR173W	GIR2	RBG2	N/A	GIR1	Affinity Capture-MS	Krogan NJ (2004)	14759368	4932	4932
YDR152W	YDR152W	GIR2	GIR2	N/A	N/A	Affinity Capture-MS	Krogan NJ (2004)	14759368	4932	4932
YDR365C	YDR152W	ESF1	GIR2	N/A	N/A	Affinity Capture-MS	Krogan NJ (2004)	14759368	4932	4932
YDR293C	YDR293C	SSD1	SSD1	CLA1|MCS1|RLT1|SRK1	CLA1|MCS1|RLT1|SRK1	Affinity Capture-MS	Krogan NJ (2004)	14759368	4932	4932
YPR103W	YER012W	PRE2	PRE1	DOA3|PRG1|SRR2	N/A	Affinity Capture-MS	Krogan NJ (2004)	14759368	4932	4932
YPR103W	YOR362C	PRE2	PRE10	DOA3|PRG1|SRR2	N/A	Affinity Capture-MS	Krogan NJ (2004)	14759368	4932	4932
YPR103W	YPR103W	PRE2	PRE2	DOA3|PRG1|SRR2	DOA3|PRG1|SRR2	Affinity Capture-MS	Krogan NJ (2004)	14759368	4932	4932
YPR103W	YJL001W	PRE2	PRE3	DOA3|PRG1|SRR2	CRL21	Affinity Capture-MS	Krogan NJ (2004)	14759368	4932	4932
YPR103W	YMR314W	PRE2	PRE5	DOA3|PRG1|SRR2	N/A	Affinity Capture-MS	Krogan NJ (2004)	14759368	4932	4932
YPR103W	YOL038W	PRE2	PRE6	DOA3|PRG1|SRR2	N/A	Affinity Capture-MS	Krogan NJ (2004)	14759368	4932	4932
YOL038W	YPR103W	PRE6	PRE2	N/A	DOA3|PRG1|SRR2	Affinity Capture-MS	Krogan NJ (2004)	14759368	4932	4932
YPR103W	YBL041W	PRE2	PRE7	DOA3|PRG1|SRR2	PRS3	Affinity Capture-MS	Krogan NJ (2004)	14759368	4932	4932
YPR103W	YML092C	PRE2	PRE8	DOA3|PRG1|SRR2	N/A	Affinity Capture-MS	Krogan NJ (2004)	14759368	4932	4932
YML092C	YPR103W	PRE8	PRE2	N/A	DOA3|PRG1|SRR2	Affinity Capture-MS	Krogan NJ (2004)	14759368	4932	4932
YPR103W	YGR135W	PRE2	PRE9	DOA3|PRG1|SRR2	N/A	Affinity Capture-MS	Krogan NJ (2004)	14759368	4932	4932
YPR103W	YOR157C	PRE2	PUP1	DOA3|PRG1|SRR2	N/A	Affinity Capture-MS	Krogan NJ (2004)	14759368	4932	4932
YPR103W	YGR253C	PRE2	PUP2	DOA3|PRG1|SRR2	DOA5	Affinity Capture-MS	Krogan NJ (2004)	14759368	4932	4932
YPR103W	YGL011C	PRE2	SCL1	DOA3|PRG1|SRR2	PRC2	Affinity Capture-MS	Krogan NJ (2004)	14759368	4932	4932
YPR103W	YLL040C	PRE2	VPS13	DOA3|PRG1|SRR2	SOI1|VPT2	Affinity Capture-MS	Krogan NJ (2004)	14759368	4932	4932
YOL038W	YER012W	PRE6	PRE1	N/A	N/A	Affinity Capture-MS	Krogan NJ (2004)	14759368	4932	4932
YOL038W	YOR362C	PRE6	PRE10	N/A	N/A	Affinity Capture-MS	Krogan NJ (2004)	14759368	4932	4932
YOL038W	YMR314W	PRE6	PRE5	N/A	N/A	Affinity Capture-MS	Krogan NJ (2004)	14759368	4932	4932
YOL038W	YOL038W	PRE6	PRE6	N/A	N/A	Affinity Capture-MS	Krogan NJ (2004)	14759368	4932	4932
YOL038W	YBL041W	PRE6	PRE7	N/A	PRS3	Affinity Capture-MS	Krogan NJ (2004)	14759368	4932	4932
YOL038W	YML092C	PRE6	PRE8	N/A	N/A	Affinity Capture-MS	Krogan NJ (2004)	14759368	4932	4932
YML092C	YOL038W	PRE8	PRE6	N/A	N/A	Affinity Capture-MS	Krogan NJ (2004)	14759368	4932	4932
YOL038W	YGR135W	PRE6	PRE9	N/A	N/A	Affinity Capture-MS	Krogan NJ (2004)	14759368	4932	4932
YOL038W	YGL011C	PRE6	SCL1	N/A	PRC2	Affinity Capture-MS	Krogan NJ (2004)	14759368	4932	4932
YML092C	YER012W	PRE8	PRE1	N/A	N/A	Affinity Capture-MS	Krogan NJ (2004)	14759368	4932	4932
YML092C	YOR362C	PRE8	PRE10	N/A	N/A	Affinity Capture-MS	Krogan NJ (2004)	14759368	4932	4932
YML092C	YJL001W	PRE8	PRE3	N/A	CRL21	Affinity Capture-MS	Krogan NJ (2004)	14759368	4932	4932
YML092C	YMR314W	PRE8	PRE5	N/A	N/A	Affinity Capture-MS	Krogan NJ (2004)	14759368	4932	4932
YML092C	YBL041W	PRE8	PRE7	N/A	PRS3	Affinity Capture-MS	Krogan NJ (2004)	14759368	4932	4932
YML092C	YGR135W	PRE8	PRE9	N/A	N/A	Affinity Capture-MS	Krogan NJ (2004)	14759368	4932	4932
YML092C	YOR157C	PRE8	PUP1	N/A	N/A	Affinity Capture-MS	Krogan NJ (2004)	14759368	4932	4932
YML092C	YGR253C	PRE8	PUP2	N/A	DOA5	Affinity Capture-MS	Krogan NJ (2004)	14759368	4932	4932
YML092C	YGL011C	PRE8	SCL1	N/A	PRC2	Affinity Capture-MS	Krogan NJ (2004)	14759368	4932	4932
YML092C	YLL040C	PRE8	VPS13	N/A	SOI1|VPT2	Affinity Capture-MS	Krogan NJ (2004)	14759368	4932	4932
YNL141W	YNL141W	AAH1	AAH1	N/A	N/A	Affinity Capture-MS	Krogan NJ (2004)	14759368	4932	4932
YBL074C	YBL074C	AAR2	AAR2	N/A	N/A	Affinity Capture-MS	Krogan NJ (2004)	14759368	4932	4932
YOR335C	YOR335C	ALA1	ALA1	CDC64	CDC64	Affinity Capture-MS	Krogan NJ (2004)	14759368	4932	4932
YDR361C	YDR361C	BCP1	BCP1	N/A	N/A	Affinity Capture-MS	Krogan NJ (2004)	14759368	4932	4932
YDR361C	YBL087C	BCP1	RPL23A	N/A	N/A	Affinity Capture-MS	Krogan NJ (2004)	14759368	4932	4932
YDR361C	YPL208W	BCP1	N/A	N/A	RKM1	Affinity Capture-MS	Krogan NJ (2004)	14759368	4932	4932
YAL021C	YAL021C	CCR4	CCR4	FUN27|NUT21	FUN27|NUT21	Affinity Capture-MS	Krogan NJ (2004)	14759368	4932	4932
YAL021C	YNR052C	CCR4	POP2	FUN27|NUT21	CAF1	Affinity Capture-MS	Krogan NJ (2004)	14759368	4932	4932
YCR093W	YAL021C	CDC39	CCR4	NOT1|ROS1|SMD6	FUN27|NUT21	Affinity Capture-MS	Krogan NJ (2004)	14759368	4932	4932
YCR093W	YCR093W	CDC39	CDC39	NOT1|ROS1|SMD6	NOT1|ROS1|SMD6	Affinity Capture-MS	Krogan NJ (2004)	14759368	4932	4932
YMR128W	YMR128W	ECM16	ECM16	DHR1	DHR1	Affinity Capture-MS	Krogan NJ (2004)	14759368	4932	4932
YHR085W	YHR085W	IPI1	IPI1	N/A	N/A	Affinity Capture-MS	Krogan NJ (2004)	14759368	4932	4932
YHR085W	YHR197W	IPI1	RIX1	N/A	IPI2	Affinity Capture-MS	Krogan NJ (2004)	14759368	4932	4932
YHR085W	YNL182C	IPI1	IPI3	N/A	N/A	Affinity Capture-MS	Krogan NJ (2004)	14759368	4932	4932
YGL099W	YGL099W	LSG1	LSG1	KRE35	KRE35	Affinity Capture-MS	Krogan NJ (2004)	14759368	4932	4932
YGL122C	YBR017C	NAB2	KAP104	N/A	N/A	Affinity Capture-MS	Krogan NJ (2004)	14759368	4932	4932
YGL122C	YGL122C	NAB2	NAB2	N/A	N/A	Affinity Capture-MS	Krogan NJ (2004)	14759368	4932	4932
YMR080C	YMR080C	NAM7	NAM7	IFS2|MOF4|UPF1	IFS2|MOF4|UPF1	Affinity Capture-MS	Krogan NJ (2004)	14759368	4932	4932
YJL061W	YJL061W	NUP82	NUP82	HRB187	HRB187	Affinity Capture-MS	Krogan NJ (2004)	14759368	4932	4932
YBL017C	YBL017C	PEP1	PEP1	VPS10|VPT1	VPS10|VPT1	Affinity Capture-MS	Krogan NJ (2004)	14759368	4932	4932
YDR496C	YDR496C	PUF6	PUF6	N/A	N/A	Affinity Capture-MS	Krogan NJ (2004)	14759368	4932	4932
YPL212C	YPL212C	PUS1	PUS1	N/A	N/A	Affinity Capture-MS	Krogan NJ (2004)	14759368	4932	4932
YNL292W	YNL292W	PUS4	PUS4	N/A	N/A	Affinity Capture-MS	Krogan NJ (2004)	14759368	4932	4932
YOL010W	YPL217C	RCL1	BMS1	N/A	N/A	Affinity Capture-MS	Krogan NJ (2004)	14759368	4932	4932
YOL010W	YOL010W	RCL1	RCL1	N/A	N/A	Affinity Capture-MS	Krogan NJ (2004)	14759368	4932	4932
YBR049C	YBR049C	REB1	REB1	GRF2	GRF2	Affinity Capture-MS	Krogan NJ (2004)	14759368	4932	4932
YNL282W	YNL221C	POP3	POP1	N/A	N/A	Affinity Capture-MS	Krogan NJ (2004)	14759368	4932	4932
YNL282W	YBR257W	POP3	POP4	N/A	N/A	Affinity Capture-MS	Krogan NJ (2004)	14759368	4932	4932
YNL282W	YHR062C	POP3	RPP1	N/A	N/A	Affinity Capture-MS	Krogan NJ (2004)	14759368	4932	4932
YMR239C	YMR239C	RNT1	RNT1	N/A	N/A	Affinity Capture-MS	Krogan NJ (2004)	14759368	4932	4932
YDL051W	YDL051W	LHP1	LHP1	LAH1|YLA1	LAH1|YLA1	Affinity Capture-MS	Krogan NJ (2004)	14759368	4932	4932
YDL051W	YPL243W	LHP1	SRP68	LAH1|YLA1	N/A	Affinity Capture-MS	Krogan NJ (2004)	14759368	4932	4932
YDL051W	YPL210C	LHP1	SRP72	LAH1|YLA1	N/A	Affinity Capture-MS	Krogan NJ (2004)	14759368	4932	4932
YIL078W	YIL078W	THS1	THS1	N/A	N/A	Affinity Capture-MS	Krogan NJ (2004)	14759368	4932	4932
YDR172W	YDR172W	SUP35	SUP35	GST1|PNM2|SAL3|SUF12|SUP2|SUP36	GST1|PNM2|SAL3|SUF12|SUP2|SUP36	Affinity Capture-MS	Krogan NJ (2004)	14759368	4932	4932
YDR172W	YBR143C	SUP35	SUP45	GST1|PNM2|SAL3|SUF12|SUP2|SUP36	SAL4|SUP1|SUP47	Affinity Capture-MS	Krogan NJ (2004)	14759368	4932	4932
YDR120C	YGL111W	TRM1	NSA1	N/A	N/A	Affinity Capture-MS	Krogan NJ (2004)	14759368	4932	4932
YDR120C	YDR120C	TRM1	TRM1	N/A	N/A	Affinity Capture-MS	Krogan NJ (2004)	14759368	4932	4932
YDL112W	YDL112W	TRM3	TRM3	N/A	N/A	Affinity Capture-MS	Krogan NJ (2004)	14759368	4932	4932
YBR061C	YBR061C	TRM7	TRM7	N/A	N/A	Affinity Capture-MS	Krogan NJ (2004)	14759368	4932	4932
YPL183C	YBR061C	N/A	TRM7	N/A	N/A	Affinity Capture-MS	Krogan NJ (2004)	14759368	4932	4932
YPL183C	YPL183C	N/A	N/A	N/A	N/A	Affinity Capture-MS	Krogan NJ (2004)	14759368	4932	4932
YLR435W	YLR435W	TSR2	TSR2	N/A	N/A	Affinity Capture-MS	Krogan NJ (2004)	14759368	4932	4932
YLR222C	YLR222C	UTP13	UTP13	N/A	N/A	Affinity Capture-MS	Krogan NJ (2004)	14759368	4932	4932
YJL069C	YJL069C	UTP18	UTP18	N/A	N/A	Affinity Capture-MS	Krogan NJ (2004)	14759368	4932	4932
YLR409C	YLR409C	UTP21	UTP21	N/A	N/A	Affinity Capture-MS	Krogan NJ (2004)	14759368	4932	4932
YBL039C	YBL039C	URA7	URA7	N/A	N/A	Affinity Capture-MS	Krogan NJ (2004)	14759368	4932	4932
YBR025C	YBR025C	N/A	N/A	OLA1	OLA1	Affinity Capture-MS	Krogan NJ (2004)	14759368	4932	4932
YKL014C	YKL014C	URB1	URB1	NPA1	NPA1	Affinity Capture-MS	Krogan NJ (2004)	14759368	4932	4932
YGR187C	YDR385W	HGH1	EFT2	N/A	N/A	Affinity Capture-MS	Krogan NJ (2004)	14759368	4932	4932
YGR187C	YGR187C	HGH1	HGH1	N/A	N/A	Affinity Capture-MS	Krogan NJ (2004)	14759368	4932	4932
YBR236C	YOR151C	ABD1	RPB2	N/A	RPB150|RPO22|SIT2|SOH2	Affinity Capture-MS	Gavin AC (2002)	11805826	4932	4932
YBR236C	YML010W	ABD1	SPT5	N/A	N/A	Affinity Capture-MS	Gavin AC (2002)	11805826	4932	4932
YNR016C	YJR064W	ACC1	CCT5	ABP2|FAS3|MTR7	TCP5	Affinity Capture-MS	Gavin AC (2002)	11805826	4932	4932
YNR016C	YDL047W	ACC1	SIT4	ABP2|FAS3|MTR7	LGN4	Affinity Capture-MS	Gavin AC (2002)	11805826	4932	4932
YDL047W	YNR016C	SIT4	ACC1	LGN4	ABP2|FAS3|MTR7	Affinity Capture-MS	Gavin AC (2002)	11805826	4932	4932
YNR016C	YLR386W	ACC1	VAC14	ABP2|FAS3|MTR7	N/A	Affinity Capture-MS	Gavin AC (2002)	11805826	4932	4932
YLR359W	YOR361C	ADE13	PRT1	BRA1|BRA8	CDC63|DNA26	Affinity Capture-MS	Gavin AC (2002)	11805826	4932	4932
YMR300C	YAL012W	ADE4	CYS3	N/A	CYI1|FUN35|STR1	Affinity Capture-MS	Gavin AC (2002)	11805826	4932	4932
YMR300C	YMR235C	ADE4	RNA1	N/A	N/A	Affinity Capture-MS	Gavin AC (2002)	11805826	4932	4932
YPR180W	YOL086C	AOS1	ADH1	RHC31	ADC1	Affinity Capture-MS	Gavin AC (2002)	11805826	4932	4932
YPR180W	YDR390C	AOS1	UBA2	RHC31	UAL1	Affinity Capture-MS	Gavin AC (2002)	11805826	4932	4932
YPR180W	YLR249W	AOS1	YEF3	RHC31	TEF3	Affinity Capture-MS	Gavin AC (2002)	11805826	4932	4932
YLR127C	YNL172W	APC2	APC1	RSI1	N/A	Affinity Capture-MS	Gavin AC (2002)	11805826	4932	4932
YLR127C	YKL022C	APC2	CDC16	RSI1	N/A	Affinity Capture-MS	Gavin AC (2002)	11805826	4932	4932
YLR127C	YHR166C	APC2	CDC23	RSI1	N/A	Affinity Capture-MS	Gavin AC (2002)	11805826	4932	4932
YLR127C	YBL084C	APC2	CDC27	RSI1	APC3|SNB1	Affinity Capture-MS	Gavin AC (2002)	11805826	4932	4932
YBR128C	YDL185W	ATG14	TFP1	APG14|CVT12	CLS8|VMA1	Affinity Capture-MS	Gavin AC (2002)	11805826	4932	4932
YBR128C	YPL120W	ATG14	VPS30	APG14|CVT12	APG6|ATG6|VPT30	Affinity Capture-MS	Gavin AC (2002)	11805826	4932	4932
YKL135C	YPR029C	APL2	APL4	N/A	N/A	Affinity Capture-MS	Gavin AC (2002)	11805826	4932	4932
YKL135C	YPL259C	APL2	APM1	N/A	YAP54	Affinity Capture-MS	Gavin AC (2002)	11805826	4932	4932
YKL135C	YHL019C	APL2	APM2	N/A	N/A	Affinity Capture-MS	Gavin AC (2002)	11805826	4932	4932
YKL135C	YLR170C	APL2	APS1	N/A	YAP19	Affinity Capture-MS	Gavin AC (2002)	11805826	4932	4932
YKL135C	YBR084W	APL2	MIS1	N/A	N/A	Affinity Capture-MS	Gavin AC (2002)	11805826	4932	4932
YKL135C	YPR010C	APL2	RPA135	N/A	RPA2|RRN2|SRP3	Affinity Capture-MS	Gavin AC (2002)	11805826	4932	4932
YBL037W	YJR005W	APL3	APL1	N/A	YAP80	Affinity Capture-MS	Gavin AC (2002)	11805826	4932	4932
YBL037W	YOL062C	APL3	APM4	N/A	AMP1	Affinity Capture-MS	Gavin AC (2002)	11805826	4932	4932
YBL037W	YJR058C	APL3	APS2	N/A	YAP17	Affinity Capture-MS	Gavin AC (2002)	11805826	4932	4932
YPL195W	YGR261C	APL5	APL6	YKS4	YKS5	Affinity Capture-MS	Gavin AC (2002)	11805826	4932	4932
YGR261C	YPL195W	APL6	APL5	YKS5	YKS4	Affinity Capture-MS	Gavin AC (2002)	11805826	4932	4932
YPL195W	YBR288C	APL5	APM3	YKS4	YKS6	Affinity Capture-MS	Gavin AC (2002)	11805826	4932	4932
YPL195W	YJL024C	APL5	APS3	YKS4	YKS7	Affinity Capture-MS	Gavin AC (2002)	11805826	4932	4932
YPL195W	YGL019W	APL5	CKB1	YKS4	N/A	Affinity Capture-MS	Gavin AC (2002)	11805826	4932	4932
YGR261C	YBR288C	APL6	APM3	YKS5	YKS6	Affinity Capture-MS	Gavin AC (2002)	11805826	4932	4932
YBR288C	YGR261C	APM3	APL6	YKS6	YKS5	Affinity Capture-MS	Gavin AC (2002)	11805826	4932	4932
YGR261C	YHR174W	APL6	ENO2	YKS5	N/A	Affinity Capture-MS	Gavin AC (2002)	11805826	4932	4932
YIL062C	YLR370C	ARC15	ARC18	N/A	N/A	Affinity Capture-MS	Gavin AC (2002)	11805826	4932	4932
YLR370C	YIL062C	ARC18	ARC15	N/A	N/A	Affinity Capture-MS	Gavin AC (2002)	11805826	4932	4932
YIL062C	YKL013C	ARC15	ARC19	N/A	N/A	Affinity Capture-MS	Gavin AC (2002)	11805826	4932	4932
YIL062C	YNR035C	ARC15	ARC35	N/A	END9	Affinity Capture-MS	Gavin AC (2002)	11805826	4932	4932
YNR035C	YIL062C	ARC35	ARC15	END9	N/A	Affinity Capture-MS	Gavin AC (2002)	11805826	4932	4932
YIL062C	YJR065C	ARC15	ARP	N/A	ACT4	Affinity Capture-MS	Gavin AC (2002)	11805826	4932	4932
YJR065C	YIL062C	ARP	ARC15	ACT4	N/A	Affinity Capture-MS	Gavin AC (2002)	11805826	4932	4932
YLR370C	YKL013C	ARC18	ARC19	N/A	N/A	Affinity Capture-MS	Gavin AC (2002)	11805826	4932	4932
YLR370C	YNR035C	ARC18	ARC35	N/A	END9	Affinity Capture-MS	Gavin AC (2002)	11805826	4932	4932
YNR035C	YLR370C	ARC35	ARC18	END9	N/A	Affinity Capture-MS	Gavin AC (2002)	11805826	4932	4932
YLR370C	YDL029W	ARC18	ARP	N/A	ACT2	Affinity Capture-MS	Gavin AC (2002)	11805826	4932	4932
YDL029W	YLR370C	ARP	ARC18	ACT2	N/A	Affinity Capture-MS	Gavin AC (2002)	11805826	4932	4932
YLR370C	YJR065C	ARC18	ARP	N/A	ACT4	Affinity Capture-MS	Gavin AC (2002)	11805826	4932	4932
YJR065C	YLR370C	ARP	ARC18	ACT4	N/A	Affinity Capture-MS	Gavin AC (2002)	11805826	4932	4932
YLR370C	YGR240C	ARC18	PFK1	N/A	N/A	Affinity Capture-MS	Gavin AC (2002)	11805826	4932	4932
YLR370C	YOR361C	ARC18	PRT1	N/A	CDC63|DNA26	Affinity Capture-MS	Gavin AC (2002)	11805826	4932	4932
YNR035C	YKL013C	ARC35	ARC19	END9	N/A	Affinity Capture-MS	Gavin AC (2002)	11805826	4932	4932
YNR035C	YBR234C	ARC35	ARC40	END9	N/A	Affinity Capture-MS	Gavin AC (2002)	11805826	4932	4932
YBR234C	YNR035C	ARC40	ARC35	N/A	END9	Affinity Capture-MS	Gavin AC (2002)	11805826	4932	4932
YNR035C	YDL029W	ARC35	ARP	END9	ACT2	Affinity Capture-MS	Gavin AC (2002)	11805826	4932	4932
YDL029W	YNR035C	ARP	ARC35	ACT2	END9	Affinity Capture-MS	Gavin AC (2002)	11805826	4932	4932
YNR035C	YJR065C	ARC35	ARP	END9	ACT4	Affinity Capture-MS	Gavin AC (2002)	11805826	4932	4932
YJR065C	YNR035C	ARP	ARC35	ACT4	END9	Affinity Capture-MS	Gavin AC (2002)	11805826	4932	4932
YBR234C	YIL062C	ARC40	ARC15	N/A	N/A	Affinity Capture-MS	Gavin AC (2002)	11805826	4932	4932
YBR234C	YLR370C	ARC40	ARC18	N/A	N/A	Affinity Capture-MS	Gavin AC (2002)	11805826	4932	4932
YBR234C	YKL013C	ARC40	ARC19	N/A	N/A	Affinity Capture-MS	Gavin AC (2002)	11805826	4932	4932
YBR234C	YJR065C	ARC40	ARP	N/A	ACT4	Affinity Capture-MS	Gavin AC (2002)	11805826	4932	4932
YHR013C	YMR116C	ARD1	ASC1	N/A	CPC2	Affinity Capture-MS	Gavin AC (2002)	11805826	4932	4932
YHR013C	YGR254W	ARD1	ENO1	N/A	HSP48	Affinity Capture-MS	Gavin AC (2002)	11805826	4932	4932
YHR013C	YBR084W	ARD1	MIS1	N/A	N/A	Affinity Capture-MS	Gavin AC (2002)	11805826	4932	4932
YHR013C	YHR023W	ARD1	MYO1	N/A	N/A	Affinity Capture-MS	Gavin AC (2002)	11805826	4932	4932
YHR013C	YDL040C	ARD1	NAT1	N/A	AAA1	Affinity Capture-MS	Gavin AC (2002)	11805826	4932	4932
YDL040C	YHR013C	NAT1	ARD1	AAA1	N/A	Affinity Capture-MS	Gavin AC (2002)	11805826	4932	4932
YHR013C	YGR090W	ARD1	UTP22	N/A	N/A	Affinity Capture-MS	Gavin AC (2002)	11805826	4932	4932
YDR127W	YJL008C	ARO1	CCT8	N/A	N/A	Affinity Capture-MS	Gavin AC (2002)	11805826	4932	4932
YDR127W	YKL104C	ARO1	GFA1	N/A	N/A	Affinity Capture-MS	Gavin AC (2002)	11805826	4932	4932
YDR127W	YMR186W	ARO1	HSC82	N/A	HSP90	Affinity Capture-MS	Gavin AC (2002)	11805826	4932	4932
YDR127W	YOR136W	ARO1	IDH2	N/A	N/A	Affinity Capture-MS	Gavin AC (2002)	11805826	4932	4932
YDR127W	YGR240C	ARO1	PFK1	N/A	N/A	Affinity Capture-MS	Gavin AC (2002)	11805826	4932	4932
YDR127W	YDR427W	ARO1	RPN9	N/A	N/A	Affinity Capture-MS	Gavin AC (2002)	11805826	4932	4932
YDR127W	YGL048C	ARO1	RPT6	N/A	CIM3|CRL3|SCB68|SUG1	Affinity Capture-MS	Gavin AC (2002)	11805826	4932	4932
YDR127W	YPL235W	ARO1	RVB2	N/A	TIH2|TIP49|TIP49B	Affinity Capture-MS	Gavin AC (2002)	11805826	4932	4932
YDR127W	YGR234W	ARO1	YHB1	N/A	YHB4	Affinity Capture-MS	Gavin AC (2002)	11805826	4932	4932
YDL029W	YIL062C	ARP	ARC15	ACT2	N/A	Affinity Capture-MS	Gavin AC (2002)	11805826	4932	4932
YDL029W	YKL013C	ARP	ARC19	ACT2	N/A	Affinity Capture-MS	Gavin AC (2002)	11805826	4932	4932
YDL029W	YBR234C	ARP	ARC40	ACT2	N/A	Affinity Capture-MS	Gavin AC (2002)	11805826	4932	4932
YDL029W	YJR065C	ARP	ARP	ACT2	ACT4	Affinity Capture-MS	Gavin AC (2002)	11805826	4932	4932
YJR065C	YDL029W	ARP	ARP	ACT4	ACT2	Affinity Capture-MS	Gavin AC (2002)	11805826	4932	4932
YDL029W	YJR064W	ARP	CCT5	ACT2	TCP5	Affinity Capture-MS	Gavin AC (2002)	11805826	4932	4932
YDL029W	YJL008C	ARP	CCT8	ACT2	N/A	Affinity Capture-MS	Gavin AC (2002)	11805826	4932	4932
YJR065C	YKL013C	ARP	ARC19	ACT4	N/A	Affinity Capture-MS	Gavin AC (2002)	11805826	4932	4932
YJR065C	YNR053C	ARP	NOG2	ACT4	N/A	Affinity Capture-MS	Gavin AC (2002)	11805826	4932	4932
YJL115W	YJR140C	ASF1	HIR3	CIA1	HPC1	Affinity Capture-MS	Gavin AC (2002)	11805826	4932	4932
YJL115W	YIL070C	ASF1	MAM33	CIA1	N/A	Affinity Capture-MS	Gavin AC (2002)	11805826	4932	4932
YJL115W	YPL153C	ASF1	RAD53	CIA1	LSD1|MEC2|SPK1	Affinity Capture-MS	Gavin AC (2002)	11805826	4932	4932
YJL115W	YJL026W	ASF1	RNR2	CIA1	CRT6	Affinity Capture-MS	Gavin AC (2002)	11805826	4932	4932
YJL115W	YGR180C	ASF1	RNR4	CIA1	CRT3|PSO3	Affinity Capture-MS	Gavin AC (2002)	11805826	4932	4932
YJR148W	YHR208W	BAT2	BAT1	ECA40|TWT2	ECA39|TWT1	Affinity Capture-MS	Gavin AC (2002)	11805826	4932	4932
YDL070W	YLR399C	BDF2	BDF1	N/A	N/A	Affinity Capture-MS	Gavin AC (2002)	11805826	4932	4932
YBR200W	YER114C	BEM1	BOI2	SRO1	BEB1	Affinity Capture-MS	Gavin AC (2002)	11805826	4932	4932
YBR200W	YAL041W	BEM1	CDC24	SRO1	CLS4	Affinity Capture-MS	Gavin AC (2002)	11805826	4932	4932
YKR068C	YML077W	BET3	BET5	N/A	N/A	Affinity Capture-MS	Gavin AC (2002)	11805826	4932	4932
YKR068C	YLR342W	BET3	FKS1	N/A	CND1|CWH53|ETG1|GSC1|PBR1	Affinity Capture-MS	Gavin AC (2002)	11805826	4932	4932
YKR068C	YDR108W	BET3	GSG1	N/A	MUM1|TRS85	Affinity Capture-MS	Gavin AC (2002)	11805826	4932	4932
YKR068C	YGR166W	BET3	KRE11	N/A	TRS65	Affinity Capture-MS	Gavin AC (2002)	11805826	4932	4932
YKR068C	YDR407C	BET3	TRS120	N/A	N/A	Affinity Capture-MS	Gavin AC (2002)	11805826	4932	4932
YKR068C	YMR218C	BET3	TRS130	N/A	N/A	Affinity Capture-MS	Gavin AC (2002)	11805826	4932	4932
YKR068C	YBR254C	BET3	TRS20	N/A	N/A	Affinity Capture-MS	Gavin AC (2002)	11805826	4932	4932
YBR254C	YKR068C	TRS20	BET3	N/A	N/A	Affinity Capture-MS	Gavin AC (2002)	11805826	4932	4932
YKR068C	YDR246W	BET3	TRS23	N/A	N/A	Affinity Capture-MS	Gavin AC (2002)	11805826	4932	4932
YKR068C	YDR472W	BET3	TRS31	N/A	N/A	Affinity Capture-MS	Gavin AC (2002)	11805826	4932	4932
YKR068C	YOR115C	BET3	TRS33	N/A	N/A	Affinity Capture-MS	Gavin AC (2002)	11805826	4932	4932
YJL031C	YPR176C	BET4	BET2	N/A	N/A	Affinity Capture-MS	Gavin AC (2002)	11805826	4932	4932
YDR099W	YER177W	BMH2	BMH1	SCD3	APR6	Affinity Capture-MS	Gavin AC (2002)	11805826	4932	4932
YDR099W	YDR001C	BMH2	NTH1	SCD3	N/A	Affinity Capture-MS	Gavin AC (2002)	11805826	4932	4932
YDR099W	YBR001C	BMH2	NTH2	SCD3	N/A	Affinity Capture-MS	Gavin AC (2002)	11805826	4932	4932
YDR099W	YNL267W	BMH2	PIK1	SCD3	PIK120|PIK41	Affinity Capture-MS	Gavin AC (2002)	11805826	4932	4932
YDR099W	YGL252C	BMH2	RTG2	SCD3	N/A	Affinity Capture-MS	Gavin AC (2002)	11805826	4932	4932
YDR099W	YAL017W	BMH2	PSK1	SCD3	FUN31	Affinity Capture-MS	Gavin AC (2002)	11805826	4932	4932
YAR014C	YMR116C	BUD14	ASC1	N/A	CPC2	Affinity Capture-MS	Gavin AC (2002)	11805826	4932	4932
YAR014C	YER155C	BUD14	BEM2	N/A	IPL2|SUP9|TSL1	Affinity Capture-MS	Gavin AC (2002)	11805826	4932	4932
YAR014C	YHR064C	BUD14	SSZ1	N/A	PDR13	Affinity Capture-MS	Gavin AC (2002)	11805826	4932	4932
YAR014C	YGR285C	BUD14	ZUO1	N/A	N/A	Affinity Capture-MS	Gavin AC (2002)	11805826	4932	4932
YLR074C	YPR016C	BUD20	TIF6	N/A	CDC95	Affinity Capture-MS	Gavin AC (2002)	11805826	4932	4932
YLR074C	YER126C	BUD20	NSA2	N/A	N/A	Affinity Capture-MS	Gavin AC (2002)	11805826	4932	4932
YLR074C	YDL051W	BUD20	LHP1	N/A	LAH1|YLA1	Affinity Capture-MS	Gavin AC (2002)	11805826	4932	4932
YLR074C	YKL009W	BUD20	MRT4	N/A	N/A	Affinity Capture-MS	Gavin AC (2002)	11805826	4932	4932
YLR074C	YPL093W	BUD20	NOG1	N/A	N/A	Affinity Capture-MS	Gavin AC (2002)	11805826	4932	4932
YLR074C	YNL002C	BUD20	RLP7	N/A	RPL7	Affinity Capture-MS	Gavin AC (2002)	11805826	4932	4932
YLR074C	YGR245C	BUD20	SDA1	N/A	N/A	Affinity Capture-MS	Gavin AC (2002)	11805826	4932	4932
YGR245C	YLR074C	SDA1	BUD20	N/A	N/A	Affinity Capture-MS	Gavin AC (2002)	11805826	4932	4932
YLR074C	YCR072C	BUD20	N/A	N/A	RSA4	Affinity Capture-MS	Gavin AC (2002)	11805826	4932	4932
YLR074C	YDR101C	BUD20	ARX1	N/A	N/A	Affinity Capture-MS	Gavin AC (2002)	11805826	4932	4932
YLR074C	YER006W	BUD20	NUG1	N/A	N/A	Affinity Capture-MS	Gavin AC (2002)	11805826	4932	4932
YLR074C	YGR103W	BUD20	NOP7	N/A	YPH1	Affinity Capture-MS	Gavin AC (2002)	11805826	4932	4932
YLR074C	YHR052W	BUD20	CIC1	N/A	NSA3	Affinity Capture-MS	Gavin AC (2002)	11805826	4932	4932
YLR074C	YHR085W	BUD20	IPI1	N/A	N/A	Affinity Capture-MS	Gavin AC (2002)	11805826	4932	4932
YLR074C	YHR197W	BUD20	RIX1	N/A	IPI2	Affinity Capture-MS	Gavin AC (2002)	11805826	4932	4932
YLR074C	YKR081C	BUD20	RPF2	N/A	N/A	Affinity Capture-MS	Gavin AC (2002)	11805826	4932	4932
YLR074C	YLR106C	BUD20	MDN1	N/A	REA1	Affinity Capture-MS	Gavin AC (2002)	11805826	4932	4932
YLR074C	YNL110C	BUD20	NOP15	N/A	N/A	Affinity Capture-MS	Gavin AC (2002)	11805826	4932	4932
YLR074C	YNL182C	BUD20	IPI3	N/A	N/A	Affinity Capture-MS	Gavin AC (2002)	11805826	4932	4932
YLR074C	YNR053C	BUD20	NOG2	N/A	N/A	Affinity Capture-MS	Gavin AC (2002)	11805826	4932	4932
YKL007W	YIL034C	CAP1	CAP2	N/A	N/A	Affinity Capture-MS	Gavin AC (2002)	11805826	4932	4932
YIL034C	YKL007W	CAP2	CAP1	N/A	N/A	Affinity Capture-MS	Gavin AC (2002)	11805826	4932	4932
YKL007W	YER071C	CAP1	N/A	N/A	N/A	Affinity Capture-MS	Gavin AC (2002)	11805826	4932	4932
YKL007W	YIR003W	CAP1	N/A	N/A	AIM21	Affinity Capture-MS	Gavin AC (2002)	11805826	4932	4932
YPL111W	YPL160W	CAR1	CDC60	LPH15	N/A	Affinity Capture-MS	Gavin AC (2002)	11805826	4932	4932
YPL111W	YKL104C	CAR1	GFA1	LPH15	N/A	Affinity Capture-MS	Gavin AC (2002)	11805826	4932	4932
YPL178W	YLR347C	CBC2	KAP95	CBP20|MUD13|SAE1	RSL1	Affinity Capture-MS	Gavin AC (2002)	11805826	4932	4932
YPL178W	YDL087C	CBC2	LUC7	CBP20|MUD13|SAE1	EPE1|EXM2	Affinity Capture-MS	Gavin AC (2002)	11805826	4932	4932
YPL178W	YPL190C	CBC2	NAB3	CBP20|MUD13|SAE1	HMD1	Affinity Capture-MS	Gavin AC (2002)	11805826	4932	4932
YPL178W	YHR086W	CBC2	NAM8	CBP20|MUD13|SAE1	MRE2|MUD15	Affinity Capture-MS	Gavin AC (2002)	11805826	4932	4932
YHR086W	YPL178W	NAM8	CBC2	MRE2|MUD15	CBP20|MUD13|SAE1	Affinity Capture-MS	Gavin AC (2002)	11805826	4932	4932
YPL178W	YDR432W	CBC2	NPL3	CBP20|MUD13|SAE1	MTR13|MTS1|NAB1|NOP3	Affinity Capture-MS	Gavin AC (2002)	11805826	4932	4932
YPL178W	YNL251C	CBC2	NRD1	CBP20|MUD13|SAE1	N/A	Affinity Capture-MS	Gavin AC (2002)	11805826	4932	4932
YPL178W	YML049C	CBC2	RSE1	CBP20|MUD13|SAE1	N/A	Affinity Capture-MS	Gavin AC (2002)	11805826	4932	4932
YPL178W	YLR275W	CBC2	SMD2	CBP20|MUD13|SAE1	N/A	Affinity Capture-MS	Gavin AC (2002)	11805826	4932	4932
YPL178W	YIL061C	CBC2	SNP1	CBP20|MUD13|SAE1	N/A	Affinity Capture-MS	Gavin AC (2002)	11805826	4932	4932
YPL178W	YDR240C	CBC2	SNU56	CBP20|MUD13|SAE1	MUD10	Affinity Capture-MS	Gavin AC (2002)	11805826	4932	4932
YPL178W	YGR013W	CBC2	SNU71	CBP20|MUD13|SAE1	N/A	Affinity Capture-MS	Gavin AC (2002)	11805826	4932	4932
YPL178W	YNL189W	CBC2	SRP1	CBP20|MUD13|SAE1	KAP60|SCM1	Affinity Capture-MS	Gavin AC (2002)	11805826	4932	4932
YPL178W	YMR125W	CBC2	STO1	CBP20|MUD13|SAE1	CBC1|CBP80|GCR3|SUT1	Affinity Capture-MS	Gavin AC (2002)	11805826	4932	4932
YMR125W	YPL178W	STO1	CBC2	CBC1|CBP80|GCR3|SUT1	CBP20|MUD13|SAE1	Affinity Capture-MS	Gavin AC (2002)	11805826	4932	4932
YPL178W	YGL049C	CBC2	TIF4632	CBP20|MUD13|SAE1	N/A	Affinity Capture-MS	Gavin AC (2002)	11805826	4932	4932
YPL178W	YML117W	CBC2	NAB6	CBP20|MUD13|SAE1	N/A	Affinity Capture-MS	Gavin AC (2002)	11805826	4932	4932
YLR175W	YMR290C	CBF5	HAS1	N/A	N/A	Affinity Capture-MS	Gavin AC (2002)	11805826	4932	4932
YLR175W	YCL059C	CBF5	KRR1	N/A	N/A	Affinity Capture-MS	Gavin AC (2002)	11805826	4932	4932
YLR175W	YMR309C	CBF5	NIP1	N/A	N/A	Affinity Capture-MS	Gavin AC (2002)	11805826	4932	4932
YLR175W	YDL014W	CBF5	NOP1	N/A	LOT3	Affinity Capture-MS	Gavin AC (2002)	11805826	4932	4932
YLR175W	YPL043W	CBF5	NOP4	N/A	NOP77	Affinity Capture-MS	Gavin AC (2002)	11805826	4932	4932
YLR175W	YLR197W	CBF5	SIK1	N/A	NOP56	Affinity Capture-MS	Gavin AC (2002)	11805826	4932	4932
YLR175W	YGR162W	CBF5	TIF4631	N/A	N/A	Affinity Capture-MS	Gavin AC (2002)	11805826	4932	4932
YGR162W	YLR175W	TIF4631	CBF5	N/A	N/A	Affinity Capture-MS	Gavin AC (2002)	11805826	4932	4932
YLR175W	YGL049C	CBF5	TIF4632	N/A	N/A	Affinity Capture-MS	Gavin AC (2002)	11805826	4932	4932
YLR175W	YDR496C	CBF5	PUF6	N/A	N/A	Affinity Capture-MS	Gavin AC (2002)	11805826	4932	4932
YLR175W	YAL035W	CBF5	FUN12	N/A	yIF2	Affinity Capture-MS	Gavin AC (2002)	11805826	4932	4932
YAL035W	YLR175W	FUN12	CBF5	yIF2	N/A	Affinity Capture-MS	Gavin AC (2002)	11805826	4932	4932
YLR175W	YPL012W	CBF5	RRP12	N/A	N/A	Affinity Capture-MS	Gavin AC (2002)	11805826	4932	4932
YER168C	YHR174W	CCA1	ENO2	TNT1	N/A	Affinity Capture-MS	Gavin AC (2002)	11805826	4932	4932
YPR025C	YPR016C	CCL1	TIF6	N/A	CDC95	Affinity Capture-MS	Gavin AC (2002)	11805826	4932	4932
YPR025C	YDL108W	CCL1	KIN28	N/A	N/A	Affinity Capture-MS	Gavin AC (2002)	11805826	4932	4932
YPR025C	YBR081C	CCL1	SPT7	N/A	GIT2	Affinity Capture-MS	Gavin AC (2002)	11805826	4932	4932
YPR025C	YDR460W	CCL1	TFB3	N/A	RIG2	Affinity Capture-MS	Gavin AC (2002)	11805826	4932	4932
YPR025C	YOR173W	CCL1	DCS2	N/A	N/A	Affinity Capture-MS	Gavin AC (2002)	11805826	4932	4932
YAL021C	YGR134W	CCR4	CAF130	FUN27|NUT21	N/A	Affinity Capture-MS	Gavin AC (2002)	11805826	4932	4932
YAL021C	YNL288W	CCR4	CAF40	FUN27|NUT21	N/A	Affinity Capture-MS	Gavin AC (2002)	11805826	4932	4932
YAL021C	YDR188W	CCR4	CCT6	FUN27|NUT21	HTR3|TCP20|TCP6	Affinity Capture-MS	Gavin AC (2002)	11805826	4932	4932
YAL021C	YCR093W	CCR4	CDC39	FUN27|NUT21	NOT1|ROS1|SMD6	Affinity Capture-MS	Gavin AC (2002)	11805826	4932	4932
YCR093W	YAL021C	CDC39	CCR4	NOT1|ROS1|SMD6	FUN27|NUT21	Affinity Capture-MS	Gavin AC (2002)	11805826	4932	4932
YAL021C	YGL195W	CCR4	GCN1	FUN27|NUT21	N/A	Affinity Capture-MS	Gavin AC (2002)	11805826	4932	4932
YAL021C	YNR052C	CCR4	POP2	FUN27|NUT21	CAF1	Affinity Capture-MS	Gavin AC (2002)	11805826	4932	4932
YNR052C	YAL021C	POP2	CCR4	CAF1	FUN27|NUT21	Affinity Capture-MS	Gavin AC (2002)	11805826	4932	4932
YFR028C	YDR171W	CDC14	HSP42	OAF3	N/A	Affinity Capture-MS	Gavin AC (2002)	11805826	4932	4932
YAL041W	YER114C	CDC24	BOI2	CLS4	BEB1	Affinity Capture-MS	Gavin AC (2002)	11805826	4932	4932
YAL041W	YLR357W	CDC24	RSC2	CLS4	N/A	Affinity Capture-MS	Gavin AC (2002)	11805826	4932	4932
YBR160W	YBR135W	CDC28	CKS1	CDK1|HSL5|SRM5	N/A	Affinity Capture-MS	Gavin AC (2002)	11805826	4932	4932
YBR135W	YBR160W	CKS1	CDC28	N/A	CDK1|HSL5|SRM5	Affinity Capture-MS	Gavin AC (2002)	11805826	4932	4932
YBR160W	YMR199W	CDC28	CLN1	CDK1|HSL5|SRM5	N/A	Affinity Capture-MS	Gavin AC (2002)	11805826	4932	4932
YBR160W	YPL256C	CDC28	CLN2	CDK1|HSL5|SRM5	N/A	Affinity Capture-MS	Gavin AC (2002)	11805826	4932	4932
YBR160W	YIR031C	CDC28	DAL7	CDK1|HSL5|SRM5	MLS2|MSL2	Affinity Capture-MS	Gavin AC (2002)	11805826	4932	4932
YLR314C	YCR002C	CDC3	CDC10	N/A	N/A	Affinity Capture-MS	Gavin AC (2002)	11805826	4932	4932
YLR314C	YJR076C	CDC3	CDC11	N/A	PSL9	Affinity Capture-MS	Gavin AC (2002)	11805826	4932	4932
YLR314C	YHR107C	CDC3	CDC12	N/A	CLA10|PSL7	Affinity Capture-MS	Gavin AC (2002)	11805826	4932	4932
YLR314C	YDL225W	CDC3	SHS1	N/A	SEP7	Affinity Capture-MS	Gavin AC (2002)	11805826	4932	4932
YOL139C	YDL051W	CDC33	LHP1	TIF45	LAH1|YLA1	Affinity Capture-MS	Gavin AC (2002)	11805826	4932	4932
YOL139C	YNL262W	CDC33	POL2	TIF45	DUN2	Affinity Capture-MS	Gavin AC (2002)	11805826	4932	4932
YOL139C	YLR371W	CDC33	ROM2	TIF45	N/A	Affinity Capture-MS	Gavin AC (2002)	11805826	4932	4932
YOL139C	YHL034C	CDC33	SBP1	TIF45	SSB1|SSBR1	Affinity Capture-MS	Gavin AC (2002)	11805826	4932	4932
YOL139C	YMR125W	CDC33	STO1	TIF45	CBC1|CBP80|GCR3|SUT1	Affinity Capture-MS	Gavin AC (2002)	11805826	4932	4932
YOL139C	YGR162W	CDC33	TIF4631	TIF45	N/A	Affinity Capture-MS	Gavin AC (2002)	11805826	4932	4932
YGR162W	YOL139C	TIF4631	CDC33	N/A	TIF45	Affinity Capture-MS	Gavin AC (2002)	11805826	4932	4932
YOL139C	YGL049C	CDC33	TIF4632	TIF45	N/A	Affinity Capture-MS	Gavin AC (2002)	11805826	4932	4932
YOL139C	YBL004W	CDC33	UTP20	TIF45	N/A	Affinity Capture-MS	Gavin AC (2002)	11805826	4932	4932
YDL165W	YNL315C	CDC36	ATP11	DNA19|NOT2	N/A	Affinity Capture-MS	Gavin AC (2002)	11805826	4932	4932
YDL165W	YPR072W	CDC36	NOT5	DNA19|NOT2	N/A	Affinity Capture-MS	Gavin AC (2002)	11805826	4932	4932
YCR093W	YGR134W	CDC39	CAF130	NOT1|ROS1|SMD6	N/A	Affinity Capture-MS	Gavin AC (2002)	11805826	4932	4932
YCR093W	YNL288W	CDC39	CAF40	NOT1|ROS1|SMD6	N/A	Affinity Capture-MS	Gavin AC (2002)	11805826	4932	4932
YCR093W	YDL145C	CDC39	COP1	NOT1|ROS1|SMD6	RET1|EXO3|SOO1	Affinity Capture-MS	Gavin AC (2002)	11805826	4932	4932
YCR093W	YNR052C	CDC39	POP2	NOT1|ROS1|SMD6	CAF1	Affinity Capture-MS	Gavin AC (2002)	11805826	4932	4932
YNR052C	YCR093W	POP2	CDC39	CAF1	NOT1|ROS1|SMD6	Affinity Capture-MS	Gavin AC (2002)	11805826	4932	4932
YCR093W	YPL235W	CDC39	RVB2	NOT1|ROS1|SMD6	TIH2|TIP49|TIP49B	Affinity Capture-MS	Gavin AC (2002)	11805826	4932	4932
YCR093W	YGL137W	CDC39	SEC27	NOT1|ROS1|SMD6	N/A	Affinity Capture-MS	Gavin AC (2002)	11805826	4932	4932
YCR093W	YOR110W	CDC39	TFC7	NOT1|ROS1|SMD6	N/A	Affinity Capture-MS	Gavin AC (2002)	11805826	4932	4932
YLR103C	YIL094C	CDC45	LYS12	SLD4	LYS10|LYS11	Affinity Capture-MS	Gavin AC (2002)	11805826	4932	4932
YLR103C	YNL330C	CDC45	RPD3	SLD4	MOF6|REC3|SDI2|SDS6	Affinity Capture-MS	Gavin AC (2002)	11805826	4932	4932
YLR103C	YOL004W	CDC45	SIN3	SLD4	CPE1|GAM2|RPD1|SDI1|SDS16|UME4	Affinity Capture-MS	Gavin AC (2002)	11805826	4932	4932
YBR202W	YGL001C	CDC47	ERG26	MCM7	N/A	Affinity Capture-MS	Gavin AC (2002)	11805826	4932	4932
YDL126C	YNL271C	CDC48	BNI1	N/A	PPF3|SHE5	Affinity Capture-MS	Gavin AC (2002)	11805826	4932	4932
YDL126C	YDR337W	CDC48	MRPS28	N/A	N/A	Affinity Capture-MS	Gavin AC (2002)	11805826	4932	4932
YDL126C	YBR170C	CDC48	NPL4	N/A	HRD4	Affinity Capture-MS	Gavin AC (2002)	11805826	4932	4932
YBR170C	YDL126C	NPL4	CDC48	HRD4	N/A	Affinity Capture-MS	Gavin AC (2002)	11805826	4932	4932
YDL126C	YGL246C	CDC48	RAI1	N/A	N/A	Affinity Capture-MS	Gavin AC (2002)	11805826	4932	4932
YDL126C	YDR028C	CDC48	REG1	N/A	HEX2|PZF240|SPP43|SRN1	Affinity Capture-MS	Gavin AC (2002)	11805826	4932	4932
YDL126C	YBL058W	CDC48	SHP1	N/A	UBX1	Affinity Capture-MS	Gavin AC (2002)	11805826	4932	4932
YBL058W	YDL126C	SHP1	CDC48	UBX1	N/A	Affinity Capture-MS	Gavin AC (2002)	11805826	4932	4932
YDL126C	YGR048W	CDC48	UFD1	N/A	N/A	Affinity Capture-MS	Gavin AC (2002)	11805826	4932	4932
YGR048W	YDL126C	UFD1	CDC48	N/A	N/A	Affinity Capture-MS	Gavin AC (2002)	11805826	4932	4932
YDL126C	YDR049W	CDC48	N/A	N/A	N/A	Affinity Capture-MS	Gavin AC (2002)	11805826	4932	4932
YGL190C	YOR349W	CDC55	CIN1	N/A	N/A	Affinity Capture-MS	Gavin AC (2002)	11805826	4932	4932
YGL190C	YNL030W	CDC55	HHF2	N/A	N/A	Affinity Capture-MS	Gavin AC (2002)	11805826	4932	4932
YGL190C	YJR138W	CDC55	IML1	N/A	N/A	Affinity Capture-MS	Gavin AC (2002)	11805826	4932	4932
YGL190C	YMR109W	CDC55	MYO5	N/A	N/A	Affinity Capture-MS	Gavin AC (2002)	11805826	4932	4932
YGL190C	YGR240C	CDC55	PFK1	N/A	N/A	Affinity Capture-MS	Gavin AC (2002)	11805826	4932	4932
YGL190C	YDL134C	CDC55	PPH21	N/A	PPH1	Affinity Capture-MS	Gavin AC (2002)	11805826	4932	4932
YGL190C	YDL188C	CDC55	PPH22	N/A	PPH2	Affinity Capture-MS	Gavin AC (2002)	11805826	4932	4932
YGL190C	YKL081W	CDC55	TEF4	N/A	EFC1	Affinity Capture-MS	Gavin AC (2002)	11805826	4932	4932
YGL190C	YAL016W	CDC55	TPD3	N/A	FUN32	Affinity Capture-MS	Gavin AC (2002)	11805826	4932	4932
YAL016W	YGL190C	TPD3	CDC55	FUN32	N/A	Affinity Capture-MS	Gavin AC (2002)	11805826	4932	4932
YGL190C	YBL104C	CDC55	N/A	N/A	YBL103C-A	Affinity Capture-MS	Gavin AC (2002)	11805826	4932	4932
YGL190C	YLR249W	CDC55	YEF3	N/A	TEF3	Affinity Capture-MS	Gavin AC (2002)	11805826	4932	4932
YGL190C	YDR381W	CDC55	YRA1	N/A	SHE11	Affinity Capture-MS	Gavin AC (2002)	11805826	4932	4932
YGL190C	YMR273C	CDC55	ZDS1	N/A	CES1|CKM1|NRC1|OSS1	Affinity Capture-MS	Gavin AC (2002)	11805826	4932	4932
YGL190C	YML109W	CDC55	ZDS2	N/A	CES4	Affinity Capture-MS	Gavin AC (2002)	11805826	4932	4932
YML109W	YGL190C	ZDS2	CDC55	CES4	N/A	Affinity Capture-MS	Gavin AC (2002)	11805826	4932	4932
YPR016C	YDL031W	TIF6	DBP10	CDC95	N/A	Affinity Capture-MS	Gavin AC (2002)	11805826	4932	4932
YPR016C	YLL008W	TIF6	DRS1	CDC95	N/A	Affinity Capture-MS	Gavin AC (2002)	11805826	4932	4932
YPR016C	YMR049C	TIF6	ERB1	CDC95	N/A	Affinity Capture-MS	Gavin AC (2002)	11805826	4932	4932
YPR016C	YMR290C	TIF6	HAS1	CDC95	N/A	Affinity Capture-MS	Gavin AC (2002)	11805826	4932	4932
YPR016C	YNL021W	TIF6	HDA1	CDC95	N/A	Affinity Capture-MS	Gavin AC (2002)	11805826	4932	4932
YPR016C	YOR202W	TIF6	HIS3	CDC95	HIS10	Affinity Capture-MS	Gavin AC (2002)	11805826	4932	4932
YPR016C	YER126C	TIF6	NSA2	CDC95	N/A	Affinity Capture-MS	Gavin AC (2002)	11805826	4932	4932
YER126C	YPR016C	NSA2	TIF6	N/A	CDC95	Affinity Capture-MS	Gavin AC (2002)	11805826	4932	4932
YPR016C	YGL099W	TIF6	LSG1	CDC95	KRE35	Affinity Capture-MS	Gavin AC (2002)	11805826	4932	4932
YPR016C	YDL051W	TIF6	LHP1	CDC95	LAH1|YLA1	Affinity Capture-MS	Gavin AC (2002)	11805826	4932	4932
YPR016C	YFR001W	TIF6	LOC1	CDC95	N/A	Affinity Capture-MS	Gavin AC (2002)	11805826	4932	4932
YPR016C	YKL009W	TIF6	MRT4	CDC95	N/A	Affinity Capture-MS	Gavin AC (2002)	11805826	4932	4932
YPR016C	YGL036W	TIF6	N/A	CDC95	N/A	Affinity Capture-MS	Gavin AC (2002)	11805826	4932	4932
YPR016C	YMR309C	TIF6	NIP1	CDC95	N/A	Affinity Capture-MS	Gavin AC (2002)	11805826	4932	4932
YPR016C	YPL093W	TIF6	NOG1	CDC95	N/A	Affinity Capture-MS	Gavin AC (2002)	11805826	4932	4932
YPR016C	YDL014W	TIF6	NOP1	CDC95	LOT3	Affinity Capture-MS	Gavin AC (2002)	11805826	4932	4932
YPR016C	YOR361C	TIF6	PRT1	CDC95	CDC63|DNA26	Affinity Capture-MS	Gavin AC (2002)	11805826	4932	4932
YPR016C	YNL002C	TIF6	RLP7	CDC95	RPL7	Affinity Capture-MS	Gavin AC (2002)	11805826	4932	4932
YPR016C	YPR010C	TIF6	RPA135	CDC95	RPA2|RRN2|SRP3	Affinity Capture-MS	Gavin AC (2002)	11805826	4932	4932
YPR016C	YHR088W	TIF6	RPF1	CDC95	N/A	Affinity Capture-MS	Gavin AC (2002)	11805826	4932	4932
YPR016C	YBR079C	TIF6	RPG1	CDC95	TIF32	Affinity Capture-MS	Gavin AC (2002)	11805826	4932	4932
YPR016C	YGR245C	TIF6	SDA1	CDC95	N/A	Affinity Capture-MS	Gavin AC (2002)	11805826	4932	4932
YGR245C	YPR016C	SDA1	TIF6	N/A	CDC95	Affinity Capture-MS	Gavin AC (2002)	11805826	4932	4932
YPR016C	YDR496C	TIF6	PUF6	CDC95	N/A	Affinity Capture-MS	Gavin AC (2002)	11805826	4932	4932
YPR016C	YER002W	TIF6	NOP16	CDC95	N/A	Affinity Capture-MS	Gavin AC (2002)	11805826	4932	4932
YPR016C	YGR103W	TIF6	NOP7	CDC95	YPH1	Affinity Capture-MS	Gavin AC (2002)	11805826	4932	4932
YPR016C	YHR197W	TIF6	RIX1	CDC95	IPI2	Affinity Capture-MS	Gavin AC (2002)	11805826	4932	4932
YPR016C	YKR081C	TIF6	RPF2	CDC95	N/A	Affinity Capture-MS	Gavin AC (2002)	11805826	4932	4932
YKR081C	YPR016C	RPF2	TIF6	N/A	CDC95	Affinity Capture-MS	Gavin AC (2002)	11805826	4932	4932
YPR016C	YLR002C	TIF6	NOC3	CDC95	N/A	Affinity Capture-MS	Gavin AC (2002)	11805826	4932	4932
YPR016C	YNL110C	TIF6	NOP15	CDC95	N/A	Affinity Capture-MS	Gavin AC (2002)	11805826	4932	4932
YPR016C	YNL182C	TIF6	IPI3	CDC95	N/A	Affinity Capture-MS	Gavin AC (2002)	11805826	4932	4932
YPR016C	YNR053C	TIF6	NOG2	CDC95	N/A	Affinity Capture-MS	Gavin AC (2002)	11805826	4932	4932
YPR016C	YOR272W	TIF6	YTM1	CDC95	N/A	Affinity Capture-MS	Gavin AC (2002)	11805826	4932	4932
YMR213W	YDR364C	CEF1	CDC40	NTC85	PRP17|SLT15|SLU4	Affinity Capture-MS	Gavin AC (2002)	11805826	4932	4932
YMR213W	YLR117C	CEF1	CLF1	NTC85	NTC77|SYF3	Affinity Capture-MS	Gavin AC (2002)	11805826	4932	4932
YLR117C	YMR213W	CLF1	CEF1	NTC77|SYF3	NTC85	Affinity Capture-MS	Gavin AC (2002)	11805826	4932	4932
YMR213W	YBR065C	CEF1	ECM2	NTC85	SLT11	Affinity Capture-MS	Gavin AC (2002)	11805826	4932	4932
YMR213W	YMR288W	CEF1	HSH155	NTC85	N/A	Affinity Capture-MS	Gavin AC (2002)	11805826	4932	4932
YMR213W	YLL036C	CEF1	PRP19	NTC85	PSO4	Affinity Capture-MS	Gavin AC (2002)	11805826	4932	4932
YMR213W	YNR011C	CEF1	PRP2	NTC85	RNA2	Affinity Capture-MS	Gavin AC (2002)	11805826	4932	4932
YMR213W	YER013W	CEF1	PRP22	NTC85	N/A	Affinity Capture-MS	Gavin AC (2002)	11805826	4932	4932
YMR213W	YGL120C	CEF1	PRP43	NTC85	N/A	Affinity Capture-MS	Gavin AC (2002)	11805826	4932	4932
YMR213W	YAL032C	CEF1	PRP45	NTC85	FUN20	Affinity Capture-MS	Gavin AC (2002)	11805826	4932	4932
YMR213W	YPL151C	CEF1	PRP46	NTC85	NTC50	Affinity Capture-MS	Gavin AC (2002)	11805826	4932	4932
YMR213W	YML049C	CEF1	RSE1	NTC85	N/A	Affinity Capture-MS	Gavin AC (2002)	11805826	4932	4932
YMR213W	YLR275W	CEF1	SMD2	NTC85	N/A	Affinity Capture-MS	Gavin AC (2002)	11805826	4932	4932
YMR213W	YPR101W	CEF1	SNT309	NTC85	NTC25	Affinity Capture-MS	Gavin AC (2002)	11805826	4932	4932
YMR213W	YKL173W	CEF1	SNU114	NTC85	GIN10	Affinity Capture-MS	Gavin AC (2002)	11805826	4932	4932
YMR213W	YDR416W	CEF1	SYF1	NTC85	NTC90	Affinity Capture-MS	Gavin AC (2002)	11805826	4932	4932
YMR213W	YCR063W	CEF1	BUD31	NTC85	CWC14	Affinity Capture-MS	Gavin AC (2002)	11805826	4932	4932
YMR213W	YDL209C	CEF1	CWC2	NTC85	NTC40	Affinity Capture-MS	Gavin AC (2002)	11805826	4932	4932
YMR213W	YGL128C	CEF1	CWC23	NTC85	N/A	Affinity Capture-MS	Gavin AC (2002)	11805826	4932	4932
YMR213W	YGR278W	CEF1	CWC22	NTC85	N/A	Affinity Capture-MS	Gavin AC (2002)	11805826	4932	4932
YGL130W	YER155C	CEG1	BEM2	N/A	IPL2|SUP9|TSL1	Affinity Capture-MS	Gavin AC (2002)	11805826	4932	4932
YGL130W	YPL228W	CEG1	CET1	N/A	CES5	Affinity Capture-MS	Gavin AC (2002)	11805826	4932	4932
YGL130W	YMR012W	CEG1	CLU1	N/A	TIF31	Affinity Capture-MS	Gavin AC (2002)	11805826	4932	4932
YGL130W	YOL145C	CEG1	CTR9	N/A	CDP1	Affinity Capture-MS	Gavin AC (2002)	11805826	4932	4932
YGL130W	YNL030W	CEG1	HHF2	N/A	N/A	Affinity Capture-MS	Gavin AC (2002)	11805826	4932	4932
YGL130W	YMR309C	CEG1	NIP1	N/A	N/A	Affinity Capture-MS	Gavin AC (2002)	11805826	4932	4932
YGL130W	YDL014W	CEG1	NOP1	N/A	LOT3	Affinity Capture-MS	Gavin AC (2002)	11805826	4932	4932
YGL130W	YBR221C	CEG1	PDB1	N/A	N/A	Affinity Capture-MS	Gavin AC (2002)	11805826	4932	4932
YGL130W	YGL120C	CEG1	PRP43	N/A	N/A	Affinity Capture-MS	Gavin AC (2002)	11805826	4932	4932
YGL130W	YBR079C	CEG1	RPG1	N/A	TIF32	Affinity Capture-MS	Gavin AC (2002)	11805826	4932	4932
YGL130W	YGL207W	CEG1	SPT16	N/A	CDC68|SSF1	Affinity Capture-MS	Gavin AC (2002)	11805826	4932	4932
YGL130W	YBL075C	CEG1	SSA3	N/A	YG106	Affinity Capture-MS	Gavin AC (2002)	11805826	4932	4932
YGL130W	YER103W	CEG1	SSA4	N/A	YG107	Affinity Capture-MS	Gavin AC (2002)	11805826	4932	4932
YGL130W	YNL088W	CEG1	TOP2	N/A	TOR3|TRF3	Affinity Capture-MS	Gavin AC (2002)	11805826	4932	4932
YGL130W	YKR001C	CEG1	VPS1	N/A	GRD1|LAM1|SPO15|VPL1|VPT26	Affinity Capture-MS	Gavin AC (2002)	11805826	4932	4932
YGL130W	YHR121W	CEG1	LSM12	N/A	N/A	Affinity Capture-MS	Gavin AC (2002)	11805826	4932	4932
YGL130W	YAL035W	CEG1	FUN12	N/A	yIF2	Affinity Capture-MS	Gavin AC (2002)	11805826	4932	4932
YGL130W	YOL078W	CEG1	AVO1	N/A	N/A	Affinity Capture-MS	Gavin AC (2002)	11805826	4932	4932
YDR301W	YLR115W	CFT1	CFT2	YHH1	YDH1	Affinity Capture-MS	Gavin AC (2002)	11805826	4932	4932
YLR115W	YDR301W	CFT2	CFT1	YDH1	YHH1	Affinity Capture-MS	Gavin AC (2002)	11805826	4932	4932
YDR301W	YER133W	CFT1	GLC7	YHH1	CID1|DIS2	Affinity Capture-MS	Gavin AC (2002)	11805826	4932	4932
YDR301W	YKR002W	CFT1	PAP1	YHH1	N/A	Affinity Capture-MS	Gavin AC (2002)	11805826	4932	4932
YKR002W	YDR301W	PAP1	CFT1	N/A	YHH1	Affinity Capture-MS	Gavin AC (2002)	11805826	4932	4932
YDR301W	YGR240C	CFT1	PFK1	YHH1	N/A	Affinity Capture-MS	Gavin AC (2002)	11805826	4932	4932
YDR301W	YNL317W	CFT1	PFS2	YHH1	N/A	Affinity Capture-MS	Gavin AC (2002)	11805826	4932	4932
YNL317W	YDR301W	PFS2	CFT1	N/A	YHH1	Affinity Capture-MS	Gavin AC (2002)	11805826	4932	4932
YDR301W	YAL043C	CFT1	PTA1	YHH1	FUN39	Affinity Capture-MS	Gavin AC (2002)	11805826	4932	4932
YAL043C	YDR301W	PTA1	CFT1	FUN39	YHH1	Affinity Capture-MS	Gavin AC (2002)	11805826	4932	4932
YDR301W	YDR195W	CFT1	REF2	YHH1	N/A	Affinity Capture-MS	Gavin AC (2002)	11805826	4932	4932
YDR301W	YMR061W	CFT1	RNA14	YHH1	N/A	Affinity Capture-MS	Gavin AC (2002)	11805826	4932	4932
YMR061W	YDR301W	RNA14	CFT1	N/A	YHH1	Affinity Capture-MS	Gavin AC (2002)	11805826	4932	4932
YDR301W	YGR156W	CFT1	PTI1	YHH1	N/A	Affinity Capture-MS	Gavin AC (2002)	11805826	4932	4932
YDR301W	YKL059C	CFT1	MPE1	YHH1	N/A	Affinity Capture-MS	Gavin AC (2002)	11805826	4932	4932
YKL059C	YDR301W	MPE1	CFT1	N/A	YHH1	Affinity Capture-MS	Gavin AC (2002)	11805826	4932	4932
YDR301W	YLR277C	CFT1	YSH1	YHH1	BRR5	Affinity Capture-MS	Gavin AC (2002)	11805826	4932	4932
YLR277C	YDR301W	YSH1	CFT1	BRR5	YHH1	Affinity Capture-MS	Gavin AC (2002)	11805826	4932	4932
YLR115W	YER133W	CFT2	GLC7	YDH1	CID1|DIS2	Affinity Capture-MS	Gavin AC (2002)	11805826	4932	4932
YLR115W	YKR002W	CFT2	PAP1	YDH1	N/A	Affinity Capture-MS	Gavin AC (2002)	11805826	4932	4932
YKR002W	YLR115W	PAP1	CFT2	N/A	YDH1	Affinity Capture-MS	Gavin AC (2002)	11805826	4932	4932
YLR115W	YNL317W	CFT2	PFS2	YDH1	N/A	Affinity Capture-MS	Gavin AC (2002)	11805826	4932	4932
YNL317W	YLR115W	PFS2	CFT2	N/A	YDH1	Affinity Capture-MS	Gavin AC (2002)	11805826	4932	4932
YLR115W	YAL043C	CFT2	PTA1	YDH1	FUN39	Affinity Capture-MS	Gavin AC (2002)	11805826	4932	4932
YAL043C	YLR115W	PTA1	CFT2	FUN39	YDH1	Affinity Capture-MS	Gavin AC (2002)	11805826	4932	4932
YLR115W	YGR156W	CFT2	PTI1	YDH1	N/A	Affinity Capture-MS	Gavin AC (2002)	11805826	4932	4932
YLR115W	YHL035C	CFT2	VMR1	YDH1	N/A	Affinity Capture-MS	Gavin AC (2002)	11805826	4932	4932
YLR115W	YKL059C	CFT2	MPE1	YDH1	N/A	Affinity Capture-MS	Gavin AC (2002)	11805826	4932	4932
YKL059C	YLR115W	MPE1	CFT2	N/A	YDH1	Affinity Capture-MS	Gavin AC (2002)	11805826	4932	4932
YLR115W	YLR277C	CFT2	YSH1	YDH1	BRR5	Affinity Capture-MS	Gavin AC (2002)	11805826	4932	4932
YLR277C	YLR115W	YSH1	CFT2	BRR5	YDH1	Affinity Capture-MS	Gavin AC (2002)	11805826	4932	4932
YGL206C	YGR167W	CHC1	CLC1	SWA5	SCD4	Affinity Capture-MS	Gavin AC (2002)	11805826	4932	4932
YGL206C	YIL094C	CHC1	LYS12	SWA5	LYS10|LYS11	Affinity Capture-MS	Gavin AC (2002)	11805826	4932	4932
YER164W	YIL035C	CHD1	CKA1	N/A	N/A	Affinity Capture-MS	Gavin AC (2002)	11805826	4932	4932
YER164W	YOR061W	CHD1	CKA2	N/A	YOR29-12	Affinity Capture-MS	Gavin AC (2002)	11805826	4932	4932
YER164W	YGL019W	CHD1	CKB1	N/A	N/A	Affinity Capture-MS	Gavin AC (2002)	11805826	4932	4932
YER164W	YOR039W	CHD1	CKB2	N/A	N/A	Affinity Capture-MS	Gavin AC (2002)	11805826	4932	4932
YOR039W	YER164W	CKB2	CHD1	N/A	N/A	Affinity Capture-MS	Gavin AC (2002)	11805826	4932	4932
YER164W	YNL030W	CHD1	HHF2	N/A	N/A	Affinity Capture-MS	Gavin AC (2002)	11805826	4932	4932
YER164W	YBR245C	CHD1	ISW1	N/A	SGN2	Affinity Capture-MS	Gavin AC (2002)	11805826	4932	4932
YER164W	YOR304W	CHD1	ISW2	N/A	N/A	Affinity Capture-MS	Gavin AC (2002)	11805826	4932	4932
YER164W	YOR207C	CHD1	RET1	N/A	PDS2|RPC128|RPC2	Affinity Capture-MS	Gavin AC (2002)	11805826	4932	4932
YER164W	YKR001C	CHD1	VPS1	N/A	GRD1|LAM1|SPO15|VPL1|VPT26	Affinity Capture-MS	Gavin AC (2002)	11805826	4932	4932
YOR039W	YIL035C	CKB2	CKA1	N/A	N/A	Affinity Capture-MS	Gavin AC (2002)	11805826	4932	4932
YOR039W	YOR061W	CKB2	CKA2	N/A	YOR29-12	Affinity Capture-MS	Gavin AC (2002)	11805826	4932	4932
YOR039W	YGL019W	CKB2	CKB1	N/A	N/A	Affinity Capture-MS	Gavin AC (2002)	11805826	4932	4932
YOR039W	YMR172W	CKB2	HOT1	N/A	N/A	Affinity Capture-MS	Gavin AC (2002)	11805826	4932	4932
YOR039W	YMR309C	CKB2	NIP1	N/A	N/A	Affinity Capture-MS	Gavin AC (2002)	11805826	4932	4932
YOR039W	YOR361C	CKB2	PRT1	N/A	CDC63|DNA26	Affinity Capture-MS	Gavin AC (2002)	11805826	4932	4932
YOR039W	YBR079C	CKB2	RPG1	N/A	TIF32	Affinity Capture-MS	Gavin AC (2002)	11805826	4932	4932
YOR039W	YPL235W	CKB2	RVB2	N/A	TIH2|TIP49|TIP49B	Affinity Capture-MS	Gavin AC (2002)	11805826	4932	4932
YOR039W	YGL207W	CKB2	SPT16	N/A	CDC68|SSF1	Affinity Capture-MS	Gavin AC (2002)	11805826	4932	4932
YGL207W	YOR039W	SPT16	CKB2	CDC68|SSF1	N/A	Affinity Capture-MS	Gavin AC (2002)	11805826	4932	4932
YOR039W	YER103W	CKB2	SSA4	N/A	YG107	Affinity Capture-MS	Gavin AC (2002)	11805826	4932	4932
YOR039W	YDR429C	CKB2	TIF35	N/A	N/A	Affinity Capture-MS	Gavin AC (2002)	11805826	4932	4932
YOR039W	YGR090W	CKB2	UTP22	N/A	N/A	Affinity Capture-MS	Gavin AC (2002)	11805826	4932	4932
YGR090W	YOR039W	UTP22	CKB2	N/A	N/A	Affinity Capture-MS	Gavin AC (2002)	11805826	4932	4932
YOR039W	YKL088W	CKB2	N/A	N/A	N/A	Affinity Capture-MS	Gavin AC (2002)	11805826	4932	4932
YOR039W	YGR270W	CKB2	YTA7	N/A	N/A	Affinity Capture-MS	Gavin AC (2002)	11805826	4932	4932
YBR135W	YDL155W	CKS1	CLB3	N/A	N/A	Affinity Capture-MS	Gavin AC (2002)	11805826	4932	4932
YBR135W	YMR199W	CKS1	CLN1	N/A	N/A	Affinity Capture-MS	Gavin AC (2002)	11805826	4932	4932
YBR135W	YPL256C	CKS1	CLN2	N/A	N/A	Affinity Capture-MS	Gavin AC (2002)	11805826	4932	4932
YBR135W	YBR295W	CKS1	PCA1	N/A	CAD2|PAY2	Affinity Capture-MS	Gavin AC (2002)	11805826	4932	4932
YBR135W	YLR079W	CKS1	SIC1	N/A	SDB25	Affinity Capture-MS	Gavin AC (2002)	11805826	4932	4932
YBR135W	YKR091W	CKS1	SRL3	N/A	N/A	Affinity Capture-MS	Gavin AC (2002)	11805826	4932	4932
YBR135W	YPL014W	CKS1	N/A	N/A	N/A	Affinity Capture-MS	Gavin AC (2002)	11805826	4932	4932
YLR117C	YJR050W	CLF1	ISY1	NTC77|SYF3	NTC30|UTR3	Affinity Capture-MS	Gavin AC (2002)	11805826	4932	4932
YLR117C	YLL036C	CLF1	PRP19	NTC77|SYF3	PSO4	Affinity Capture-MS	Gavin AC (2002)	11805826	4932	4932
YLR117C	YAL032C	CLF1	PRP45	NTC77|SYF3	FUN20	Affinity Capture-MS	Gavin AC (2002)	11805826	4932	4932
YAL032C	YLR117C	PRP45	CLF1	FUN20	NTC77|SYF3	Affinity Capture-MS	Gavin AC (2002)	11805826	4932	4932
YLR117C	YML049C	CLF1	RSE1	NTC77|SYF3	N/A	Affinity Capture-MS	Gavin AC (2002)	11805826	4932	4932
YLR117C	YPR101W	CLF1	SNT309	NTC77|SYF3	NTC25	Affinity Capture-MS	Gavin AC (2002)	11805826	4932	4932
YLR117C	YKL173W	CLF1	SNU114	NTC77|SYF3	GIN10	Affinity Capture-MS	Gavin AC (2002)	11805826	4932	4932
YLR117C	YDR416W	CLF1	SYF1	NTC77|SYF3	NTC90	Affinity Capture-MS	Gavin AC (2002)	11805826	4932	4932
YOR250C	YDR228C	CLP1	PCF11	N/A	N/A	Affinity Capture-MS	Gavin AC (2002)	11805826	4932	4932
YDR228C	YOR250C	PCF11	CLP1	N/A	N/A	Affinity Capture-MS	Gavin AC (2002)	11805826	4932	4932
YOR250C	YMR061W	CLP1	RNA14	N/A	N/A	Affinity Capture-MS	Gavin AC (2002)	11805826	4932	4932
YMR061W	YOR250C	RNA14	CLP1	N/A	N/A	Affinity Capture-MS	Gavin AC (2002)	11805826	4932	4932
YOR250C	YGL044C	CLP1	RNA15	N/A	N/A	Affinity Capture-MS	Gavin AC (2002)	11805826	4932	4932
YOR250C	YDL195W	CLP1	EXO1	N/A	WEB1	Affinity Capture-MS	Gavin AC (2002)	11805826	4932	4932
YOR250C	YBL075C	CLP1	SSA3	N/A	YG106	Affinity Capture-MS	Gavin AC (2002)	11805826	4932	4932
YBR155W	YGR187C	CNS1	HGH1	N/A	N/A	Affinity Capture-MS	Gavin AC (2002)	11805826	4932	4932
YDL145C	YFR051C	COP1	RET2	RET1|EXO3|SOO1	N/A	Affinity Capture-MS	Gavin AC (2002)	11805826	4932	4932
YFR051C	YDL145C	RET2	COP1	N/A	RET1|EXO3|SOO1	Affinity Capture-MS	Gavin AC (2002)	11805826	4932	4932
YDL145C	YPL010W	COP1	RET3	RET1|EXO3|SOO1	N/A	Affinity Capture-MS	Gavin AC (2002)	11805826	4932	4932
YDL145C	YNL287W	COP1	SEC21	RET1|EXO3|SOO1	N/A	Affinity Capture-MS	Gavin AC (2002)	11805826	4932	4932
YDL145C	YDR238C	COP1	SEC26	RET1|EXO3|SOO1	N/A	Affinity Capture-MS	Gavin AC (2002)	11805826	4932	4932
YDL145C	YIL076W	COP1	SEC28	RET1|EXO3|SOO1	ANU2	Affinity Capture-MS	Gavin AC (2002)	11805826	4932	4932
YBL045C	YPR191W	COR1	QCR2	QCR1	COR2|UCR2	Affinity Capture-MS	Gavin AC (2002)	11805826	4932	4932
YDL067C	YGL187C	COX9	COX4	N/A	N/A	Affinity Capture-MS	Gavin AC (2002)	11805826	4932	4932
YDL067C	YNL052W	COX9	COX5A	N/A	N/A	Affinity Capture-MS	Gavin AC (2002)	11805826	4932	4932
YDL067C	YHR051W	COX9	COX6	N/A	N/A	Affinity Capture-MS	Gavin AC (2002)	11805826	4932	4932
YDR155C	YNL030W	CPR1	HHF2	CPH1|CYP1	N/A	Affinity Capture-MS	Gavin AC (2002)	11805826	4932	4932
YDR155C	YPL235W	CPR1	RVB2	CPH1|CYP1	TIH2|TIP49|TIP49B	Affinity Capture-MS	Gavin AC (2002)	11805826	4932	4932
YDR155C	YBR103W	CPR1	SIF2	CPH1|CYP1	EMB1	Affinity Capture-MS	Gavin AC (2002)	11805826	4932	4932
YBR103W	YDR155C	SIF2	CPR1	EMB1	CPH1|CYP1	Affinity Capture-MS	Gavin AC (2002)	11805826	4932	4932
YDR155C	YOR290C	CPR1	SNF2	CPH1|CYP1	GAM1|HAF1|SWI2|TYE3	Affinity Capture-MS	Gavin AC (2002)	11805826	4932	4932
YDR155C	YCR033W	CPR1	SNT1	CPH1|CYP1	N/A	Affinity Capture-MS	Gavin AC (2002)	11805826	4932	4932
YDR155C	YIL112W	CPR1	HOS4	CPH1|CYP1	N/A	Affinity Capture-MS	Gavin AC (2002)	11805826	4932	4932
YNL232W	YOL021C	CSL4	DIS3	SKI4	RRP44	Affinity Capture-MS	Gavin AC (2002)	11805826	4932	4932
YOL021C	YNL232W	DIS3	CSL4	RRP44	SKI4	Affinity Capture-MS	Gavin AC (2002)	11805826	4932	4932
YNL232W	YGR158C	CSL4	MTR3	SKI4	N/A	Affinity Capture-MS	Gavin AC (2002)	11805826	4932	4932
YNL232W	YHR069C	CSL4	RRP4	SKI4	N/A	Affinity Capture-MS	Gavin AC (2002)	11805826	4932	4932
YNL232W	YDL111C	CSL4	RRP42	SKI4	N/A	Affinity Capture-MS	Gavin AC (2002)	11805826	4932	4932
YNL232W	YCR035C	CSL4	RRP43	SKI4	N/A	Affinity Capture-MS	Gavin AC (2002)	11805826	4932	4932
YNL232W	YOR001W	CSL4	RRP6	SKI4	N/A	Affinity Capture-MS	Gavin AC (2002)	11805826	4932	4932
YNL232W	YGR195W	CSL4	SKI6	SKI4	ECM20|RRP41	Affinity Capture-MS	Gavin AC (2002)	11805826	4932	4932
YGR195W	YNL232W	SKI6	CSL4	ECM20|RRP41	SKI4	Affinity Capture-MS	Gavin AC (2002)	11805826	4932	4932
YNL232W	YOR076C	CSL4	SKI7	SKI4	YOR29-27	Affinity Capture-MS	Gavin AC (2002)	11805826	4932	4932
YNL232W	YNL189W	CSL4	SRP1	SKI4	KAP60|SCM1	Affinity Capture-MS	Gavin AC (2002)	11805826	4932	4932
YNL232W	YIR035C	CSL4	N/A	SKI4	N/A	Affinity Capture-MS	Gavin AC (2002)	11805826	4932	4932
YBR158W	YHR064C	AMN1	SSZ1	CST13|ICS4	PDR13	Affinity Capture-MS	Gavin AC (2002)	11805826	4932	4932
YBR158W	YGR285C	AMN1	ZUO1	CST13|ICS4	N/A	Affinity Capture-MS	Gavin AC (2002)	11805826	4932	4932
YMR078C	YHR191C	CTF18	CTF8	CHL12	N/A	Affinity Capture-MS	Gavin AC (2002)	11805826	4932	4932
YMR078C	YPR175W	CTF18	DPB2	CHL12	N/A	Affinity Capture-MS	Gavin AC (2002)	11805826	4932	4932
YMR078C	YNL262W	CTF18	POL2	CHL12	DUN2	Affinity Capture-MS	Gavin AC (2002)	11805826	4932	4932
YMR078C	YNL290W	CTF18	RFC3	CHL12	N/A	Affinity Capture-MS	Gavin AC (2002)	11805826	4932	4932
YMR078C	YOL094C	CTF18	RFC4	CHL12	N/A	Affinity Capture-MS	Gavin AC (2002)	11805826	4932	4932
YMR078C	YBR087W	CTF18	RFC5	CHL12	N/A	Affinity Capture-MS	Gavin AC (2002)	11805826	4932	4932
YMR078C	YLL040C	CTF18	VPS13	CHL12	SOI1|VPT2	Affinity Capture-MS	Gavin AC (2002)	11805826	4932	4932
YKL139W	YJL006C	CTK1	CTK2	N/A	N/A	Affinity Capture-MS	Gavin AC (2002)	11805826	4932	4932
YKL139W	YML112W	CTK1	CTK3	N/A	N/A	Affinity Capture-MS	Gavin AC (2002)	11805826	4932	4932
YKL139W	YBR169C	CTK1	SSE2	N/A	N/A	Affinity Capture-MS	Gavin AC (2002)	11805826	4932	4932
YOL145C	YLR418C	CTR9	CDC73	CDP1	N/A	Affinity Capture-MS	Gavin AC (2002)	11805826	4932	4932
YOL145C	YIL035C	CTR9	CKA1	CDP1	N/A	Affinity Capture-MS	Gavin AC (2002)	11805826	4932	4932
YOL145C	YOR061W	CTR9	CKA2	CDP1	YOR29-12	Affinity Capture-MS	Gavin AC (2002)	11805826	4932	4932
YOL145C	YGL019W	CTR9	CKB1	CDP1	N/A	Affinity Capture-MS	Gavin AC (2002)	11805826	4932	4932
YOL145C	YOR039W	CTR9	CKB2	CDP1	N/A	Affinity Capture-MS	Gavin AC (2002)	11805826	4932	4932
YOL145C	YJR138W	CTR9	IML1	CDP1	N/A	Affinity Capture-MS	Gavin AC (2002)	11805826	4932	4932
YOL145C	YOR123C	CTR9	LEO1	CDP1	N/A	Affinity Capture-MS	Gavin AC (2002)	11805826	4932	4932
YOL145C	YIL094C	CTR9	LYS12	CDP1	LYS10|LYS11	Affinity Capture-MS	Gavin AC (2002)	11805826	4932	4932
YOL145C	YBR279W	CTR9	PAF1	CDP1	N/A	Affinity Capture-MS	Gavin AC (2002)	11805826	4932	4932
YOL145C	YGL244W	CTR9	RTF1	CDP1	CSL3	Affinity Capture-MS	Gavin AC (2002)	11805826	4932	4932
YGL244W	YOL145C	RTF1	CTR9	CSL3	CDP1	Affinity Capture-MS	Gavin AC (2002)	11805826	4932	4932
YMR240C	YLR117C	CUS1	CLF1	N/A	NTC77|SYF3	Affinity Capture-MS	Gavin AC (2002)	11805826	4932	4932
YMR240C	YMR288W	CUS1	HSH155	N/A	N/A	Affinity Capture-MS	Gavin AC (2002)	11805826	4932	4932
YMR240C	YPL213W	CUS1	LEA1	N/A	N/A	Affinity Capture-MS	Gavin AC (2002)	11805826	4932	4932
YMR240C	YDL043C	CUS1	PRP11	N/A	RNA11	Affinity Capture-MS	Gavin AC (2002)	11805826	4932	4932
YMR240C	YJL203W	CUS1	PRP21	N/A	SPP91	Affinity Capture-MS	Gavin AC (2002)	11805826	4932	4932
YMR240C	YPL151C	CUS1	PRP46	N/A	NTC50	Affinity Capture-MS	Gavin AC (2002)	11805826	4932	4932
YMR240C	YDL030W	CUS1	PRP9	N/A	N/A	Affinity Capture-MS	Gavin AC (2002)	11805826	4932	4932
YMR240C	YML049C	CUS1	RSE1	N/A	N/A	Affinity Capture-MS	Gavin AC (2002)	11805826	4932	4932
YMR240C	YER029C	CUS1	SMB1	N/A	N/A	Affinity Capture-MS	Gavin AC (2002)	11805826	4932	4932
YMR240C	YLR147C	CUS1	SMD3	N/A	SLT16	Affinity Capture-MS	Gavin AC (2002)	11805826	4932	4932
YMR240C	YMR125W	CUS1	STO1	N/A	CBC1|CBP80|GCR3|SUT1	Affinity Capture-MS	Gavin AC (2002)	11805826	4932	4932
YJL005W	YFL039C	CYR1	ACT1	CDC35|FIL1|HSR1|SRA4|TSM0185	ABY1|END7	Affinity Capture-MS	Gavin AC (2002)	11805826	4932	4932
YJL005W	YGR233C	CYR1	PHO81	CDC35|FIL1|HSR1|SRA4|TSM0185	N/A	Affinity Capture-MS	Gavin AC (2002)	11805826	4932	4932
YJL005W	YNL138W	CYR1	SRV2	CDC35|FIL1|HSR1|SRA4|TSM0185	CAP	Affinity Capture-MS	Gavin AC (2002)	11805826	4932	4932
YNL138W	YJL005W	SRV2	CYR1	CAP	CDC35|FIL1|HSR1|SRA4|TSM0185	Affinity Capture-MS	Gavin AC (2002)	11805826	4932	4932
YGR155W	YJR045C	CYS4	SSC1	NHS5|STR4|VMA41	ENS1	Affinity Capture-MS	Gavin AC (2002)	11805826	4932	4932
YNL118C	YOL149W	DCP2	DCP1	PSU1	N/A	Affinity Capture-MS	Gavin AC (2002)	11805826	4932	4932
YNL118C	YML091C	DCP2	RPM2	PSU1	N/A	Affinity Capture-MS	Gavin AC (2002)	11805826	4932	4932
YNL118C	YEL015W	DCP2	EDC3	PSU1	DCP3|LSM16	Affinity Capture-MS	Gavin AC (2002)	11805826	4932	4932
YOL021C	YGR158C	DIS3	MTR3	RRP44	N/A	Affinity Capture-MS	Gavin AC (2002)	11805826	4932	4932
YOL021C	YHR069C	DIS3	RRP4	RRP44	N/A	Affinity Capture-MS	Gavin AC (2002)	11805826	4932	4932
YOL021C	YOL142W	DIS3	RRP40	RRP44	N/A	Affinity Capture-MS	Gavin AC (2002)	11805826	4932	4932
YOL021C	YDL111C	DIS3	RRP42	RRP44	N/A	Affinity Capture-MS	Gavin AC (2002)	11805826	4932	4932
YOL021C	YCR035C	DIS3	RRP43	RRP44	N/A	Affinity Capture-MS	Gavin AC (2002)	11805826	4932	4932
YOL021C	YGR095C	DIS3	RRP46	RRP44	N/A	Affinity Capture-MS	Gavin AC (2002)	11805826	4932	4932
YGR095C	YOL021C	RRP46	DIS3	N/A	RRP44	Affinity Capture-MS	Gavin AC (2002)	11805826	4932	4932
YOL021C	YOR001W	DIS3	RRP6	RRP44	N/A	Affinity Capture-MS	Gavin AC (2002)	11805826	4932	4932
YOL021C	YGR195W	DIS3	SKI6	RRP44	ECM20|RRP41	Affinity Capture-MS	Gavin AC (2002)	11805826	4932	4932
YGR195W	YOL021C	SKI6	DIS3	ECM20|RRP41	RRP44	Affinity Capture-MS	Gavin AC (2002)	11805826	4932	4932
YOL021C	YHR081W	DIS3	LRP1	RRP44	RRP47	Affinity Capture-MS	Gavin AC (2002)	11805826	4932	4932
YHR164C	YDR499W	DNA2	LCD1	WEB2	DDC2|PIE1	Affinity Capture-MS	Gavin AC (2002)	11805826	4932	4932
YHR164C	YAR007C	DNA2	RFA1	WEB2	BUF2|FUN3|RPA1	Affinity Capture-MS	Gavin AC (2002)	11805826	4932	4932
YAR007C	YHR164C	RFA1	DNA2	BUF2|FUN3|RPA1	WEB2	Affinity Capture-MS	Gavin AC (2002)	11805826	4932	4932
YHR164C	YHR122W	DNA2	N/A	WEB2	N/A	Affinity Capture-MS	Gavin AC (2002)	11805826	4932	4932
YKL213C	YDL126C	DOA1	CDC48	UFD3|ZZZ4	N/A	Affinity Capture-MS	Gavin AC (2002)	11805826	4932	4932
YKL213C	YPR010C	DOA1	RPA135	UFD3|ZZZ4	RPA2|RRN2|SRP3	Affinity Capture-MS	Gavin AC (2002)	11805826	4932	4932
YKL213C	YOR341W	DOA1	RPA190	UFD3|ZZZ4	RRN1	Affinity Capture-MS	Gavin AC (2002)	11805826	4932	4932
YKL213C	YOR116C	DOA1	RPO31	UFD3|ZZZ4	RPC1|RPC160	Affinity Capture-MS	Gavin AC (2002)	11805826	4932	4932
YKL213C	YBL058W	DOA1	SHP1	UFD3|ZZZ4	UBX1	Affinity Capture-MS	Gavin AC (2002)	11805826	4932	4932
YGL240W	YFL039C	DOC1	ACT1	APC10	ABY1|END7	Affinity Capture-MS	Gavin AC (2002)	11805826	4932	4932
YGL240W	YLR127C	DOC1	APC2	APC10	RSI1	Affinity Capture-MS	Gavin AC (2002)	11805826	4932	4932
YGL240W	YKL022C	DOC1	CDC16	APC10	N/A	Affinity Capture-MS	Gavin AC (2002)	11805826	4932	4932
YGL240W	YHR166C	DOC1	CDC23	APC10	N/A	Affinity Capture-MS	Gavin AC (2002)	11805826	4932	4932
YPR175W	YDR121W	DPB2	DPB4	N/A	N/A	Affinity Capture-MS	Gavin AC (2002)	11805826	4932	4932
YPR175W	YNL262W	DPB2	POL2	N/A	DUN2	Affinity Capture-MS	Gavin AC (2002)	11805826	4932	4932
YBR278W	YPR175W	DPB3	DPB2	N/A	N/A	Affinity Capture-MS	Gavin AC (2002)	11805826	4932	4932
YBR278W	YDR121W	DPB3	DPB4	N/A	N/A	Affinity Capture-MS	Gavin AC (2002)	11805826	4932	4932
YBR278W	YNL262W	DPB3	POL2	N/A	DUN2	Affinity Capture-MS	Gavin AC (2002)	11805826	4932	4932
YAL059W	YOL086C	ECM1	ADH1	N/A	ADC1	Affinity Capture-MS	Gavin AC (2002)	11805826	4932	4932
YAL059W	YGL195W	ECM1	GCN1	N/A	N/A	Affinity Capture-MS	Gavin AC (2002)	11805826	4932	4932
YAL059W	YMR186W	ECM1	HSC82	N/A	HSP90	Affinity Capture-MS	Gavin AC (2002)	11805826	4932	4932
YAL059W	YER110C	ECM1	KAP123	N/A	YRB4	Affinity Capture-MS	Gavin AC (2002)	11805826	4932	4932
YAL059W	YBR115C	ECM1	LYS2	N/A	N/A	Affinity Capture-MS	Gavin AC (2002)	11805826	4932	4932
YAL059W	YMR308C	ECM1	PSE1	N/A	KAP121	Affinity Capture-MS	Gavin AC (2002)	11805826	4932	4932
YAL059W	YDR395W	ECM1	SXM1	N/A	KAP108	Affinity Capture-MS	Gavin AC (2002)	11805826	4932	4932
YMR128W	YNL097C	ECM16	PHO23	DHR1	N/A	Affinity Capture-MS	Gavin AC (2002)	11805826	4932	4932
YMR128W	YIL084C	ECM16	SDS3	DHR1	N/A	Affinity Capture-MS	Gavin AC (2002)	11805826	4932	4932
YMR128W	YPL139C	ECM16	UME1	DHR1	WTM3	Affinity Capture-MS	Gavin AC (2002)	11805826	4932	4932
YBR065C	YLR117C	ECM2	CLF1	SLT11	NTC77|SYF3	Affinity Capture-MS	Gavin AC (2002)	11805826	4932	4932
YBR065C	YLL036C	ECM2	PRP19	SLT11	PSO4	Affinity Capture-MS	Gavin AC (2002)	11805826	4932	4932
YBR065C	YPL151C	ECM2	PRP46	SLT11	NTC50	Affinity Capture-MS	Gavin AC (2002)	11805826	4932	4932
YBL047C	YNL243W	EDE1	SLA2	BUD15	END4|MOP2	Affinity Capture-MS	Gavin AC (2002)	11805826	4932	4932
YBL047C	YCR030C	EDE1	SYP1	BUD15	YCR029C-A	Affinity Capture-MS	Gavin AC (2002)	11805826	4932	4932
YBL047C	YDR348C	EDE1	N/A	BUD15	N/A	Affinity Capture-MS	Gavin AC (2002)	11805826	4932	4932
YGR200C	YPL086C	ELP2	ELP3	TOT2	HPA1|TOT3	Affinity Capture-MS	Gavin AC (2002)	11805826	4932	4932
YGR200C	YHR187W	ELP2	IKI1	TOT2	ELP5|HAP2|TOT5	Affinity Capture-MS	Gavin AC (2002)	11805826	4932	4932
YGR200C	YLR384C	ELP2	IKI3	TOT2	ELP1|TOT1	Affinity Capture-MS	Gavin AC (2002)	11805826	4932	4932
YGR200C	YPL101W	ELP2	ELP4	TOT2	HAP1|TOT7	Affinity Capture-MS	Gavin AC (2002)	11805826	4932	4932
YGR254W	YJR045C	ENO1	SSC1	HSP48	ENS1	Affinity Capture-MS	Gavin AC (2002)	11805826	4932	4932
YBR247C	YLR175W	ENP1	CBF5	MEG1	N/A	Affinity Capture-MS	Gavin AC (2002)	11805826	4932	4932
YBR247C	YMR128W	ENP1	ECM16	MEG1	DHR1	Affinity Capture-MS	Gavin AC (2002)	11805826	4932	4932
YBR247C	YLR186W	ENP1	EMG1	MEG1	NEP1	Affinity Capture-MS	Gavin AC (2002)	11805826	4932	4932
YBR247C	YHR148W	ENP1	IMP3	MEG1	N/A	Affinity Capture-MS	Gavin AC (2002)	11805826	4932	4932
YBR247C	YNL075W	ENP1	IMP4	MEG1	N/A	Affinity Capture-MS	Gavin AC (2002)	11805826	4932	4932
YBR247C	YER082C	ENP1	UTP7	MEG1	KRE31	Affinity Capture-MS	Gavin AC (2002)	11805826	4932	4932
YBR247C	YNL132W	ENP1	KRE33	MEG1	N/A	Affinity Capture-MS	Gavin AC (2002)	11805826	4932	4932
YNL132W	YBR247C	KRE33	ENP1	N/A	MEG1	Affinity Capture-MS	Gavin AC (2002)	11805826	4932	4932
YBR247C	YCL059C	ENP1	KRR1	MEG1	N/A	Affinity Capture-MS	Gavin AC (2002)	11805826	4932	4932
YCL059C	YBR247C	KRR1	ENP1	N/A	MEG1	Affinity Capture-MS	Gavin AC (2002)	11805826	4932	4932
YBR247C	YKL143W	ENP1	LTV1	MEG1	YKL2	Affinity Capture-MS	Gavin AC (2002)	11805826	4932	4932
YBR247C	YJR002W	ENP1	MPP10	MEG1	N/A	Affinity Capture-MS	Gavin AC (2002)	11805826	4932	4932
YBR247C	YDL014W	ENP1	NOP1	MEG1	LOT3	Affinity Capture-MS	Gavin AC (2002)	11805826	4932	4932
YBR247C	YDL148C	ENP1	NOP14	MEG1	UTP2	Affinity Capture-MS	Gavin AC (2002)	11805826	4932	4932
YBR247C	YOL010W	ENP1	RCL1	MEG1	N/A	Affinity Capture-MS	Gavin AC (2002)	11805826	4932	4932
YBR247C	YLR180W	ENP1	SAM1	MEG1	ETH10	Affinity Capture-MS	Gavin AC (2002)	11805826	4932	4932
YBR247C	YLL011W	ENP1	SOF1	MEG1	N/A	Affinity Capture-MS	Gavin AC (2002)	11805826	4932	4932
YBR247C	YBL004W	ENP1	UTP20	MEG1	N/A	Affinity Capture-MS	Gavin AC (2002)	11805826	4932	4932
YBR247C	YDL060W	ENP1	TSR1	MEG1	N/A	Affinity Capture-MS	Gavin AC (2002)	11805826	4932	4932
YDL060W	YBR247C	TSR1	ENP1	N/A	MEG1	Affinity Capture-MS	Gavin AC (2002)	11805826	4932	4932
YBR247C	YDR449C	ENP1	UTP6	MEG1	N/A	Affinity Capture-MS	Gavin AC (2002)	11805826	4932	4932
YBR247C	YGR081C	ENP1	SLX9	MEG1	N/A	Affinity Capture-MS	Gavin AC (2002)	11805826	4932	4932
YBR247C	YGR090W	ENP1	UTP22	MEG1	N/A	Affinity Capture-MS	Gavin AC (2002)	11805826	4932	4932
YGR090W	YBR247C	UTP22	ENP1	N/A	MEG1	Affinity Capture-MS	Gavin AC (2002)	11805826	4932	4932
YBR247C	YMR093W	ENP1	UTP15	MEG1	N/A	Affinity Capture-MS	Gavin AC (2002)	11805826	4932	4932
YBR247C	YOR056C	ENP1	NOB1	MEG1	YOR29-07	Affinity Capture-MS	Gavin AC (2002)	11805826	4932	4932
YOR056C	YBR247C	NOB1	ENP1	YOR29-07	MEG1	Affinity Capture-MS	Gavin AC (2002)	11805826	4932	4932
YBR247C	YPL012W	ENP1	RRP12	MEG1	N/A	Affinity Capture-MS	Gavin AC (2002)	11805826	4932	4932
YBR247C	YPR144C	ENP1	NOC4	MEG1	UTP19	Affinity Capture-MS	Gavin AC (2002)	11805826	4932	4932
YFL024C	YFL039C	EPL1	ACT1	N/A	ABY1|END7	Affinity Capture-MS	Gavin AC (2002)	11805826	4932	4932
YFL024C	YPR023C	EPL1	EAF3	N/A	N/A	Affinity Capture-MS	Gavin AC (2002)	11805826	4932	4932
YFL024C	YOR244W	EPL1	ESA1	N/A	TAS1	Affinity Capture-MS	Gavin AC (2002)	11805826	4932	4932
YOR244W	YFL024C	ESA1	EPL1	TAS1	N/A	Affinity Capture-MS	Gavin AC (2002)	11805826	4932	4932
YFL024C	YNL030W	EPL1	HHF2	N/A	N/A	Affinity Capture-MS	Gavin AC (2002)	11805826	4932	4932
YFL024C	YHR099W	EPL1	TRA1	N/A	N/A	Affinity Capture-MS	Gavin AC (2002)	11805826	4932	4932
YFL024C	YDR359C	EPL1	VID21	N/A	EAF1	Affinity Capture-MS	Gavin AC (2002)	11805826	4932	4932
YFL024C	YNL107W	EPL1	YAF9	N/A	N/A	Affinity Capture-MS	Gavin AC (2002)	11805826	4932	4932
YFL024C	YEL018W	EPL1	EAF5	N/A	N/A	Affinity Capture-MS	Gavin AC (2002)	11805826	4932	4932
YMR049C	YOL077C	ERB1	BRX1	N/A	N/A	Affinity Capture-MS	Gavin AC (2002)	11805826	4932	4932
YMR049C	YMR290C	ERB1	HAS1	N/A	N/A	Affinity Capture-MS	Gavin AC (2002)	11805826	4932	4932
YMR049C	YNL061W	ERB1	NOP2	N/A	YNA1	Affinity Capture-MS	Gavin AC (2002)	11805826	4932	4932
YNL061W	YMR049C	NOP2	ERB1	YNA1	N/A	Affinity Capture-MS	Gavin AC (2002)	11805826	4932	4932
YMR049C	YOR361C	ERB1	PRT1	N/A	CDC63|DNA26	Affinity Capture-MS	Gavin AC (2002)	11805826	4932	4932
YMR049C	YNL002C	ERB1	RLP7	N/A	RPL7	Affinity Capture-MS	Gavin AC (2002)	11805826	4932	4932
YMR049C	YGL111W	ERB1	NSA1	N/A	N/A	Affinity Capture-MS	Gavin AC (2002)	11805826	4932	4932
YMR049C	YGR103W	ERB1	NOP7	N/A	YPH1	Affinity Capture-MS	Gavin AC (2002)	11805826	4932	4932
YMR049C	YNL110C	ERB1	NOP15	N/A	N/A	Affinity Capture-MS	Gavin AC (2002)	11805826	4932	4932
YNL110C	YMR049C	NOP15	ERB1	N/A	N/A	Affinity Capture-MS	Gavin AC (2002)	11805826	4932	4932
YMR049C	YOR206W	ERB1	NOC2	N/A	N/A	Affinity Capture-MS	Gavin AC (2002)	11805826	4932	4932
YML126C	YFL039C	ERG13	ACT1	HMGS	ABY1|END7	Affinity Capture-MS	Gavin AC (2002)	11805826	4932	4932
YML126C	YIL094C	ERG13	LYS12	HMGS	LYS10|LYS11	Affinity Capture-MS	Gavin AC (2002)	11805826	4932	4932
YML126C	YKL125W	ERG13	RRN3	HMGS	N/A	Affinity Capture-MS	Gavin AC (2002)	11805826	4932	4932
YML126C	YLR180W	ERG13	SAM1	HMGS	ETH10	Affinity Capture-MS	Gavin AC (2002)	11805826	4932	4932
YML126C	YNL119W	ERG13	NCS2	HMGS	N/A	Affinity Capture-MS	Gavin AC (2002)	11805826	4932	4932
YML130C	YML067C	ERO1	ERV41	N/A	N/A	Affinity Capture-MS	Gavin AC (2002)	11805826	4932	4932
YML130C	YAL042W	ERO1	ERV46	N/A	FUN9	Affinity Capture-MS	Gavin AC (2002)	11805826	4932	4932
YML130C	YLR342W	ERO1	FKS1	N/A	CND1|CWH53|ETG1|GSC1|PBR1	Affinity Capture-MS	Gavin AC (2002)	11805826	4932	4932
YML130C	YLR208W	ERO1	SEC13	N/A	ANU3	Affinity Capture-MS	Gavin AC (2002)	11805826	4932	4932
YAR002C-A	YGL200C	ERP1	EMP24	N/A	BST2	Affinity Capture-MS	Gavin AC (2002)	11805826	4932	4932
YAR002C-A	YAL007C	ERP1	ERP2	N/A	N/A	Affinity Capture-MS	Gavin AC (2002)	11805826	4932	4932
YAL007C	YAR002C-A	ERP2	ERP1	N/A	N/A	Affinity Capture-MS	Gavin AC (2002)	11805826	4932	4932
YAR002C-A	YML012W	ERP1	ERV25	N/A	N/A	Affinity Capture-MS	Gavin AC (2002)	11805826	4932	4932
YAR002C-A	YNL030W	ERP1	HHF2	N/A	N/A	Affinity Capture-MS	Gavin AC (2002)	11805826	4932	4932
YAR002C-A	YGR132C	ERP1	PHB1	N/A	N/A	Affinity Capture-MS	Gavin AC (2002)	11805826	4932	4932
YAL007C	YDR127W	ERP2	ARO1	N/A	N/A	Affinity Capture-MS	Gavin AC (2002)	11805826	4932	4932
YAL007C	YGL200C	ERP2	EMP24	N/A	BST2	Affinity Capture-MS	Gavin AC (2002)	11805826	4932	4932
YAL007C	YML012W	ERP2	ERV25	N/A	N/A	Affinity Capture-MS	Gavin AC (2002)	11805826	4932	4932
YAL007C	YLR342W	ERP2	FKS1	N/A	CND1|CWH53|ETG1|GSC1|PBR1	Affinity Capture-MS	Gavin AC (2002)	11805826	4932	4932
YAL007C	YMR290C	ERP2	HAS1	N/A	N/A	Affinity Capture-MS	Gavin AC (2002)	11805826	4932	4932
YAL007C	YER110C	ERP2	KAP123	N/A	YRB4	Affinity Capture-MS	Gavin AC (2002)	11805826	4932	4932
YAL007C	YPL211W	ERP2	NIP7	N/A	N/A	Affinity Capture-MS	Gavin AC (2002)	11805826	4932	4932
YAL007C	YDR087C	ERP2	RRP1	N/A	N/A	Affinity Capture-MS	Gavin AC (2002)	11805826	4932	4932
YAL007C	YDR101C	ERP2	ARX1	N/A	N/A	Affinity Capture-MS	Gavin AC (2002)	11805826	4932	4932
YOR244W	YFL039C	ESA1	ACT1	TAS1	ABY1|END7	Affinity Capture-MS	Gavin AC (2002)	11805826	4932	4932
YOR244W	YOL086C	ESA1	ADH1	TAS1	ADC1	Affinity Capture-MS	Gavin AC (2002)	11805826	4932	4932
YOR244W	YJL081C	ESA1	ARP4	TAS1	ACT3	Affinity Capture-MS	Gavin AC (2002)	11805826	4932	4932
YOR244W	YPR023C	ESA1	EAF3	TAS1	N/A	Affinity Capture-MS	Gavin AC (2002)	11805826	4932	4932
YOR244W	YHR099W	ESA1	TRA1	TAS1	N/A	Affinity Capture-MS	Gavin AC (2002)	11805826	4932	4932
YOR244W	YDR359C	ESA1	VID21	TAS1	EAF1	Affinity Capture-MS	Gavin AC (2002)	11805826	4932	4932
YOR244W	YNL107W	ESA1	YAF9	TAS1	N/A	Affinity Capture-MS	Gavin AC (2002)	11805826	4932	4932
YOR244W	YML007W	ESA1	YAP1	TAS1	PAR1|SNQ3	Affinity Capture-MS	Gavin AC (2002)	11805826	4932	4932
YBR102C	YLR166C	EXO	EXO	USA3	N/A	Affinity Capture-MS	Gavin AC (2002)	11805826	4932	4932
YBR102C	YER008C	EXO	EXO	USA3	PSL1	Affinity Capture-MS	Gavin AC (2002)	11805826	4932	4932
YBR102C	YDR166C	EXO	EXO	USA3	N/A	Affinity Capture-MS	Gavin AC (2002)	11805826	4932	4932
YBR102C	YIL068C	EXO	EXO	USA3	N/A	Affinity Capture-MS	Gavin AC (2002)	11805826	4932	4932
YBR102C	YPR055W	EXO	EXO	USA3	N/A	Affinity Capture-MS	Gavin AC (2002)	11805826	4932	4932
YBR102C	YML097C	EXO	VPS9	USA3	VPL31|VPT9	Affinity Capture-MS	Gavin AC (2002)	11805826	4932	4932
YDR021W	YNL271C	FAL1	BNI1	N/A	PPF3|SHE5	Affinity Capture-MS	Gavin AC (2002)	11805826	4932	4932
YJR093C	YDR301W	FIP1	CFT1	N/A	YHH1	Affinity Capture-MS	Gavin AC (2002)	11805826	4932	4932
YJR093C	YLR115W	FIP1	CFT2	N/A	YDH1	Affinity Capture-MS	Gavin AC (2002)	11805826	4932	4932
YJR093C	YKR002W	FIP1	PAP1	N/A	N/A	Affinity Capture-MS	Gavin AC (2002)	11805826	4932	4932
YKR002W	YJR093C	PAP1	FIP1	N/A	N/A	Affinity Capture-MS	Gavin AC (2002)	11805826	4932	4932
YJR093C	YNL317W	FIP1	PFS2	N/A	N/A	Affinity Capture-MS	Gavin AC (2002)	11805826	4932	4932
YJR093C	YAL043C	FIP1	PTA1	N/A	FUN39	Affinity Capture-MS	Gavin AC (2002)	11805826	4932	4932
YAL043C	YJR093C	PTA1	FIP1	FUN39	N/A	Affinity Capture-MS	Gavin AC (2002)	11805826	4932	4932
YJR093C	YMR061W	FIP1	RNA14	N/A	N/A	Affinity Capture-MS	Gavin AC (2002)	11805826	4932	4932
YMR061W	YJR093C	RNA14	FIP1	N/A	N/A	Affinity Capture-MS	Gavin AC (2002)	11805826	4932	4932
YJR093C	YGR156W	FIP1	PTI1	N/A	N/A	Affinity Capture-MS	Gavin AC (2002)	11805826	4932	4932
YJR093C	YKL059C	FIP1	MPE1	N/A	N/A	Affinity Capture-MS	Gavin AC (2002)	11805826	4932	4932
YKL059C	YJR093C	MPE1	FIP1	N/A	N/A	Affinity Capture-MS	Gavin AC (2002)	11805826	4932	4932
YJR093C	YLR221C	FIP1	RSA3	N/A	N/A	Affinity Capture-MS	Gavin AC (2002)	11805826	4932	4932
YJR093C	YML030W	FIP1	N/A	N/A	N/A	Affinity Capture-MS	Gavin AC (2002)	11805826	4932	4932
YJR093C	YLR277C	FIP1	YSH1	N/A	BRR5	Affinity Capture-MS	Gavin AC (2002)	11805826	4932	4932
YLR277C	YJR093C	YSH1	FIP1	BRR5	N/A	Affinity Capture-MS	Gavin AC (2002)	11805826	4932	4932
YNL135C	YNL023C	FPR1	FAP1	FKB1|RBP1	N/A	Affinity Capture-MS	Gavin AC (2002)	11805826	4932	4932
YNL135C	YLR005W	FPR1	SSL1	FKB1|RBP1	N/A	Affinity Capture-MS	Gavin AC (2002)	11805826	4932	4932
YNL135C	YDR311W	FPR1	TFB1	FKB1|RBP1	N/A	Affinity Capture-MS	Gavin AC (2002)	11805826	4932	4932
YLR060W	YFL022C	FRS1	FRS2	N/A	N/A	Affinity Capture-MS	Gavin AC (2002)	11805826	4932	4932
YBR207W	YOL086C	FTH1	ADH1	N/A	ADC1	Affinity Capture-MS	Gavin AC (2002)	11805826	4932	4932
YBR207W	YFL041W	FTH1	FET5	N/A	N/A	Affinity Capture-MS	Gavin AC (2002)	11805826	4932	4932
YBR207W	YLR342W	FTH1	FKS1	N/A	CND1|CWH53|ETG1|GSC1|PBR1	Affinity Capture-MS	Gavin AC (2002)	11805826	4932	4932
YBR207W	YEL022W	FTH1	GEA2	N/A	N/A	Affinity Capture-MS	Gavin AC (2002)	11805826	4932	4932
YBR207W	YER110C	FTH1	KAP123	N/A	YRB4	Affinity Capture-MS	Gavin AC (2002)	11805826	4932	4932
YBR207W	YER021W	FTH1	RPN3	N/A	SUN2	Affinity Capture-MS	Gavin AC (2002)	11805826	4932	4932
YHR089C	YLR175W	GAR1	CBF5	N/A	N/A	Affinity Capture-MS	Gavin AC (2002)	11805826	4932	4932
YHR089C	YDL051W	GAR1	LHP1	N/A	LAH1|YLA1	Affinity Capture-MS	Gavin AC (2002)	11805826	4932	4932
YHR089C	YBR084W	GAR1	MIS1	N/A	N/A	Affinity Capture-MS	Gavin AC (2002)	11805826	4932	4932
YHR089C	YNL005C	GAR1	MRP7	N/A	N/A	Affinity Capture-MS	Gavin AC (2002)	11805826	4932	4932
YHR089C	YPL043W	GAR1	NOP4	N/A	NOP77	Affinity Capture-MS	Gavin AC (2002)	11805826	4932	4932
YHR089C	YNL262W	GAR1	POL2	N/A	DUN2	Affinity Capture-MS	Gavin AC (2002)	11805826	4932	4932
YHR089C	YGL049C	GAR1	TIF4632	N/A	N/A	Affinity Capture-MS	Gavin AC (2002)	11805826	4932	4932
YHR089C	YBL004W	GAR1	UTP20	N/A	N/A	Affinity Capture-MS	Gavin AC (2002)	11805826	4932	4932
YHR089C	YDR496C	GAR1	PUF6	N/A	N/A	Affinity Capture-MS	Gavin AC (2002)	11805826	4932	4932
YHR089C	YKL014C	GAR1	URB1	N/A	NPA1	Affinity Capture-MS	Gavin AC (2002)	11805826	4932	4932
YHR089C	YPL012W	GAR1	RRP12	N/A	N/A	Affinity Capture-MS	Gavin AC (2002)	11805826	4932	4932
YOR260W	YER025W	GCD1	GCD11	TRA3	SUI4	Affinity Capture-MS	Gavin AC (2002)	11805826	4932	4932
YOR260W	YGR083C	GCD1	GCD2	TRA3	GCD12	Affinity Capture-MS	Gavin AC (2002)	11805826	4932	4932
YOR260W	YDR211W	GCD1	GCD6	TRA3	N/A	Affinity Capture-MS	Gavin AC (2002)	11805826	4932	4932
YDR211W	YOR260W	GCD6	GCD1	N/A	TRA3	Affinity Capture-MS	Gavin AC (2002)	11805826	4932	4932
YOR260W	YLR291C	GCD1	GCD7	TRA3	N/A	Affinity Capture-MS	Gavin AC (2002)	11805826	4932	4932
YOR260W	YKR026C	GCD1	GCN3	TRA3	AAS2	Affinity Capture-MS	Gavin AC (2002)	11805826	4932	4932
YKR026C	YOR260W	GCN3	GCD1	AAS2	TRA3	Affinity Capture-MS	Gavin AC (2002)	11805826	4932	4932
YOR260W	YLR044C	GCD1	PDC1	TRA3	N/A	Affinity Capture-MS	Gavin AC (2002)	11805826	4932	4932
YOR260W	YJR007W	GCD1	SUI2	TRA3	N/A	Affinity Capture-MS	Gavin AC (2002)	11805826	4932	4932
YOR260W	YPL237W	GCD1	SUI3	TRA3	N/A	Affinity Capture-MS	Gavin AC (2002)	11805826	4932	4932
YDR211W	YER025W	GCD6	GCD11	N/A	SUI4	Affinity Capture-MS	Gavin AC (2002)	11805826	4932	4932
YDR211W	YGR083C	GCD6	GCD2	N/A	GCD12	Affinity Capture-MS	Gavin AC (2002)	11805826	4932	4932
YDR211W	YLR291C	GCD6	GCD7	N/A	N/A	Affinity Capture-MS	Gavin AC (2002)	11805826	4932	4932
YDR211W	YKR026C	GCD6	GCN3	N/A	AAS2	Affinity Capture-MS	Gavin AC (2002)	11805826	4932	4932
YKR026C	YDR211W	GCN3	GCD6	AAS2	N/A	Affinity Capture-MS	Gavin AC (2002)	11805826	4932	4932
YDR211W	YJR007W	GCD6	SUI2	N/A	N/A	Affinity Capture-MS	Gavin AC (2002)	11805826	4932	4932
YDR211W	YPL237W	GCD6	SUI3	N/A	N/A	Affinity Capture-MS	Gavin AC (2002)	11805826	4932	4932
YDR283C	YBL074C	GCN2	AAR2	AAS1	N/A	Affinity Capture-MS	Gavin AC (2002)	11805826	4932	4932
YDR283C	YGR091W	GCN2	PRP31	AAS1	N/A	Affinity Capture-MS	Gavin AC (2002)	11805826	4932	4932
YDR283C	YPR178W	GCN2	PRP4	AAS1	RNA4	Affinity Capture-MS	Gavin AC (2002)	11805826	4932	4932
YDR283C	YBR055C	GCN2	PRP6	AAS1	RNA6|TSM7269	Affinity Capture-MS	Gavin AC (2002)	11805826	4932	4932
YDR283C	YKL173W	GCN2	SNU114	AAS1	GIN10	Affinity Capture-MS	Gavin AC (2002)	11805826	4932	4932
YDR283C	YOR308C	GCN2	SNU66	AAS1	N/A	Affinity Capture-MS	Gavin AC (2002)	11805826	4932	4932
YDR283C	YLR409C	GCN2	UTP21	AAS1	N/A	Affinity Capture-MS	Gavin AC (2002)	11805826	4932	4932
YFR009W	YGL195W	GCN20	GCN1	N/A	N/A	Affinity Capture-MS	Gavin AC (2002)	11805826	4932	4932
YKR026C	YDL143W	GCN3	CCT4	AAS2	TCP4|ANC2	Affinity Capture-MS	Gavin AC (2002)	11805826	4932	4932
YKR026C	YGL206C	GCN3	CHC1	AAS2	SWA5	Affinity Capture-MS	Gavin AC (2002)	11805826	4932	4932
YKR026C	YER025W	GCN3	GCD11	AAS2	SUI4	Affinity Capture-MS	Gavin AC (2002)	11805826	4932	4932
YKR026C	YGR083C	GCN3	GCD2	AAS2	GCD12	Affinity Capture-MS	Gavin AC (2002)	11805826	4932	4932
YKR026C	YLR291C	GCN3	GCD7	AAS2	N/A	Affinity Capture-MS	Gavin AC (2002)	11805826	4932	4932
YKR026C	YHL032C	GCN3	GUT1	AAS2	N/A	Affinity Capture-MS	Gavin AC (2002)	11805826	4932	4932
YKR026C	YPL237W	GCN3	SUI3	AAS2	N/A	Affinity Capture-MS	Gavin AC (2002)	11805826	4932	4932
YER136W	YFL038C	GDI1	YPT1	SEC19	N/A	Affinity Capture-MS	Gavin AC (2002)	11805826	4932	4932
YER136W	YER031C	GDI1	YPT31	SEC19	YPT8	Affinity Capture-MS	Gavin AC (2002)	11805826	4932	4932
YER031C	YER136W	YPT31	GDI1	YPT8	SEC19	Affinity Capture-MS	Gavin AC (2002)	11805826	4932	4932
YER136W	YKR014C	GDI1	YPT52	SEC19	N/A	Affinity Capture-MS	Gavin AC (2002)	11805826	4932	4932
YHR108W	YGL206C	GGA2	CHC1	N/A	SWA5	Affinity Capture-MS	Gavin AC (2002)	11805826	4932	4932
YHR108W	YGL195W	GGA2	GCN1	N/A	N/A	Affinity Capture-MS	Gavin AC (2002)	11805826	4932	4932
YHR108W	YIL094C	GGA2	LYS12	N/A	LYS10|LYS11	Affinity Capture-MS	Gavin AC (2002)	11805826	4932	4932
YER122C	YDL145C	GLO3	COP1	N/A	RET1|EXO3|SOO1	Affinity Capture-MS	Gavin AC (2002)	11805826	4932	4932
YER122C	YNL287W	GLO3	SEC21	N/A	N/A	Affinity Capture-MS	Gavin AC (2002)	11805826	4932	4932
YER122C	YDR238C	GLO3	SEC26	N/A	N/A	Affinity Capture-MS	Gavin AC (2002)	11805826	4932	4932
YER122C	YGL137W	GLO3	SEC27	N/A	N/A	Affinity Capture-MS	Gavin AC (2002)	11805826	4932	4932
YGL142C	YML012W	GPI10	ERV25	N/A	N/A	Affinity Capture-MS	Gavin AC (2002)	11805826	4932	4932
YGR163W	YBR158W	GTR2	AMN1	N/A	CST13|ICS4	Affinity Capture-MS	Gavin AC (2002)	11805826	4932	4932
YGR163W	YGR098C	GTR2	ESP1	N/A	N/A	Affinity Capture-MS	Gavin AC (2002)	11805826	4932	4932
YGR163W	YPL235W	GTR2	RVB2	N/A	TIH2|TIP49|TIP49B	Affinity Capture-MS	Gavin AC (2002)	11805826	4932	4932
YGR163W	YGL207W	GTR2	SPT16	N/A	CDC68|SSF1	Affinity Capture-MS	Gavin AC (2002)	11805826	4932	4932
YGR163W	YCR015C	GTR2	N/A	N/A	N/A	Affinity Capture-MS	Gavin AC (2002)	11805826	4932	4932
YGR163W	YGR203W	GTR2	N/A	N/A	N/A	Affinity Capture-MS	Gavin AC (2002)	11805826	4932	4932
YGL237C	YOR358W	HAP2	HAP5	N/A	N/A	Affinity Capture-MS	Gavin AC (2002)	11805826	4932	4932
YPL001W	YEL056W	HAT1	HAT2	N/A	N/A	Affinity Capture-MS	Gavin AC (2002)	11805826	4932	4932
YEL056W	YPL001W	HAT2	HAT1	N/A	N/A	Affinity Capture-MS	Gavin AC (2002)	11805826	4932	4932
YPL001W	YLL022C	HAT1	HIF1	N/A	N/A	Affinity Capture-MS	Gavin AC (2002)	11805826	4932	4932
YPL001W	YMR309C	HAT1	NIP1	N/A	N/A	Affinity Capture-MS	Gavin AC (2002)	11805826	4932	4932
YPL001W	YOR361C	HAT1	PRT1	N/A	CDC63|DNA26	Affinity Capture-MS	Gavin AC (2002)	11805826	4932	4932
YPL001W	YBR079C	HAT1	RPG1	N/A	TIF32	Affinity Capture-MS	Gavin AC (2002)	11805826	4932	4932
YEL056W	YNL030W	HAT2	HHF2	N/A	N/A	Affinity Capture-MS	Gavin AC (2002)	11805826	4932	4932
YJL033W	YLR175W	HCA4	CBF5	DBP4|ECM24	N/A	Affinity Capture-MS	Gavin AC (2002)	11805826	4932	4932
YJL033W	YLR115W	HCA4	CFT2	DBP4|ECM24	YDH1	Affinity Capture-MS	Gavin AC (2002)	11805826	4932	4932
YJL033W	YJR093C	HCA4	FIP1	DBP4|ECM24	N/A	Affinity Capture-MS	Gavin AC (2002)	11805826	4932	4932
YJL033W	YER133W	HCA4	GLC7	DBP4|ECM24	CID1|DIS2	Affinity Capture-MS	Gavin AC (2002)	11805826	4932	4932
YJL033W	YMR290C	HCA4	HAS1	DBP4|ECM24	N/A	Affinity Capture-MS	Gavin AC (2002)	11805826	4932	4932
YJL033W	YDL014W	HCA4	NOP1	DBP4|ECM24	LOT3	Affinity Capture-MS	Gavin AC (2002)	11805826	4932	4932
YJL033W	YOL041C	HCA4	NOP12	DBP4|ECM24	N/A	Affinity Capture-MS	Gavin AC (2002)	11805826	4932	4932
YJL033W	YOR310C	HCA4	NOP58	DBP4|ECM24	NOP5	Affinity Capture-MS	Gavin AC (2002)	11805826	4932	4932
YJL033W	YKR002W	HCA4	PAP1	DBP4|ECM24	N/A	Affinity Capture-MS	Gavin AC (2002)	11805826	4932	4932
YJL033W	YNL317W	HCA4	PFS2	DBP4|ECM24	N/A	Affinity Capture-MS	Gavin AC (2002)	11805826	4932	4932
YJL033W	YAL043C	HCA4	PTA1	DBP4|ECM24	FUN39	Affinity Capture-MS	Gavin AC (2002)	11805826	4932	4932
YJL033W	YDR195W	HCA4	REF2	DBP4|ECM24	N/A	Affinity Capture-MS	Gavin AC (2002)	11805826	4932	4932
YJL033W	YMR061W	HCA4	RNA14	DBP4|ECM24	N/A	Affinity Capture-MS	Gavin AC (2002)	11805826	4932	4932
YJL033W	YLR197W	HCA4	SIK1	DBP4|ECM24	NOP56	Affinity Capture-MS	Gavin AC (2002)	11805826	4932	4932
YJL033W	YCL037C	HCA4	SRO9	DBP4|ECM24	N/A	Affinity Capture-MS	Gavin AC (2002)	11805826	4932	4932
YJL033W	YGR156W	HCA4	PTI1	DBP4|ECM24	N/A	Affinity Capture-MS	Gavin AC (2002)	11805826	4932	4932
YJL033W	YLR277C	HCA4	YSH1	DBP4|ECM24	BRR5	Affinity Capture-MS	Gavin AC (2002)	11805826	4932	4932
YNL021W	YPR179C	HDA1	HDA3	N/A	PLO1	Affinity Capture-MS	Gavin AC (2002)	11805826	4932	4932
YNL021W	YDR295C	HDA1	HDA2	N/A	PLO2	Affinity Capture-MS	Gavin AC (2002)	11805826	4932	4932
YBR009C	YDL070W	HHF1	BDF2	N/A	N/A	Affinity Capture-MS	Gavin AC (2002)	11805826	4932	4932
YBR009C	YGL190C	HHF1	CDC55	N/A	N/A	Affinity Capture-MS	Gavin AC (2002)	11805826	4932	4932
YBR009C	YGL019W	HHF1	CKB1	N/A	N/A	Affinity Capture-MS	Gavin AC (2002)	11805826	4932	4932
YBR009C	YKR054C	HHF1	DYN1	N/A	DHC1|PAC6	Affinity Capture-MS	Gavin AC (2002)	11805826	4932	4932
YBR009C	YMR176W	HHF1	ECM5	N/A	N/A	Affinity Capture-MS	Gavin AC (2002)	11805826	4932	4932
YBR009C	YEL046C	HHF1	GLY1	N/A	N/A	Affinity Capture-MS	Gavin AC (2002)	11805826	4932	4932
YBR009C	YPL001W	HHF1	HAT1	N/A	N/A	Affinity Capture-MS	Gavin AC (2002)	11805826	4932	4932
YBR009C	YER065C	HHF1	ICL1	N/A	N/A	Affinity Capture-MS	Gavin AC (2002)	11805826	4932	4932
YBR009C	YJR138W	HHF1	IML1	N/A	N/A	Affinity Capture-MS	Gavin AC (2002)	11805826	4932	4932
YBR009C	YER110C	HHF1	KAP123	N/A	YRB4	Affinity Capture-MS	Gavin AC (2002)	11805826	4932	4932
YBR009C	YNL132W	HHF1	KRE33	N/A	N/A	Affinity Capture-MS	Gavin AC (2002)	11805826	4932	4932
YBR009C	YMR021C	HHF1	MAC1	N/A	CUA1	Affinity Capture-MS	Gavin AC (2002)	11805826	4932	4932
YBR009C	YBR084W	HHF1	MIS1	N/A	N/A	Affinity Capture-MS	Gavin AC (2002)	11805826	4932	4932
YBR009C	YOR188W	HHF1	MSB1	N/A	N/A	Affinity Capture-MS	Gavin AC (2002)	11805826	4932	4932
YBR009C	YJR132W	HHF1	NMD5	N/A	KAP119	Affinity Capture-MS	Gavin AC (2002)	11805826	4932	4932
YBR009C	YGR240C	HHF1	PFK1	N/A	N/A	Affinity Capture-MS	Gavin AC (2002)	11805826	4932	4932
YBR009C	YDR300C	HHF1	PRO1	N/A	N/A	Affinity Capture-MS	Gavin AC (2002)	11805826	4932	4932
YBR009C	YGR170W	HHF1	PSD2	N/A	N/A	Affinity Capture-MS	Gavin AC (2002)	11805826	4932	4932
YBR009C	YMR308C	HHF1	PSE1	N/A	KAP121	Affinity Capture-MS	Gavin AC (2002)	11805826	4932	4932
YBR009C	YPR010C	HHF1	RPA135	N/A	RPA2|RRN2|SRP3	Affinity Capture-MS	Gavin AC (2002)	11805826	4932	4932
YBR009C	YPR110C	HHF1	RPC40	N/A	RPC5	Affinity Capture-MS	Gavin AC (2002)	11805826	4932	4932
YBR009C	YDR303C	HHF1	RSC3	N/A	N/A	Affinity Capture-MS	Gavin AC (2002)	11805826	4932	4932
YBR009C	YLR180W	HHF1	SAM1	N/A	ETH10	Affinity Capture-MS	Gavin AC (2002)	11805826	4932	4932
YBR009C	YBL088C	HHF1	TEL1	N/A	N/A	Affinity Capture-MS	Gavin AC (2002)	11805826	4932	4932
YBR009C	YER093C	HHF1	TSC11	N/A	AVO3	Affinity Capture-MS	Gavin AC (2002)	11805826	4932	4932
YBR009C	YDL058W	HHF1	USO1	N/A	INT1	Affinity Capture-MS	Gavin AC (2002)	11805826	4932	4932
YBR009C	YJL222W	HHF1	VTH2	N/A	N/A	Affinity Capture-MS	Gavin AC (2002)	11805826	4932	4932
YBR009C	YBL004W	HHF1	UTP20	N/A	N/A	Affinity Capture-MS	Gavin AC (2002)	11805826	4932	4932
YBR009C	YFR006W	HHF1	N/A	N/A	N/A	Affinity Capture-MS	Gavin AC (2002)	11805826	4932	4932
YBR009C	YLR106C	HHF1	MDN1	N/A	REA1	Affinity Capture-MS	Gavin AC (2002)	11805826	4932	4932
YBR009C	YLR239C	HHF1	LIP2	N/A	N/A	Affinity Capture-MS	Gavin AC (2002)	11805826	4932	4932
YBR009C	YOL054W	HHF1	PSH1	N/A	N/A	Affinity Capture-MS	Gavin AC (2002)	11805826	4932	4932
YCL030C	YDL160C	HIS4	DHH1	N/A	N/A	Affinity Capture-MS	Gavin AC (2002)	11805826	4932	4932
YCL030C	YLR044C	HIS4	PDC1	N/A	N/A	Affinity Capture-MS	Gavin AC (2002)	11805826	4932	4932
YCL030C	YLR180W	HIS4	SAM1	N/A	ETH10	Affinity Capture-MS	Gavin AC (2002)	11805826	4932	4932
YCL030C	YML124C	HIS4	TUB3	N/A	N/A	Affinity Capture-MS	Gavin AC (2002)	11805826	4932	4932
YOL123W	YMR064W	HRP1	AEP1	NAB4|NAB5	NCA1	Affinity Capture-MS	Gavin AC (2002)	11805826	4932	4932
YOL123W	YMR282C	HRP1	AEP2	NAB4|NAB5	ATP13	Affinity Capture-MS	Gavin AC (2002)	11805826	4932	4932
YOL123W	YDR023W	HRP1	SES1	NAB4|NAB5	N/A	Affinity Capture-MS	Gavin AC (2002)	11805826	4932	4932
YOL123W	YDR350C	HRP1	TCM10	NAB4|NAB5	ATP22	Affinity Capture-MS	Gavin AC (2002)	11805826	4932	4932
YOL123W	YDL060W	HRP1	TSR1	NAB4|NAB5	N/A	Affinity Capture-MS	Gavin AC (2002)	11805826	4932	4932
YOL133W	YOR319W	HRT1	HSH49	HRT2|RBX1|ROC1	N/A	Affinity Capture-MS	Gavin AC (2002)	11805826	4932	4932
YMR288W	YML049C	HSH155	RSE1	N/A	N/A	Affinity Capture-MS	Gavin AC (2002)	11805826	4932	4932
YML049C	YMR288W	RSE1	HSH155	N/A	N/A	Affinity Capture-MS	Gavin AC (2002)	11805826	4932	4932
YBR272C	YPL001W	HSM3	HAT1	N/A	N/A	Affinity Capture-MS	Gavin AC (2002)	11805826	4932	4932
YBR272C	YEL056W	HSM3	HAT2	N/A	N/A	Affinity Capture-MS	Gavin AC (2002)	11805826	4932	4932
YBR272C	YNL030W	HSM3	HHF2	N/A	N/A	Affinity Capture-MS	Gavin AC (2002)	11805826	4932	4932
YBR272C	YLL022C	HSM3	HIF1	N/A	N/A	Affinity Capture-MS	Gavin AC (2002)	11805826	4932	4932
YBR272C	YFR052W	HSM3	RPN12	N/A	NIN1	Affinity Capture-MS	Gavin AC (2002)	11805826	4932	4932
YBR272C	YER021W	HSM3	RPN3	N/A	SUN2	Affinity Capture-MS	Gavin AC (2002)	11805826	4932	4932
YBR272C	YDL097C	HSM3	RPN6	N/A	NAS4	Affinity Capture-MS	Gavin AC (2002)	11805826	4932	4932
YBR272C	YOR261C	HSM3	RPN8	N/A	N/A	Affinity Capture-MS	Gavin AC (2002)	11805826	4932	4932
YBR272C	YDR427W	HSM3	RPN9	N/A	N/A	Affinity Capture-MS	Gavin AC (2002)	11805826	4932	4932
YBR272C	YDL007W	HSM3	RPT2	N/A	YHS4|YTA5	Affinity Capture-MS	Gavin AC (2002)	11805826	4932	4932
YBR272C	YDR394W	HSM3	RPT3	N/A	YNT1|YTA2	Affinity Capture-MS	Gavin AC (2002)	11805826	4932	4932
YBR272C	YOR117W	HSM3	RPT5	N/A	YTA1	Affinity Capture-MS	Gavin AC (2002)	11805826	4932	4932
YBR272C	YGL048C	HSM3	RPT6	N/A	CIM3|CRL3|SCB68|SUG1	Affinity Capture-MS	Gavin AC (2002)	11805826	4932	4932
YBR272C	YOL054W	HSM3	PSH1	N/A	N/A	Affinity Capture-MS	Gavin AC (2002)	11805826	4932	4932
YOL068C	YBR103W	HST1	SIF2	N/A	EMB1	Affinity Capture-MS	Gavin AC (2002)	11805826	4932	4932
YBL002W	YPR175W	HTB2	DPB2	N/A	N/A	Affinity Capture-MS	Gavin AC (2002)	11805826	4932	4932
YBL002W	YDR121W	HTB2	DPB4	N/A	N/A	Affinity Capture-MS	Gavin AC (2002)	11805826	4932	4932
YBL002W	YBR245C	HTB2	ISW1	N/A	SGN2	Affinity Capture-MS	Gavin AC (2002)	11805826	4932	4932
YBL002W	YOR304W	HTB2	ISW2	N/A	N/A	Affinity Capture-MS	Gavin AC (2002)	11805826	4932	4932
YBL002W	YGL241W	HTB2	KAP114	N/A	N/A	Affinity Capture-MS	Gavin AC (2002)	11805826	4932	4932
YBL002W	YPL082C	HTB2	MOT1	N/A	BUR3|LPF4	Affinity Capture-MS	Gavin AC (2002)	11805826	4932	4932
YBL002W	YKR048C	HTB2	NAP1	N/A	N/A	Affinity Capture-MS	Gavin AC (2002)	11805826	4932	4932
YBL002W	YMR091C	HTB2	NPL6	N/A	RSC7	Affinity Capture-MS	Gavin AC (2002)	11805826	4932	4932
YBL002W	YNL262W	HTB2	POL2	N/A	DUN2	Affinity Capture-MS	Gavin AC (2002)	11805826	4932	4932
YBL002W	YOR207C	HTB2	RET1	N/A	PDS2|RPC128|RPC2	Affinity Capture-MS	Gavin AC (2002)	11805826	4932	4932
YBL002W	YPR010C	HTB2	RPA135	N/A	RPA2|RRN2|SRP3	Affinity Capture-MS	Gavin AC (2002)	11805826	4932	4932
YBL002W	YPR190C	HTB2	RPC82	N/A	RPC3	Affinity Capture-MS	Gavin AC (2002)	11805826	4932	4932
YBL002W	YOR116C	HTB2	RPO31	N/A	RPC1|RPC160	Affinity Capture-MS	Gavin AC (2002)	11805826	4932	4932
YBL002W	YIL126W	HTB2	STH1	N/A	NPS1	Affinity Capture-MS	Gavin AC (2002)	11805826	4932	4932
YBL002W	YOL006C	HTB2	TOP1	N/A	MAK1|MAK17	Affinity Capture-MS	Gavin AC (2002)	11805826	4932	4932
YBL002W	YKR001C	HTB2	VPS1	N/A	GRD1|LAM1|SPO15|VPL1|VPT26	Affinity Capture-MS	Gavin AC (2002)	11805826	4932	4932
YBL002W	YDR496C	HTB2	PUF6	N/A	N/A	Affinity Capture-MS	Gavin AC (2002)	11805826	4932	4932
YBR107C	YBR211C	IML3	AME1	MCM19	ARP100	Affinity Capture-MS	Gavin AC (2002)	11805826	4932	4932
YBR107C	YDR254W	IML3	CHL4	MCM19	CTF17|MCM17	Affinity Capture-MS	Gavin AC (2002)	11805826	4932	4932
YBR107C	YPL018W	IML3	CTF19	MCM19	MCM18	Affinity Capture-MS	Gavin AC (2002)	11805826	4932	4932
YBR107C	YDR318W	IML3	MCM21	MCM19	CTF5	Affinity Capture-MS	Gavin AC (2002)	11805826	4932	4932
YBR107C	YJR135C	IML3	MCM22	MCM19	N/A	Affinity Capture-MS	Gavin AC (2002)	11805826	4932	4932
YBR107C	YDR383C	IML3	NKP1	MCM19	N/A	Affinity Capture-MS	Gavin AC (2002)	11805826	4932	4932
YBR107C	YLR381W	IML3	CTF3	MCM19	CHL3	Affinity Capture-MS	Gavin AC (2002)	11805826	4932	4932
YBR011C	YMR267W	IPP1	PPA2	PPA1	IPP2	Affinity Capture-MS	Gavin AC (2002)	11805826	4932	4932
YBR011C	YGL120C	IPP1	PRP43	PPA1	N/A	Affinity Capture-MS	Gavin AC (2002)	11805826	4932	4932
YBR011C	YLR371W	IPP1	ROM2	PPA1	N/A	Affinity Capture-MS	Gavin AC (2002)	11805826	4932	4932
YBR011C	YLR425W	IPP1	TUS1	PPA1	SOP10	Affinity Capture-MS	Gavin AC (2002)	11805826	4932	4932
YBR011C	YDL203C	IPP1	N/A	PPA1	ACK1	Affinity Capture-MS	Gavin AC (2002)	11805826	4932	4932
YBR011C	YPL066W	IPP1	N/A	PPA1	N/A	Affinity Capture-MS	Gavin AC (2002)	11805826	4932	4932
YIL026C	YER110C	IRR1	KAP123	SCC3	YRB4	Affinity Capture-MS	Gavin AC (2002)	11805826	4932	4932
YNL265C	YOR260W	IST1	GCD1	N/A	TRA3	Affinity Capture-MS	Gavin AC (2002)	11805826	4932	4932
YNL265C	YGR083C	IST1	GCD2	N/A	GCD12	Affinity Capture-MS	Gavin AC (2002)	11805826	4932	4932
YNL265C	YDR211W	IST1	GCD6	N/A	N/A	Affinity Capture-MS	Gavin AC (2002)	11805826	4932	4932
YNL265C	YLR291C	IST1	GCD7	N/A	N/A	Affinity Capture-MS	Gavin AC (2002)	11805826	4932	4932
YNL265C	YKR026C	IST1	GCN3	N/A	AAS2	Affinity Capture-MS	Gavin AC (2002)	11805826	4932	4932
YNL265C	YDR300C	IST1	PRO1	N/A	N/A	Affinity Capture-MS	Gavin AC (2002)	11805826	4932	4932
YNL265C	YOL142W	IST1	RRP40	N/A	N/A	Affinity Capture-MS	Gavin AC (2002)	11805826	4932	4932
YNL265C	YGR095C	IST1	RRP46	N/A	N/A	Affinity Capture-MS	Gavin AC (2002)	11805826	4932	4932
YNL265C	YPL237W	IST1	SUI3	N/A	N/A	Affinity Capture-MS	Gavin AC (2002)	11805826	4932	4932
YNL265C	YGR194C	IST1	XKS1	N/A	N/A	Affinity Capture-MS	Gavin AC (2002)	11805826	4932	4932
YNL265C	YML071C	IST1	COG8	N/A	DOR1	Affinity Capture-MS	Gavin AC (2002)	11805826	4932	4932
YBR245C	YFR013W	ISW1	IOC3	SGN2	N/A	Affinity Capture-MS	Gavin AC (2002)	11805826	4932	4932
YBR245C	YGL133W	ISW1	ITC1	SGN2	N/A	Affinity Capture-MS	Gavin AC (2002)	11805826	4932	4932
YBR245C	YPL082C	ISW1	MOT1	SGN2	BUR3|LPF4	Affinity Capture-MS	Gavin AC (2002)	11805826	4932	4932
YPL082C	YBR245C	MOT1	ISW1	BUR3|LPF4	SGN2	Affinity Capture-MS	Gavin AC (2002)	11805826	4932	4932
YBR245C	YMR091C	ISW1	NPL6	SGN2	RSC7	Affinity Capture-MS	Gavin AC (2002)	11805826	4932	4932
YBR245C	YPR110C	ISW1	RPC40	SGN2	RPC5	Affinity Capture-MS	Gavin AC (2002)	11805826	4932	4932
YBR245C	YLR357W	ISW1	RSC2	SGN2	N/A	Affinity Capture-MS	Gavin AC (2002)	11805826	4932	4932
YBR245C	YKR008W	ISW1	RSC4	SGN2	N/A	Affinity Capture-MS	Gavin AC (2002)	11805826	4932	4932
YBR245C	YCR052W	ISW1	RSC6	SGN2	N/A	Affinity Capture-MS	Gavin AC (2002)	11805826	4932	4932
YBR245C	YFR037C	ISW1	RSC8	SGN2	SWH3	Affinity Capture-MS	Gavin AC (2002)	11805826	4932	4932
YBR245C	YOL004W	ISW1	SIN3	SGN2	CPE1|GAM2|RPD1|SDI1|SDS16|UME4	Affinity Capture-MS	Gavin AC (2002)	11805826	4932	4932
YOL004W	YBR245C	SIN3	ISW1	CPE1|GAM2|RPD1|SDI1|SDS16|UME4	SGN2	Affinity Capture-MS	Gavin AC (2002)	11805826	4932	4932
YBR245C	YKR001C	ISW1	VPS1	SGN2	GRD1|LAM1|SPO15|VPL1|VPT26	Affinity Capture-MS	Gavin AC (2002)	11805826	4932	4932
YBR245C	YLR033W	ISW1	RSC58	SGN2	N/A	Affinity Capture-MS	Gavin AC (2002)	11805826	4932	4932
YBR245C	YOL017W	ISW1	ESC8	SGN2	N/A	Affinity Capture-MS	Gavin AC (2002)	11805826	4932	4932
YOR304W	YOL086C	ISW2	ADH1	N/A	ADC1	Affinity Capture-MS	Gavin AC (2002)	11805826	4932	4932
YOR304W	YGL133W	ISW2	ITC1	N/A	N/A	Affinity Capture-MS	Gavin AC (2002)	11805826	4932	4932
YBR017C	YMR012W	KAP104	CLU1	N/A	TIF31	Affinity Capture-MS	Gavin AC (2002)	11805826	4932	4932
YBR017C	YHL030W	KAP104	ECM29	N/A	N/A	Affinity Capture-MS	Gavin AC (2002)	11805826	4932	4932
YBR017C	YGL195W	KAP104	GCN1	N/A	N/A	Affinity Capture-MS	Gavin AC (2002)	11805826	4932	4932
YBR017C	YOL123W	KAP104	HRP1	N/A	NAB4|NAB5	Affinity Capture-MS	Gavin AC (2002)	11805826	4932	4932
YBR017C	YER110C	KAP104	KAP123	N/A	YRB4	Affinity Capture-MS	Gavin AC (2002)	11805826	4932	4932
YBR017C	YGL122C	KAP104	NAB2	N/A	N/A	Affinity Capture-MS	Gavin AC (2002)	11805826	4932	4932
YIL125W	YDR148C	KGD1	KGD2	OGD1	N/A	Affinity Capture-MS	Gavin AC (2002)	11805826	4932	4932
YDR148C	YIL125W	KGD2	KGD1	N/A	OGD1	Affinity Capture-MS	Gavin AC (2002)	11805826	4932	4932
YIL125W	YPL213W	KGD1	LEA1	OGD1	N/A	Affinity Capture-MS	Gavin AC (2002)	11805826	4932	4932
YIL125W	YFL018C	KGD1	LPD1	OGD1	HPD1	Affinity Capture-MS	Gavin AC (2002)	11805826	4932	4932
YIL125W	YFR049W	KGD1	YMR31	OGD1	N/A	Affinity Capture-MS	Gavin AC (2002)	11805826	4932	4932
YDR148C	YMR012W	KGD2	CLU1	N/A	TIF31	Affinity Capture-MS	Gavin AC (2002)	11805826	4932	4932
YDR148C	YER110C	KGD2	KAP123	N/A	YRB4	Affinity Capture-MS	Gavin AC (2002)	11805826	4932	4932
YDR148C	YFL018C	KGD2	LPD1	N/A	HPD1	Affinity Capture-MS	Gavin AC (2002)	11805826	4932	4932
YDR148C	YLR180W	KGD2	SAM1	N/A	ETH10	Affinity Capture-MS	Gavin AC (2002)	11805826	4932	4932
YDR148C	YFR049W	KGD2	YMR31	N/A	N/A	Affinity Capture-MS	Gavin AC (2002)	11805826	4932	4932
YAR018C	YMR116C	KIN3	ASC1	FUN52|NPK1	CPC2	Affinity Capture-MS	Gavin AC (2002)	11805826	4932	4932
YAR018C	YHR064C	KIN3	SSZ1	FUN52|NPK1	PDR13	Affinity Capture-MS	Gavin AC (2002)	11805826	4932	4932
YAR018C	YGR285C	KIN3	ZUO1	FUN52|NPK1	N/A	Affinity Capture-MS	Gavin AC (2002)	11805826	4932	4932
YER036C	YPR036W	ARB1	VMA13	N/A	CLS11	Affinity Capture-MS	Gavin AC (2002)	11805826	4932	4932
YER036C	YDR101C	ARB1	ARX1	N/A	N/A	Affinity Capture-MS	Gavin AC (2002)	11805826	4932	4932
YER036C	YAL035W	ARB1	FUN12	N/A	yIF2	Affinity Capture-MS	Gavin AC (2002)	11805826	4932	4932
YER082C	YPL217C	UTP7	BMS1	KRE31	N/A	Affinity Capture-MS	Gavin AC (2002)	11805826	4932	4932
YER082C	YLR129W	UTP7	DIP2	KRE31	UTP12	Affinity Capture-MS	Gavin AC (2002)	11805826	4932	4932
YER082C	YNL132W	UTP7	KRE33	KRE31	N/A	Affinity Capture-MS	Gavin AC (2002)	11805826	4932	4932
YER082C	YJR002W	UTP7	MPP10	KRE31	N/A	Affinity Capture-MS	Gavin AC (2002)	11805826	4932	4932
YER082C	YPR112C	UTP7	MRD1	KRE31	N/A	Affinity Capture-MS	Gavin AC (2002)	11805826	4932	4932
YER082C	YPL126W	UTP7	NAN1	KRE31	UTP17	Affinity Capture-MS	Gavin AC (2002)	11805826	4932	4932
YER082C	YDL014W	UTP7	NOP1	KRE31	LOT3	Affinity Capture-MS	Gavin AC (2002)	11805826	4932	4932
YER082C	YCR057C	UTP7	PWP2	KRE31	UTP1|YCR055C|YCR058C	Affinity Capture-MS	Gavin AC (2002)	11805826	4932	4932
YCR057C	YER082C	PWP2	UTP7	UTP1|YCR055C|YCR058C	KRE31	Affinity Capture-MS	Gavin AC (2002)	11805826	4932	4932
YER082C	YLR197W	UTP7	SIK1	KRE31	NOP56	Affinity Capture-MS	Gavin AC (2002)	11805826	4932	4932
YER082C	YBL004W	UTP7	UTP20	KRE31	N/A	Affinity Capture-MS	Gavin AC (2002)	11805826	4932	4932
YER082C	YDR324C	UTP7	UTP4	KRE31	N/A	Affinity Capture-MS	Gavin AC (2002)	11805826	4932	4932
YER082C	YDR449C	UTP7	UTP6	KRE31	N/A	Affinity Capture-MS	Gavin AC (2002)	11805826	4932	4932
YER082C	YGR090W	UTP7	UTP22	KRE31	N/A	Affinity Capture-MS	Gavin AC (2002)	11805826	4932	4932
YGR090W	YER082C	UTP22	UTP7	N/A	KRE31	Affinity Capture-MS	Gavin AC (2002)	11805826	4932	4932
YER082C	YGR128C	UTP7	UTP8	KRE31	N/A	Affinity Capture-MS	Gavin AC (2002)	11805826	4932	4932
YER082C	YJL109C	UTP7	UTP10	KRE31	N/A	Affinity Capture-MS	Gavin AC (2002)	11805826	4932	4932
YER082C	YLR222C	UTP7	UTP13	KRE31	N/A	Affinity Capture-MS	Gavin AC (2002)	11805826	4932	4932
YER082C	YLR409C	UTP7	UTP21	KRE31	N/A	Affinity Capture-MS	Gavin AC (2002)	11805826	4932	4932
YER082C	YMR093W	UTP7	UTP15	KRE31	N/A	Affinity Capture-MS	Gavin AC (2002)	11805826	4932	4932
YER126C	YMR049C	NSA2	ERB1	N/A	N/A	Affinity Capture-MS	Gavin AC (2002)	11805826	4932	4932
YER126C	YMR290C	NSA2	HAS1	N/A	N/A	Affinity Capture-MS	Gavin AC (2002)	11805826	4932	4932
YER126C	YKL009W	NSA2	MRT4	N/A	N/A	Affinity Capture-MS	Gavin AC (2002)	11805826	4932	4932
YER126C	YPL093W	NSA2	NOG1	N/A	N/A	Affinity Capture-MS	Gavin AC (2002)	11805826	4932	4932
YER126C	YNL002C	NSA2	RLP7	N/A	RPL7	Affinity Capture-MS	Gavin AC (2002)	11805826	4932	4932
YER126C	YGR245C	NSA2	SDA1	N/A	N/A	Affinity Capture-MS	Gavin AC (2002)	11805826	4932	4932
YER126C	YCR072C	NSA2	N/A	N/A	RSA4	Affinity Capture-MS	Gavin AC (2002)	11805826	4932	4932
YER126C	YDR101C	NSA2	ARX1	N/A	N/A	Affinity Capture-MS	Gavin AC (2002)	11805826	4932	4932
YER126C	YER006W	NSA2	NUG1	N/A	N/A	Affinity Capture-MS	Gavin AC (2002)	11805826	4932	4932
YER126C	YHR197W	NSA2	RIX1	N/A	IPI2	Affinity Capture-MS	Gavin AC (2002)	11805826	4932	4932
YER126C	YNR053C	NSA2	NOG2	N/A	N/A	Affinity Capture-MS	Gavin AC (2002)	11805826	4932	4932
YER126C	YOR206W	NSA2	NOC2	N/A	N/A	Affinity Capture-MS	Gavin AC (2002)	11805826	4932	4932
YNL132W	YHL030W	KRE33	ECM29	N/A	N/A	Affinity Capture-MS	Gavin AC (2002)	11805826	4932	4932
YNL132W	YGL195W	KRE33	GCN1	N/A	N/A	Affinity Capture-MS	Gavin AC (2002)	11805826	4932	4932
YNL132W	YKL101W	KRE33	HSL1	N/A	NIK1	Affinity Capture-MS	Gavin AC (2002)	11805826	4932	4932
YNL132W	YGL252C	KRE33	RTG2	N/A	N/A	Affinity Capture-MS	Gavin AC (2002)	11805826	4932	4932
YNL132W	YNL287W	KRE33	SEC21	N/A	N/A	Affinity Capture-MS	Gavin AC (2002)	11805826	4932	4932
YNL132W	YKR059W	KRE33	TIF1	N/A	N/A	Affinity Capture-MS	Gavin AC (2002)	11805826	4932	4932
YNL132W	YGR145W	KRE33	ENP2	N/A	N/A	Affinity Capture-MS	Gavin AC (2002)	11805826	4932	4932
YGL099W	YBR084W	LSG1	MIS1	KRE35	N/A	Affinity Capture-MS	Gavin AC (2002)	11805826	4932	4932
YGL099W	YHR170W	LSG1	NMD3	KRE35	SRC5	Affinity Capture-MS	Gavin AC (2002)	11805826	4932	4932
YHR170W	YGL099W	NMD3	LSG1	SRC5	KRE35	Affinity Capture-MS	Gavin AC (2002)	11805826	4932	4932
YGL099W	YBR267W	LSG1	REI1	KRE35	N/A	Affinity Capture-MS	Gavin AC (2002)	11805826	4932	4932
YBR267W	YGL099W	REI1	LSG1	N/A	KRE35	Affinity Capture-MS	Gavin AC (2002)	11805826	4932	4932
YGL099W	YDR101C	LSG1	ARX1	KRE35	N/A	Affinity Capture-MS	Gavin AC (2002)	11805826	4932	4932
YCL059C	YMR116C	KRR1	ASC1	N/A	CPC2	Affinity Capture-MS	Gavin AC (2002)	11805826	4932	4932
YCL059C	YDR299W	KRR1	BFR2	N/A	N/A	Affinity Capture-MS	Gavin AC (2002)	11805826	4932	4932
YCL059C	YPL217C	KRR1	BMS1	N/A	N/A	Affinity Capture-MS	Gavin AC (2002)	11805826	4932	4932
YCL059C	YMR128W	KRR1	ECM16	N/A	DHR1	Affinity Capture-MS	Gavin AC (2002)	11805826	4932	4932
YCL059C	YLR186W	KRR1	EMG1	N/A	NEP1	Affinity Capture-MS	Gavin AC (2002)	11805826	4932	4932
YCL059C	YHR148W	KRR1	IMP3	N/A	N/A	Affinity Capture-MS	Gavin AC (2002)	11805826	4932	4932
YCL059C	YER082C	KRR1	UTP7	N/A	KRE31	Affinity Capture-MS	Gavin AC (2002)	11805826	4932	4932
YCL059C	YNL132W	KRR1	KRE33	N/A	N/A	Affinity Capture-MS	Gavin AC (2002)	11805826	4932	4932
YCL059C	YER127W	KRR1	LCP5	N/A	N/A	Affinity Capture-MS	Gavin AC (2002)	11805826	4932	4932
YCL059C	YJR002W	KRR1	MPP10	N/A	N/A	Affinity Capture-MS	Gavin AC (2002)	11805826	4932	4932
YCL059C	YPL126W	KRR1	NAN1	N/A	UTP17	Affinity Capture-MS	Gavin AC (2002)	11805826	4932	4932
YCL059C	YDL014W	KRR1	NOP1	N/A	LOT3	Affinity Capture-MS	Gavin AC (2002)	11805826	4932	4932
YCL059C	YDL148C	KRR1	NOP14	N/A	UTP2	Affinity Capture-MS	Gavin AC (2002)	11805826	4932	4932
YCL059C	YPR137W	KRR1	RRP9	N/A	N/A	Affinity Capture-MS	Gavin AC (2002)	11805826	4932	4932
YCL059C	YLR197W	KRR1	SIK1	N/A	NOP56	Affinity Capture-MS	Gavin AC (2002)	11805826	4932	4932
YCL059C	YLL011W	KRR1	SOF1	N/A	N/A	Affinity Capture-MS	Gavin AC (2002)	11805826	4932	4932
YCL059C	YBL004W	KRR1	UTP20	N/A	N/A	Affinity Capture-MS	Gavin AC (2002)	11805826	4932	4932
YCL059C	YDL166C	KRR1	FAP7	N/A	N/A	Affinity Capture-MS	Gavin AC (2002)	11805826	4932	4932
YCL059C	YDR324C	KRR1	UTP4	N/A	N/A	Affinity Capture-MS	Gavin AC (2002)	11805826	4932	4932
YCL059C	YDR449C	KRR1	UTP6	N/A	N/A	Affinity Capture-MS	Gavin AC (2002)	11805826	4932	4932
YCL059C	YGR145W	KRR1	ENP2	N/A	N/A	Affinity Capture-MS	Gavin AC (2002)	11805826	4932	4932
YCL059C	YJL109C	KRR1	UTP10	N/A	N/A	Affinity Capture-MS	Gavin AC (2002)	11805826	4932	4932
YCL059C	YKR060W	KRR1	UTP30	N/A	N/A	Affinity Capture-MS	Gavin AC (2002)	11805826	4932	4932
YCL059C	YLR409C	KRR1	UTP21	N/A	N/A	Affinity Capture-MS	Gavin AC (2002)	11805826	4932	4932
YCL059C	YMR093W	KRR1	UTP15	N/A	N/A	Affinity Capture-MS	Gavin AC (2002)	11805826	4932	4932
YCL059C	YPR144C	KRR1	NOC4	N/A	UTP19	Affinity Capture-MS	Gavin AC (2002)	11805826	4932	4932
YDR037W	YDL126C	KRS1	CDC48	GCD5	N/A	Affinity Capture-MS	Gavin AC (2002)	11805826	4932	4932
YDR037W	YPR056W	KRS1	TFB4	GCD5	N/A	Affinity Capture-MS	Gavin AC (2002)	11805826	4932	4932
YOR181W	YGL206C	LAS17	CHC1	BEE1	SWA5	Affinity Capture-MS	Gavin AC (2002)	11805826	4932	4932
YOR181W	YNL084C	LAS17	END3	BEE1	N/A	Affinity Capture-MS	Gavin AC (2002)	11805826	4932	4932
YOR181W	YNL243W	LAS17	SLA2	BEE1	END4|MOP2	Affinity Capture-MS	Gavin AC (2002)	11805826	4932	4932
YOR181W	YFR024C-A	LAS17	LSB3	BEE1	YFR024C	Affinity Capture-MS	Gavin AC (2002)	11805826	4932	4932
YDR062W	YER177W	LCB2	BMH1	SCS1|TSC1	APR6	Affinity Capture-MS	Gavin AC (2002)	11805826	4932	4932
YDR062W	YDR099W	LCB2	BMH2	SCS1|TSC1	SCD3	Affinity Capture-MS	Gavin AC (2002)	11805826	4932	4932
YDR062W	YGR218W	LCB2	CRM1	SCS1|TSC1	KAP124|XPO1	Affinity Capture-MS	Gavin AC (2002)	11805826	4932	4932
YDR062W	YHL030W	LCB2	ECM29	SCS1|TSC1	N/A	Affinity Capture-MS	Gavin AC (2002)	11805826	4932	4932
YDR062W	YLR342W	LCB2	FKS1	SCS1|TSC1	CND1|CWH53|ETG1|GSC1|PBR1	Affinity Capture-MS	Gavin AC (2002)	11805826	4932	4932
YDR062W	YEL022W	LCB2	GEA2	SCS1|TSC1	N/A	Affinity Capture-MS	Gavin AC (2002)	11805826	4932	4932
YDR062W	YKL104C	LCB2	GFA1	SCS1|TSC1	N/A	Affinity Capture-MS	Gavin AC (2002)	11805826	4932	4932
YDR062W	YBR017C	LCB2	KAP104	SCS1|TSC1	N/A	Affinity Capture-MS	Gavin AC (2002)	11805826	4932	4932
YDR062W	YER110C	LCB2	KAP123	SCS1|TSC1	YRB4	Affinity Capture-MS	Gavin AC (2002)	11805826	4932	4932
YDR062W	YMR296C	LCB2	LCB1	SCS1|TSC1	END8|TSC2	Affinity Capture-MS	Gavin AC (2002)	11805826	4932	4932
YDR062W	YIL094C	LCB2	LYS12	SCS1|TSC1	LYS10|LYS11	Affinity Capture-MS	Gavin AC (2002)	11805826	4932	4932
YDR062W	YJR077C	LCB2	MIR1	SCS1|TSC1	N/A	Affinity Capture-MS	Gavin AC (2002)	11805826	4932	4932
YDR062W	YLR180W	LCB2	SAM1	SCS1|TSC1	ETH10	Affinity Capture-MS	Gavin AC (2002)	11805826	4932	4932
YDR062W	YDR502C	LCB2	SAM2	SCS1|TSC1	ETH2	Affinity Capture-MS	Gavin AC (2002)	11805826	4932	4932
YDR062W	YHR020W	LCB2	N/A	SCS1|TSC1	N/A	Affinity Capture-MS	Gavin AC (2002)	11805826	4932	4932
YGL009C	YOL086C	LEU1	ADH1	N/A	ADC1	Affinity Capture-MS	Gavin AC (2002)	11805826	4932	4932
YJL124C	YNL118C	LSM1	DCP2	SPB8	PSU1	Affinity Capture-MS	Gavin AC (2002)	11805826	4932	4932
YJL124C	YDL160C	LSM1	DHH1	SPB8	N/A	Affinity Capture-MS	Gavin AC (2002)	11805826	4932	4932
YJL124C	YDR037W	LSM1	KRS1	SPB8	GCD5	Affinity Capture-MS	Gavin AC (2002)	11805826	4932	4932
YJL124C	YBL026W	LSM1	LSM2	SPB8	SMX5|SNP3	Affinity Capture-MS	Gavin AC (2002)	11805826	4932	4932
YJL124C	YLR438C-A	LSM1	LSM3	SPB8	SMX4|USS2	Affinity Capture-MS	Gavin AC (2002)	11805826	4932	4932
YJL124C	YER112W	LSM1	LSM4	SPB8	SDB23|USS1	Affinity Capture-MS	Gavin AC (2002)	11805826	4932	4932
YJL124C	YER146W	LSM1	LSM5	SPB8	N/A	Affinity Capture-MS	Gavin AC (2002)	11805826	4932	4932
YER146W	YJL124C	LSM5	LSM1	N/A	SPB8	Affinity Capture-MS	Gavin AC (2002)	11805826	4932	4932
YJL124C	YDR378C	LSM1	LSM6	SPB8	N/A	Affinity Capture-MS	Gavin AC (2002)	11805826	4932	4932
YJL124C	YMR080C	LSM1	NAM7	SPB8	IFS2|MOF4|UPF1	Affinity Capture-MS	Gavin AC (2002)	11805826	4932	4932
YJL124C	YCR077C	LSM1	PAT1	SPB8	MRT1	Affinity Capture-MS	Gavin AC (2002)	11805826	4932	4932
YER146W	YBL026W	LSM5	LSM2	N/A	SMX5|SNP3	Affinity Capture-MS	Gavin AC (2002)	11805826	4932	4932
YER146W	YCR077C	LSM5	PAT1	N/A	MRT1	Affinity Capture-MS	Gavin AC (2002)	11805826	4932	4932
YER146W	YPR178W	LSM5	PRP4	N/A	RNA4	Affinity Capture-MS	Gavin AC (2002)	11805826	4932	4932
YER146W	YBR055C	LSM5	PRP6	N/A	RNA6|TSM7269	Affinity Capture-MS	Gavin AC (2002)	11805826	4932	4932
YER146W	YKL173W	LSM5	SNU114	N/A	GIN10	Affinity Capture-MS	Gavin AC (2002)	11805826	4932	4932
YNL147W	YOL139C	LSM7	CDC33	N/A	TIF45	Affinity Capture-MS	Gavin AC (2002)	11805826	4932	4932
YNL147W	YDL160C	LSM7	DHH1	N/A	N/A	Affinity Capture-MS	Gavin AC (2002)	11805826	4932	4932
YNL147W	YPR082C	LSM7	DIB1	N/A	SNU16	Affinity Capture-MS	Gavin AC (2002)	11805826	4932	4932
YNL147W	YJL124C	LSM7	LSM1	N/A	SPB8	Affinity Capture-MS	Gavin AC (2002)	11805826	4932	4932
YNL147W	YBL026W	LSM7	LSM2	N/A	SMX5|SNP3	Affinity Capture-MS	Gavin AC (2002)	11805826	4932	4932
YNL147W	YER112W	LSM7	LSM4	N/A	SDB23|USS1	Affinity Capture-MS	Gavin AC (2002)	11805826	4932	4932
YNL147W	YDR378C	LSM7	LSM6	N/A	N/A	Affinity Capture-MS	Gavin AC (2002)	11805826	4932	4932
YNL147W	YCR077C	LSM7	PAT1	N/A	MRT1	Affinity Capture-MS	Gavin AC (2002)	11805826	4932	4932
YNL147W	YMR268C	LSM7	PRP24	N/A	N/A	Affinity Capture-MS	Gavin AC (2002)	11805826	4932	4932
YNL147W	YPR178W	LSM7	PRP4	N/A	RNA4	Affinity Capture-MS	Gavin AC (2002)	11805826	4932	4932
YNL147W	YBR055C	LSM7	PRP6	N/A	RNA6|TSM7269	Affinity Capture-MS	Gavin AC (2002)	11805826	4932	4932
YNL147W	YLR275W	LSM7	SMD2	N/A	N/A	Affinity Capture-MS	Gavin AC (2002)	11805826	4932	4932
YNL147W	YKL173W	LSM7	SNU114	N/A	GIN10	Affinity Capture-MS	Gavin AC (2002)	11805826	4932	4932
YNL147W	YDL098C	LSM7	SNU23	N/A	N/A	Affinity Capture-MS	Gavin AC (2002)	11805826	4932	4932
YNL147W	YOR308C	LSM7	SNU66	N/A	N/A	Affinity Capture-MS	Gavin AC (2002)	11805826	4932	4932
YNL006W	YHR174W	LST8	ENO2	N/A	N/A	Affinity Capture-MS	Gavin AC (2002)	11805826	4932	4932
YNL006W	YCR012W	LST8	PGK1	N/A	N/A	Affinity Capture-MS	Gavin AC (2002)	11805826	4932	4932
YAL024C	YHR158C	LTE1	KEL1	MSI2	N/A	Affinity Capture-MS	Gavin AC (2002)	11805826	4932	4932
YDL087C	YOL139C	LUC7	CDC33	EPE1|EXM2	TIF45	Affinity Capture-MS	Gavin AC (2002)	11805826	4932	4932
YDL087C	YMR288W	LUC7	HSH155	EPE1|EXM2	N/A	Affinity Capture-MS	Gavin AC (2002)	11805826	4932	4932
YDL087C	YHR086W	LUC7	NAM8	EPE1|EXM2	MRE2|MUD15	Affinity Capture-MS	Gavin AC (2002)	11805826	4932	4932
YHR086W	YDL087C	NAM8	LUC7	MRE2|MUD15	EPE1|EXM2	Affinity Capture-MS	Gavin AC (2002)	11805826	4932	4932
YDL087C	YML046W	LUC7	PRP39	EPE1|EXM2	N/A	Affinity Capture-MS	Gavin AC (2002)	11805826	4932	4932
YDL087C	YKL012W	LUC7	PRP40	EPE1|EXM2	N/A	Affinity Capture-MS	Gavin AC (2002)	11805826	4932	4932
YDL087C	YDR235W	LUC7	PRP42	EPE1|EXM2	MUD16|SNU65	Affinity Capture-MS	Gavin AC (2002)	11805826	4932	4932
YDL087C	YML049C	LUC7	RSE1	EPE1|EXM2	N/A	Affinity Capture-MS	Gavin AC (2002)	11805826	4932	4932
YDL087C	YER029C	LUC7	SMB1	EPE1|EXM2	N/A	Affinity Capture-MS	Gavin AC (2002)	11805826	4932	4932
YDL087C	YLR275W	LUC7	SMD2	EPE1|EXM2	N/A	Affinity Capture-MS	Gavin AC (2002)	11805826	4932	4932
YDL087C	YLR147C	LUC7	SMD3	EPE1|EXM2	SLT16	Affinity Capture-MS	Gavin AC (2002)	11805826	4932	4932
YDL087C	YPR182W	LUC7	SMX3	EPE1|EXM2	N/A	Affinity Capture-MS	Gavin AC (2002)	11805826	4932	4932
YPR182W	YDL087C	SMX3	LUC7	N/A	EPE1|EXM2	Affinity Capture-MS	Gavin AC (2002)	11805826	4932	4932
YDL087C	YIL061C	LUC7	SNP1	EPE1|EXM2	N/A	Affinity Capture-MS	Gavin AC (2002)	11805826	4932	4932
YIL061C	YDL087C	SNP1	LUC7	N/A	EPE1|EXM2	Affinity Capture-MS	Gavin AC (2002)	11805826	4932	4932
YDL087C	YKL173W	LUC7	SNU114	EPE1|EXM2	GIN10	Affinity Capture-MS	Gavin AC (2002)	11805826	4932	4932
YDL087C	YDR240C	LUC7	SNU56	EPE1|EXM2	MUD10	Affinity Capture-MS	Gavin AC (2002)	11805826	4932	4932
YDL087C	YGR013W	LUC7	SNU71	EPE1|EXM2	N/A	Affinity Capture-MS	Gavin AC (2002)	11805826	4932	4932
YDL087C	YMR125W	LUC7	STO1	EPE1|EXM2	CBC1|CBP80|GCR3|SUT1	Affinity Capture-MS	Gavin AC (2002)	11805826	4932	4932
YMR125W	YDL087C	STO1	LUC7	CBC1|CBP80|GCR3|SUT1	EPE1|EXM2	Affinity Capture-MS	Gavin AC (2002)	11805826	4932	4932
YDL087C	YGR162W	LUC7	TIF4631	EPE1|EXM2	N/A	Affinity Capture-MS	Gavin AC (2002)	11805826	4932	4932
YDL087C	YLR298C	LUC7	YHC1	EPE1|EXM2	N/A	Affinity Capture-MS	Gavin AC (2002)	11805826	4932	4932
YLR298C	YDL087C	YHC1	LUC7	N/A	EPE1|EXM2	Affinity Capture-MS	Gavin AC (2002)	11805826	4932	4932
YBR115C	YGL154C	LYS2	LYS5	N/A	N/A	Affinity Capture-MS	Gavin AC (2002)	11805826	4932	4932
YPR051W	YEL053C	MAK3	MAK10	N/A	N/A	Affinity Capture-MS	Gavin AC (2002)	11805826	4932	4932
YPR051W	YCR020C-A	MAK3	MAK31	N/A	LSM9|SMX1	Affinity Capture-MS	Gavin AC (2002)	11805826	4932	4932
YBR142W	YMR012W	MAK5	CLU1	N/A	TIF31	Affinity Capture-MS	Gavin AC (2002)	11805826	4932	4932
YBR142W	YJL005W	MAK5	CYR1	N/A	CDC35|FIL1|HSR1|SRA4|TSM0185	Affinity Capture-MS	Gavin AC (2002)	11805826	4932	4932
YBR142W	YMR049C	MAK5	ERB1	N/A	N/A	Affinity Capture-MS	Gavin AC (2002)	11805826	4932	4932
YBR142W	YGL195W	MAK5	GCN1	N/A	N/A	Affinity Capture-MS	Gavin AC (2002)	11805826	4932	4932
YBR142W	YMR290C	MAK5	HAS1	N/A	N/A	Affinity Capture-MS	Gavin AC (2002)	11805826	4932	4932
YBR142W	YPL093W	MAK5	NOG1	N/A	N/A	Affinity Capture-MS	Gavin AC (2002)	11805826	4932	4932
YBR142W	YOL041C	MAK5	NOP12	N/A	N/A	Affinity Capture-MS	Gavin AC (2002)	11805826	4932	4932
YBR142W	YNL061W	MAK5	NOP2	N/A	YNA1	Affinity Capture-MS	Gavin AC (2002)	11805826	4932	4932
YNL061W	YBR142W	NOP2	MAK5	YNA1	N/A	Affinity Capture-MS	Gavin AC (2002)	11805826	4932	4932
YBR142W	YPL043W	MAK5	NOP4	N/A	NOP77	Affinity Capture-MS	Gavin AC (2002)	11805826	4932	4932
YBR142W	YNL002C	MAK5	RLP7	N/A	RPL7	Affinity Capture-MS	Gavin AC (2002)	11805826	4932	4932
YBR142W	YDR170C	MAK5	SEC7	N/A	N/A	Affinity Capture-MS	Gavin AC (2002)	11805826	4932	4932
YBR142W	YLR398C	MAK5	SKI2	N/A	N/A	Affinity Capture-MS	Gavin AC (2002)	11805826	4932	4932
YBR142W	YDR496C	MAK5	PUF6	N/A	N/A	Affinity Capture-MS	Gavin AC (2002)	11805826	4932	4932
YBR142W	YGL111W	MAK5	NSA1	N/A	N/A	Affinity Capture-MS	Gavin AC (2002)	11805826	4932	4932
YBR142W	YKL014C	MAK5	URB1	N/A	NPA1	Affinity Capture-MS	Gavin AC (2002)	11805826	4932	4932
YBR142W	YMR163C	MAK5	N/A	N/A	INP2	Affinity Capture-MS	Gavin AC (2002)	11805826	4932	4932
YBR142W	YOR272W	MAK5	YTM1	N/A	N/A	Affinity Capture-MS	Gavin AC (2002)	11805826	4932	4932
YBR299W	YGR292W	MAL32	MAL12	N/A	N/A	Affinity Capture-MS	Gavin AC (2002)	11805826	4932	4932
YLR163C	YOL021C	MAS1	DIS3	MIF1	RRP44	Affinity Capture-MS	Gavin AC (2002)	11805826	4932	4932
YLR163C	YBR245C	MAS1	ISW1	MIF1	SGN2	Affinity Capture-MS	Gavin AC (2002)	11805826	4932	4932
YLR163C	YHR024C	MAS1	MAS2	MIF1	MIF2	Affinity Capture-MS	Gavin AC (2002)	11805826	4932	4932
YLR163C	YHR069C	MAS1	RRP4	MIF1	N/A	Affinity Capture-MS	Gavin AC (2002)	11805826	4932	4932
YLR163C	YLR086W	MAS1	SMC4	MIF1	N/A	Affinity Capture-MS	Gavin AC (2002)	11805826	4932	4932
YDL056W	YLR182W	MBP1	SWI6	N/A	PSL8|SDS11	Affinity Capture-MS	Gavin AC (2002)	11805826	4932	4932
YDL003W	YFL008W	MCD1	SMC1	PDS3|RHC21|SCC1	CHL10	Affinity Capture-MS	Gavin AC (2002)	11805826	4932	4932
YDL003W	YJL074C	MCD1	SMC3	PDS3|RHC21|SCC1	N/A	Affinity Capture-MS	Gavin AC (2002)	11805826	4932	4932
YDL003W	YER147C	MCD1	SCC4	PDS3|RHC21|SCC1	N/A	Affinity Capture-MS	Gavin AC (2002)	11805826	4932	4932
YBL023C	YDL171C	MCM2	GLT1	N/A	N/A	Affinity Capture-MS	Gavin AC (2002)	11805826	4932	4932
YBL023C	YPL001W	MCM2	HAT1	N/A	N/A	Affinity Capture-MS	Gavin AC (2002)	11805826	4932	4932
YGL201C	YLR274W	MCM6	CDC46	N/A	BOB1|MCM5	Affinity Capture-MS	Gavin AC (2002)	11805826	4932	4932
YGL201C	YDR427W	MCM6	RPN9	N/A	N/A	Affinity Capture-MS	Gavin AC (2002)	11805826	4932	4932
YGL201C	YDL185W	MCM6	TFP1	N/A	CLS8|VMA1	Affinity Capture-MS	Gavin AC (2002)	11805826	4932	4932
YAL010C	YPL235W	MDM10	RVB2	FUN37	TIH2|TIP49|TIP49B	Affinity Capture-MS	Gavin AC (2002)	11805826	4932	4932
YAL010C	YMR203W	MDM10	TOM40	FUN37	ISP42|MOM38	Affinity Capture-MS	Gavin AC (2002)	11805826	4932	4932
YAL010C	YJL066C	MDM10	MPM1	FUN37	N/A	Affinity Capture-MS	Gavin AC (2002)	11805826	4932	4932
YDL005C	YNR010W	MED2	CSE2	N/A	MED9	Affinity Capture-MS	Gavin AC (2002)	11805826	4932	4932
YDL005C	YOL051W	MED2	GAL11	N/A	ABE1|MED15|RAR3|SDS4|SPT13	Affinity Capture-MS	Gavin AC (2002)	11805826	4932	4932
YDL005C	YPR070W	MED2	MED1	N/A	N/A	Affinity Capture-MS	Gavin AC (2002)	11805826	4932	4932
YDL005C	YMR112C	MED2	MED11	N/A	N/A	Affinity Capture-MS	Gavin AC (2002)	11805826	4932	4932
YDL005C	YOR174W	MED2	MED4	N/A	N/A	Affinity Capture-MS	Gavin AC (2002)	11805826	4932	4932
YDL005C	YHR058C	MED2	MED6	N/A	N/A	Affinity Capture-MS	Gavin AC (2002)	11805826	4932	4932
YDL005C	YOL135C	MED2	MED7	N/A	N/A	Affinity Capture-MS	Gavin AC (2002)	11805826	4932	4932
YDL005C	YBR193C	MED2	MED8	N/A	N/A	Affinity Capture-MS	Gavin AC (2002)	11805826	4932	4932
YDL005C	YGL151W	MED2	NUT1	N/A	MED5	Affinity Capture-MS	Gavin AC (2002)	11805826	4932	4932
YDL005C	YPR168W	MED2	NUT2	N/A	MED10	Affinity Capture-MS	Gavin AC (2002)	11805826	4932	4932
YDL005C	YGL025C	MED2	PGD1	N/A	HRS1|MED3	Affinity Capture-MS	Gavin AC (2002)	11805826	4932	4932
YDL005C	YLR071C	MED2	RGR1	N/A	MED14	Affinity Capture-MS	Gavin AC (2002)	11805826	4932	4932
YDL005C	YBR079C	MED2	RPG1	N/A	TIF32	Affinity Capture-MS	Gavin AC (2002)	11805826	4932	4932
YDL005C	YER157W	MED2	COG3	N/A	GRD20|EXO4	Affinity Capture-MS	Gavin AC (2002)	11805826	4932	4932
YDL005C	YNL236W	MED2	SIN4	N/A	BEL2|GAL22|MED16|RYE1|SDI3|SSF5|SSN4|TSF3	Affinity Capture-MS	Gavin AC (2002)	11805826	4932	4932
YDL005C	YHR041C	MED2	SRB2	N/A	HRS2|MED20	Affinity Capture-MS	Gavin AC (2002)	11805826	4932	4932
YDL005C	YER022W	MED2	SRB4	N/A	MED17	Affinity Capture-MS	Gavin AC (2002)	11805826	4932	4932
YDL005C	YGR104C	MED2	SRB5	N/A	MED18	Affinity Capture-MS	Gavin AC (2002)	11805826	4932	4932
YDL005C	YBR253W	MED2	SRB6	N/A	MED22	Affinity Capture-MS	Gavin AC (2002)	11805826	4932	4932
YDL005C	YCR081W	MED2	SRB8	N/A	GIG1|MED12|NUT6|SSN5|YCR080W	Affinity Capture-MS	Gavin AC (2002)	11805826	4932	4932
YDL005C	YDR443C	MED2	SSN2	N/A	MED13|NUT8|RYE3|SCA1|SRB9|UME2	Affinity Capture-MS	Gavin AC (2002)	11805826	4932	4932
YDL005C	YNL189W	MED2	SRP1	N/A	KAP60|SCM1	Affinity Capture-MS	Gavin AC (2002)	11805826	4932	4932
YDL005C	YBR169C	MED2	SSE2	N/A	N/A	Affinity Capture-MS	Gavin AC (2002)	11805826	4932	4932
YDL005C	YPL042C	MED2	SSN3	N/A	CDK8|GIG2|NUT7|RYE5|SRB10|UME5	Affinity Capture-MS	Gavin AC (2002)	11805826	4932	4932
YDL005C	YML007W	MED2	YAP1	N/A	PAR1|SNQ3	Affinity Capture-MS	Gavin AC (2002)	11805826	4932	4932
YOL135C	YDR448W	MED7	ADA2	N/A	SWI8	Affinity Capture-MS	Gavin AC (2002)	11805826	4932	4932
YOL135C	YOL086C	MED7	ADH1	N/A	ADC1	Affinity Capture-MS	Gavin AC (2002)	11805826	4932	4932
YOL135C	YNR010W	MED7	CSE2	N/A	MED9	Affinity Capture-MS	Gavin AC (2002)	11805826	4932	4932
YOL135C	YHR174W	MED7	ENO2	N/A	N/A	Affinity Capture-MS	Gavin AC (2002)	11805826	4932	4932
YOL135C	YFR019W	MED7	FAB1	N/A	SVL7	Affinity Capture-MS	Gavin AC (2002)	11805826	4932	4932
YOL135C	YKL060C	MED7	FBA1	N/A	LOT1	Affinity Capture-MS	Gavin AC (2002)	11805826	4932	4932
YOL135C	YPR070W	MED7	MED1	N/A	N/A	Affinity Capture-MS	Gavin AC (2002)	11805826	4932	4932
YOL135C	YMR112C	MED7	MED11	N/A	N/A	Affinity Capture-MS	Gavin AC (2002)	11805826	4932	4932
YOL135C	YOR174W	MED7	MED4	N/A	N/A	Affinity Capture-MS	Gavin AC (2002)	11805826	4932	4932
YOL135C	YHR058C	MED7	MED6	N/A	N/A	Affinity Capture-MS	Gavin AC (2002)	11805826	4932	4932
YOL135C	YBR193C	MED7	MED8	N/A	N/A	Affinity Capture-MS	Gavin AC (2002)	11805826	4932	4932
YOL135C	YGL151W	MED7	NUT1	N/A	MED5	Affinity Capture-MS	Gavin AC (2002)	11805826	4932	4932
YOL135C	YCR012W	MED7	PGK1	N/A	N/A	Affinity Capture-MS	Gavin AC (2002)	11805826	4932	4932
YOL135C	YLR071C	MED7	RGR1	N/A	MED14	Affinity Capture-MS	Gavin AC (2002)	11805826	4932	4932
YOL135C	YNL236W	MED7	SIN4	N/A	BEL2|GAL22|MED16|RYE1|SDI3|SSF5|SSN4|TSF3	Affinity Capture-MS	Gavin AC (2002)	11805826	4932	4932
YOL135C	YHR041C	MED7	SRB2	N/A	HRS2|MED20	Affinity Capture-MS	Gavin AC (2002)	11805826	4932	4932
YOL135C	YER022W	MED7	SRB4	N/A	MED17	Affinity Capture-MS	Gavin AC (2002)	11805826	4932	4932
YOL135C	YGR104C	MED7	SRB5	N/A	MED18	Affinity Capture-MS	Gavin AC (2002)	11805826	4932	4932
YOL135C	YBR253W	MED7	SRB6	N/A	MED22	Affinity Capture-MS	Gavin AC (2002)	11805826	4932	4932
YBR253W	YOL135C	SRB6	MED7	MED22	N/A	Affinity Capture-MS	Gavin AC (2002)	11805826	4932	4932
YOL135C	YDR308C	MED7	SRB7	N/A	MED21	Affinity Capture-MS	Gavin AC (2002)	11805826	4932	4932
YOL135C	YCR081W	MED7	SRB8	N/A	GIG1|MED12|NUT6|SSN5|YCR080W	Affinity Capture-MS	Gavin AC (2002)	11805826	4932	4932
YOL135C	YDR443C	MED7	SSN2	N/A	MED13|NUT8|RYE3|SCA1|SRB9|UME2	Affinity Capture-MS	Gavin AC (2002)	11805826	4932	4932
YOL135C	YNL189W	MED7	SRP1	N/A	KAP60|SCM1	Affinity Capture-MS	Gavin AC (2002)	11805826	4932	4932
YOL135C	YGL112C	MED7	TAF6	N/A	TAF60	Affinity Capture-MS	Gavin AC (2002)	11805826	4932	4932
YOL135C	YKR059W	MED7	TIF1	N/A	N/A	Affinity Capture-MS	Gavin AC (2002)	11805826	4932	4932
YOL135C	YIL077C	MED7	N/A	N/A	N/A	Affinity Capture-MS	Gavin AC (2002)	11805826	4932	4932
YMR167W	YNL082W	MLH1	PMS1	PMS2	N/A	Affinity Capture-MS	Gavin AC (2002)	11805826	4932	4932
YNL082W	YMR167W	PMS1	MLH1	N/A	PMS2	Affinity Capture-MS	Gavin AC (2002)	11805826	4932	4932
YPL082C	YOL086C	MOT1	ADH1	BUR3|LPF4	ADC1	Affinity Capture-MS	Gavin AC (2002)	11805826	4932	4932
YPL082C	YGL195W	MOT1	GCN1	BUR3|LPF4	N/A	Affinity Capture-MS	Gavin AC (2002)	11805826	4932	4932
YPL082C	YLR044C	MOT1	PDC1	BUR3|LPF4	N/A	Affinity Capture-MS	Gavin AC (2002)	11805826	4932	4932
YPL082C	YER148W	MOT1	SPT15	BUR3|LPF4	BTF1|TBP1	Affinity Capture-MS	Gavin AC (2002)	11805826	4932	4932
YER148W	YPL082C	SPT15	MOT1	BTF1|TBP1	BUR3|LPF4	Affinity Capture-MS	Gavin AC (2002)	11805826	4932	4932
YPL082C	YKR001C	MOT1	VPS1	BUR3|LPF4	GRD1|LAM1|SPO15|VPL1|VPT26	Affinity Capture-MS	Gavin AC (2002)	11805826	4932	4932
YPL082C	YLR249W	MOT1	YEF3	BUR3|LPF4	TEF3	Affinity Capture-MS	Gavin AC (2002)	11805826	4932	4932
YHL004W	YMR186W	MRP4	HSC82	N/A	HSP90	Affinity Capture-MS	Gavin AC (2002)	11805826	4932	4932
YHL004W	YDR347W	MRP4	MRP1	N/A	N/A	Affinity Capture-MS	Gavin AC (2002)	11805826	4932	4932
YHL004W	YGR084C	MRP4	MRP13	N/A	N/A	Affinity Capture-MS	Gavin AC (2002)	11805826	4932	4932
YHL004W	YBL090W	MRP4	MRP21	N/A	MRP50	Affinity Capture-MS	Gavin AC (2002)	11805826	4932	4932
YHL004W	YPL118W	MRP4	MRP51	N/A	N/A	Affinity Capture-MS	Gavin AC (2002)	11805826	4932	4932
YHL004W	YDR337W	MRP4	MRPS28	N/A	N/A	Affinity Capture-MS	Gavin AC (2002)	11805826	4932	4932
YHL004W	YBR251W	MRP4	MRPS5	N/A	N/A	Affinity Capture-MS	Gavin AC (2002)	11805826	4932	4932
YBR251W	YHL004W	MRPS5	MRP4	N/A	N/A	Affinity Capture-MS	Gavin AC (2002)	11805826	4932	4932
YHL004W	YBR146W	MRP4	MRPS9	N/A	N/A	Affinity Capture-MS	Gavin AC (2002)	11805826	4932	4932
YHL004W	YNL137C	MRP4	NAM9	N/A	MNA6	Affinity Capture-MS	Gavin AC (2002)	11805826	4932	4932
YHL004W	YOR158W	MRP4	PET123	N/A	N/A	Affinity Capture-MS	Gavin AC (2002)	11805826	4932	4932
YHL004W	YDR041W	MRP4	RSM10	N/A	N/A	Affinity Capture-MS	Gavin AC (2002)	11805826	4932	4932
YHL004W	YNR037C	MRP4	RSM19	N/A	N/A	Affinity Capture-MS	Gavin AC (2002)	11805826	4932	4932
YHL004W	YKL155C	MRP4	RSM22	N/A	N/A	Affinity Capture-MS	Gavin AC (2002)	11805826	4932	4932
YHL004W	YGL129C	MRP4	RSM23	N/A	N/A	Affinity Capture-MS	Gavin AC (2002)	11805826	4932	4932
YHL004W	YIL093C	MRP4	RSM25	N/A	N/A	Affinity Capture-MS	Gavin AC (2002)	11805826	4932	4932
YHL004W	YJR101W	MRP4	RSM26	N/A	N/A	Affinity Capture-MS	Gavin AC (2002)	11805826	4932	4932
YHL004W	YGR215W	MRP4	RSM27	N/A	N/A	Affinity Capture-MS	Gavin AC (2002)	11805826	4932	4932
YHL004W	YJR113C	MRP4	RSM7	N/A	N/A	Affinity Capture-MS	Gavin AC (2002)	11805826	4932	4932
YHL004W	YDR036C	MRP4	EHD3	N/A	MRP5	Affinity Capture-MS	Gavin AC (2002)	11805826	4932	4932
YDR036C	YHL004W	EHD3	MRP4	MRP5	N/A	Affinity Capture-MS	Gavin AC (2002)	11805826	4932	4932
YHL004W	YMR158W	MRP4	MRPS8	N/A	N/A	Affinity Capture-MS	Gavin AC (2002)	11805826	4932	4932
YHL004W	YMR188C	MRP4	MRPS17	N/A	N/A	Affinity Capture-MS	Gavin AC (2002)	11805826	4932	4932
YHL004W	YNL306W	MRP4	MRPS18	N/A	N/A	Affinity Capture-MS	Gavin AC (2002)	11805826	4932	4932
YHL004W	YOR243C	MRP4	PUS7	N/A	N/A	Affinity Capture-MS	Gavin AC (2002)	11805826	4932	4932
YNL284C	YDL145C	MRPL10	COP1	N/A	RET1|EXO3|SOO1	Affinity Capture-MS	Gavin AC (2002)	11805826	4932	4932
YNL284C	YPL204W	MRPL10	HRR25	N/A	N/A	Affinity Capture-MS	Gavin AC (2002)	11805826	4932	4932
YNL284C	YCR046C	MRPL10	IMG1	N/A	N/A	Affinity Capture-MS	Gavin AC (2002)	11805826	4932	4932
YNL284C	YCR071C	MRPL10	IMG2	N/A	N/A	Affinity Capture-MS	Gavin AC (2002)	11805826	4932	4932
YNL284C	YDR296W	MRPL10	MHR1	N/A	XTC1	Affinity Capture-MS	Gavin AC (2002)	11805826	4932	4932
YNL284C	YNL005C	MRPL10	MRP7	N/A	N/A	Affinity Capture-MS	Gavin AC (2002)	11805826	4932	4932
YNL284C	YBL038W	MRPL10	MRPL16	N/A	N/A	Affinity Capture-MS	Gavin AC (2002)	11805826	4932	4932
YBL038W	YNL284C	MRPL16	MRPL10	N/A	N/A	Affinity Capture-MS	Gavin AC (2002)	11805826	4932	4932
YNL284C	YNL252C	MRPL10	MRPL17	N/A	N/A	Affinity Capture-MS	Gavin AC (2002)	11805826	4932	4932
YNL284C	YOR150W	MRPL10	MRPL23	N/A	N/A	Affinity Capture-MS	Gavin AC (2002)	11805826	4932	4932
YNL284C	YMR193W	MRPL10	MRPL24	N/A	N/A	Affinity Capture-MS	Gavin AC (2002)	11805826	4932	4932
YNL284C	YBR282W	MRPL10	MRPL27	N/A	N/A	Affinity Capture-MS	Gavin AC (2002)	11805826	4932	4932
YNL284C	YDR462W	MRPL10	MRPL28	N/A	N/A	Affinity Capture-MS	Gavin AC (2002)	11805826	4932	4932
YNL284C	YMR024W	MRPL10	MRPL3	N/A	N/A	Affinity Capture-MS	Gavin AC (2002)	11805826	4932	4932
YNL284C	YDR322W	MRPL10	MRPL35	N/A	N/A	Affinity Capture-MS	Gavin AC (2002)	11805826	4932	4932
YNL284C	YBR122C	MRPL10	MRPL36	N/A	N/A	Affinity Capture-MS	Gavin AC (2002)	11805826	4932	4932
YNL284C	YML009C	MRPL10	MRPL39	N/A	N/A	Affinity Capture-MS	Gavin AC (2002)	11805826	4932	4932
YNL284C	YLR439W	MRPL10	MRPL4	N/A	N/A	Affinity Capture-MS	Gavin AC (2002)	11805826	4932	4932
YNL284C	YMR225C	MRPL10	MRPL44	N/A	YMR44	Affinity Capture-MS	Gavin AC (2002)	11805826	4932	4932
YNL284C	YHR147C	MRPL10	MRPL6	N/A	N/A	Affinity Capture-MS	Gavin AC (2002)	11805826	4932	4932
YNL284C	YDR237W	MRPL10	MRPL7	N/A	N/A	Affinity Capture-MS	Gavin AC (2002)	11805826	4932	4932
YNL284C	YOR201C	MRPL10	MRM1	N/A	PET56	Affinity Capture-MS	Gavin AC (2002)	11805826	4932	4932
YNL284C	YFR051C	MRPL10	RET2	N/A	N/A	Affinity Capture-MS	Gavin AC (2002)	11805826	4932	4932
YNL284C	YDR238C	MRPL10	SEC26	N/A	N/A	Affinity Capture-MS	Gavin AC (2002)	11805826	4932	4932
YNL284C	YGL137W	MRPL10	SEC27	N/A	N/A	Affinity Capture-MS	Gavin AC (2002)	11805826	4932	4932
YNL284C	YBL004W	MRPL10	UTP20	N/A	N/A	Affinity Capture-MS	Gavin AC (2002)	11805826	4932	4932
YNL284C	YDR116C	MRPL10	MRPL1	N/A	N/A	Affinity Capture-MS	Gavin AC (2002)	11805826	4932	4932
YNL284C	YER006W	MRPL10	NUG1	N/A	N/A	Affinity Capture-MS	Gavin AC (2002)	11805826	4932	4932
YBL038W	YER155C	MRPL16	BEM2	N/A	IPL2|SUP9|TSL1	Affinity Capture-MS	Gavin AC (2002)	11805826	4932	4932
YBL038W	YCL014W	MRPL16	BUD3	N/A	YCL012W	Affinity Capture-MS	Gavin AC (2002)	11805826	4932	4932
YBL038W	YJL005W	MRPL16	CYR1	N/A	CDC35|FIL1|HSR1|SRA4|TSM0185	Affinity Capture-MS	Gavin AC (2002)	11805826	4932	4932
YBL038W	YJR138W	MRPL16	IML1	N/A	N/A	Affinity Capture-MS	Gavin AC (2002)	11805826	4932	4932
YBL038W	YNL005C	MRPL16	MRP7	N/A	N/A	Affinity Capture-MS	Gavin AC (2002)	11805826	4932	4932
YBL038W	YKR085C	MRPL16	MRPL20	N/A	N/A	Affinity Capture-MS	Gavin AC (2002)	11805826	4932	4932
YBL038W	YOR150W	MRPL16	MRPL23	N/A	N/A	Affinity Capture-MS	Gavin AC (2002)	11805826	4932	4932
YBL038W	YDR462W	MRPL16	MRPL28	N/A	N/A	Affinity Capture-MS	Gavin AC (2002)	11805826	4932	4932
YBL038W	YMR024W	MRPL16	MRPL3	N/A	N/A	Affinity Capture-MS	Gavin AC (2002)	11805826	4932	4932
YBL038W	YDR322W	MRPL16	MRPL35	N/A	N/A	Affinity Capture-MS	Gavin AC (2002)	11805826	4932	4932
YBL038W	YLR439W	MRPL16	MRPL4	N/A	N/A	Affinity Capture-MS	Gavin AC (2002)	11805826	4932	4932
YBL038W	YDR237W	MRPL16	MRPL7	N/A	N/A	Affinity Capture-MS	Gavin AC (2002)	11805826	4932	4932
YBL038W	YJL063C	MRPL16	MRPL8	N/A	HRD238	Affinity Capture-MS	Gavin AC (2002)	11805826	4932	4932
YBL038W	YDR164C	MRPL16	SEC1	N/A	N/A	Affinity Capture-MS	Gavin AC (2002)	11805826	4932	4932
YBL038W	YOR290C	MRPL16	SNF2	N/A	GAM1|HAF1|SWI2|TYE3	Affinity Capture-MS	Gavin AC (2002)	11805826	4932	4932
YBL038W	YJL176C	MRPL16	SWI3	N/A	TYE2	Affinity Capture-MS	Gavin AC (2002)	11805826	4932	4932
YBL038W	YLR189C	MRPL16	ATG26	N/A	UGT51	Affinity Capture-MS	Gavin AC (2002)	11805826	4932	4932
YBL038W	YBL004W	MRPL16	UTP20	N/A	N/A	Affinity Capture-MS	Gavin AC (2002)	11805826	4932	4932
YBL038W	YML025C	MRPL16	YML6	N/A	N/A	Affinity Capture-MS	Gavin AC (2002)	11805826	4932	4932
YBL038W	YPR100W	MRPL16	MRPL51	N/A	N/A	Affinity Capture-MS	Gavin AC (2002)	11805826	4932	4932
YNL185C	YDR296W	MRPL19	MHR1	N/A	XTC1	Affinity Capture-MS	Gavin AC (2002)	11805826	4932	4932
YNL185C	YDR405W	MRPL19	MRP20	N/A	N/A	Affinity Capture-MS	Gavin AC (2002)	11805826	4932	4932
YNL185C	YNL005C	MRPL19	MRP7	N/A	N/A	Affinity Capture-MS	Gavin AC (2002)	11805826	4932	4932
YNL185C	YMR024W	MRPL19	MRPL3	N/A	N/A	Affinity Capture-MS	Gavin AC (2002)	11805826	4932	4932
YNL185C	YDR322W	MRPL19	MRPL35	N/A	N/A	Affinity Capture-MS	Gavin AC (2002)	11805826	4932	4932
YNL185C	YLR439W	MRPL19	MRPL4	N/A	N/A	Affinity Capture-MS	Gavin AC (2002)	11805826	4932	4932
YNL185C	YDR237W	MRPL19	MRPL7	N/A	N/A	Affinity Capture-MS	Gavin AC (2002)	11805826	4932	4932
YNL185C	YDR116C	MRPL19	MRPL1	N/A	N/A	Affinity Capture-MS	Gavin AC (2002)	11805826	4932	4932
YNL185C	YML025C	MRPL19	YML6	N/A	N/A	Affinity Capture-MS	Gavin AC (2002)	11805826	4932	4932
YGR220C	YCL014W	MRPL9	BUD3	N/A	YCL012W	Affinity Capture-MS	Gavin AC (2002)	11805826	4932	4932
YGR220C	YCR046C	MRPL9	IMG1	N/A	N/A	Affinity Capture-MS	Gavin AC (2002)	11805826	4932	4932
YGR220C	YCR071C	MRPL9	IMG2	N/A	N/A	Affinity Capture-MS	Gavin AC (2002)	11805826	4932	4932
YGR220C	YDR296W	MRPL9	MHR1	N/A	XTC1	Affinity Capture-MS	Gavin AC (2002)	11805826	4932	4932
YGR220C	YDR405W	MRPL9	MRP20	N/A	N/A	Affinity Capture-MS	Gavin AC (2002)	11805826	4932	4932
YGR220C	YKL167C	MRPL9	MRP49	N/A	N/A	Affinity Capture-MS	Gavin AC (2002)	11805826	4932	4932
YGR220C	YNL005C	MRPL9	MRP7	N/A	N/A	Affinity Capture-MS	Gavin AC (2002)	11805826	4932	4932
YGR220C	YKR006C	MRPL9	MRPL13	N/A	YK105	Affinity Capture-MS	Gavin AC (2002)	11805826	4932	4932
YGR220C	YKR085C	MRPL9	MRPL20	N/A	N/A	Affinity Capture-MS	Gavin AC (2002)	11805826	4932	4932
YGR220C	YMR193W	MRPL9	MRPL24	N/A	N/A	Affinity Capture-MS	Gavin AC (2002)	11805826	4932	4932
YGR220C	YGR076C	MRPL9	MRPL25	N/A	YMR26	Affinity Capture-MS	Gavin AC (2002)	11805826	4932	4932
YGR220C	YDR462W	MRPL9	MRPL28	N/A	N/A	Affinity Capture-MS	Gavin AC (2002)	11805826	4932	4932
YGR220C	YDR322W	MRPL9	MRPL35	N/A	N/A	Affinity Capture-MS	Gavin AC (2002)	11805826	4932	4932
YGR220C	YBR122C	MRPL9	MRPL36	N/A	N/A	Affinity Capture-MS	Gavin AC (2002)	11805826	4932	4932
YGR220C	YML009C	MRPL9	MRPL39	N/A	N/A	Affinity Capture-MS	Gavin AC (2002)	11805826	4932	4932
YGR220C	YLR439W	MRPL9	MRPL4	N/A	N/A	Affinity Capture-MS	Gavin AC (2002)	11805826	4932	4932
YGR220C	YMR225C	MRPL9	MRPL44	N/A	YMR44	Affinity Capture-MS	Gavin AC (2002)	11805826	4932	4932
YGR220C	YDR237W	MRPL9	MRPL7	N/A	N/A	Affinity Capture-MS	Gavin AC (2002)	11805826	4932	4932
YGR220C	YJL063C	MRPL9	MRPL8	N/A	HRD238	Affinity Capture-MS	Gavin AC (2002)	11805826	4932	4932
YGR220C	YGL120C	MRPL9	PRP43	N/A	N/A	Affinity Capture-MS	Gavin AC (2002)	11805826	4932	4932
YGR220C	YLR371W	MRPL9	ROM2	N/A	N/A	Affinity Capture-MS	Gavin AC (2002)	11805826	4932	4932
YGR220C	YNL236W	MRPL9	SIN4	N/A	BEL2|GAL22|MED16|RYE1|SDI3|SSF5|SSN4|TSF3	Affinity Capture-MS	Gavin AC (2002)	11805826	4932	4932
YGR220C	YBR198C	MRPL9	TAF5	N/A	TAF90	Affinity Capture-MS	Gavin AC (2002)	11805826	4932	4932
YGR220C	YLR189C	MRPL9	ATG26	N/A	UGT51	Affinity Capture-MS	Gavin AC (2002)	11805826	4932	4932
YGR220C	YBL004W	MRPL9	UTP20	N/A	N/A	Affinity Capture-MS	Gavin AC (2002)	11805826	4932	4932
YGR220C	YCR030C	MRPL9	SYP1	N/A	YCR029C-A	Affinity Capture-MS	Gavin AC (2002)	11805826	4932	4932
YGR220C	YDR115W	MRPL9	N/A	N/A	N/A	Affinity Capture-MS	Gavin AC (2002)	11805826	4932	4932
YGR220C	YDR116C	MRPL9	MRPL1	N/A	N/A	Affinity Capture-MS	Gavin AC (2002)	11805826	4932	4932
YGR220C	YER006W	MRPL9	NUG1	N/A	N/A	Affinity Capture-MS	Gavin AC (2002)	11805826	4932	4932
YGR220C	YGL064C	MRPL9	MRH4	N/A	N/A	Affinity Capture-MS	Gavin AC (2002)	11805826	4932	4932
YGR220C	YML025C	MRPL9	YML6	N/A	N/A	Affinity Capture-MS	Gavin AC (2002)	11805826	4932	4932
YGR220C	YPL183W-A	MRPL9	N/A	N/A	N/A	Affinity Capture-MS	Gavin AC (2002)	11805826	4932	4932
YBR251W	YER155C	MRPS5	BEM2	N/A	IPL2|SUP9|TSL1	Affinity Capture-MS	Gavin AC (2002)	11805826	4932	4932
YBR251W	YMR128W	MRPS5	ECM16	N/A	DHR1	Affinity Capture-MS	Gavin AC (2002)	11805826	4932	4932
YBR251W	YHR059W	MRPS5	FYV4	N/A	N/A	Affinity Capture-MS	Gavin AC (2002)	11805826	4932	4932
YBR251W	YDR347W	MRPS5	MRP1	N/A	N/A	Affinity Capture-MS	Gavin AC (2002)	11805826	4932	4932
YBR251W	YDL045W-A	MRPS5	MRP10	N/A	N/A	Affinity Capture-MS	Gavin AC (2002)	11805826	4932	4932
YBR251W	YGR084C	MRPS5	MRP13	N/A	N/A	Affinity Capture-MS	Gavin AC (2002)	11805826	4932	4932
YBR251W	YKL003C	MRPS5	MRP17	N/A	N/A	Affinity Capture-MS	Gavin AC (2002)	11805826	4932	4932
YBR251W	YBL090W	MRPS5	MRP21	N/A	MRP50	Affinity Capture-MS	Gavin AC (2002)	11805826	4932	4932
YBR251W	YPL118W	MRPS5	MRP51	N/A	N/A	Affinity Capture-MS	Gavin AC (2002)	11805826	4932	4932
YBR251W	YDR337W	MRPS5	MRPS28	N/A	N/A	Affinity Capture-MS	Gavin AC (2002)	11805826	4932	4932
YBR251W	YBR146W	MRPS5	MRPS9	N/A	N/A	Affinity Capture-MS	Gavin AC (2002)	11805826	4932	4932
YBR251W	YNL137C	MRPS5	NAM9	N/A	MNA6	Affinity Capture-MS	Gavin AC (2002)	11805826	4932	4932
YBR251W	YGR170W	MRPS5	PSD2	N/A	N/A	Affinity Capture-MS	Gavin AC (2002)	11805826	4932	4932
YBR251W	YDR041W	MRPS5	RSM10	N/A	N/A	Affinity Capture-MS	Gavin AC (2002)	11805826	4932	4932
YBR251W	YKL155C	MRPS5	RSM22	N/A	N/A	Affinity Capture-MS	Gavin AC (2002)	11805826	4932	4932
YBR251W	YGL129C	MRPS5	RSM23	N/A	N/A	Affinity Capture-MS	Gavin AC (2002)	11805826	4932	4932
YBR251W	YDR175C	MRPS5	RSM24	N/A	N/A	Affinity Capture-MS	Gavin AC (2002)	11805826	4932	4932
YBR251W	YIL093C	MRPS5	RSM25	N/A	N/A	Affinity Capture-MS	Gavin AC (2002)	11805826	4932	4932
YBR251W	YJR101W	MRPS5	RSM26	N/A	N/A	Affinity Capture-MS	Gavin AC (2002)	11805826	4932	4932
YBR251W	YGR215W	MRPS5	RSM27	N/A	N/A	Affinity Capture-MS	Gavin AC (2002)	11805826	4932	4932
YBR251W	YJR113C	MRPS5	RSM7	N/A	N/A	Affinity Capture-MS	Gavin AC (2002)	11805826	4932	4932
YBR251W	YGR162W	MRPS5	TIF4631	N/A	N/A	Affinity Capture-MS	Gavin AC (2002)	11805826	4932	4932
YBR251W	YOL115W	MRPS5	TRF4	N/A	PAP2	Affinity Capture-MS	Gavin AC (2002)	11805826	4932	4932
YBR251W	YNL186W	MRPS5	UBP10	N/A	DOT4	Affinity Capture-MS	Gavin AC (2002)	11805826	4932	4932
YBR251W	YBL004W	MRPS5	UTP20	N/A	N/A	Affinity Capture-MS	Gavin AC (2002)	11805826	4932	4932
YBR251W	YDR036C	MRPS5	EHD3	N/A	MRP5	Affinity Capture-MS	Gavin AC (2002)	11805826	4932	4932
YBR251W	YGR090W	MRPS5	UTP22	N/A	N/A	Affinity Capture-MS	Gavin AC (2002)	11805826	4932	4932
YBR251W	YGR150C	MRPS5	N/A	N/A	DMR1	Affinity Capture-MS	Gavin AC (2002)	11805826	4932	4932
YBR251W	YHR197W	MRPS5	RIX1	N/A	IPI2	Affinity Capture-MS	Gavin AC (2002)	11805826	4932	4932
YBR251W	YNL306W	MRPS5	MRPS18	N/A	N/A	Affinity Capture-MS	Gavin AC (2002)	11805826	4932	4932
YBR251W	YOR205C	MRPS5	FMP38	N/A	N/A	Affinity Capture-MS	Gavin AC (2002)	11805826	4932	4932
YBR251W	YOR243C	MRPS5	PUS7	N/A	N/A	Affinity Capture-MS	Gavin AC (2002)	11805826	4932	4932
YBR251W	YPL013C	MRPS5	MRPS16	N/A	N/A	Affinity Capture-MS	Gavin AC (2002)	11805826	4932	4932
YOL090W	YNL021W	MSH2	HDA1	PMS5	N/A	Affinity Capture-MS	Gavin AC (2002)	11805826	4932	4932
YOL090W	YMR186W	MSH2	HSC82	PMS5	HSP90	Affinity Capture-MS	Gavin AC (2002)	11805826	4932	4932
YOL090W	YPR179C	MSH2	HDA3	PMS5	PLO1	Affinity Capture-MS	Gavin AC (2002)	11805826	4932	4932
YOL090W	YDR295C	MSH2	HDA2	PMS5	PLO2	Affinity Capture-MS	Gavin AC (2002)	11805826	4932	4932
YOL090W	YOR323C	MSH2	PRO2	PMS5	N/A	Affinity Capture-MS	Gavin AC (2002)	11805826	4932	4932
YOL090W	YFR037C	MSH2	RSC8	PMS5	SWH3	Affinity Capture-MS	Gavin AC (2002)	11805826	4932	4932
YOL090W	YJL138C	MSH2	TIF2	PMS5	N/A	Affinity Capture-MS	Gavin AC (2002)	11805826	4932	4932
YOL090W	YBR025C	MSH2	N/A	PMS5	OLA1	Affinity Capture-MS	Gavin AC (2002)	11805826	4932	4932
YDR097C	YDR499W	MSH6	LCD1	PMS3	DDC2|PIE1	Affinity Capture-MS	Gavin AC (2002)	11805826	4932	4932
YDR097C	YBR136W	MSH6	MEC1	PMS3	ESR1|SAD3	Affinity Capture-MS	Gavin AC (2002)	11805826	4932	4932
YDR097C	YJR144W	MSH6	MGM101	PMS3	MGM9	Affinity Capture-MS	Gavin AC (2002)	11805826	4932	4932
YDR097C	YIR002C	MSH6	MPH1	PMS3	N/A	Affinity Capture-MS	Gavin AC (2002)	11805826	4932	4932
YDR097C	YOL090W	MSH6	MSH2	PMS3	PMS5	Affinity Capture-MS	Gavin AC (2002)	11805826	4932	4932
YDR097C	YCR092C	MSH6	MSH3	PMS3	N/A	Affinity Capture-MS	Gavin AC (2002)	11805826	4932	4932
YDR097C	YBR114W	MSH6	RAD16	PMS3	PSO5	Affinity Capture-MS	Gavin AC (2002)	11805826	4932	4932
YDR097C	YML032C	MSH6	RAD52	PMS3	N/A	Affinity Capture-MS	Gavin AC (2002)	11805826	4932	4932
YDR097C	YAR007C	MSH6	RFA1	PMS3	BUF2|FUN3|RPA1	Affinity Capture-MS	Gavin AC (2002)	11805826	4932	4932
YAR007C	YDR097C	RFA1	MSH6	BUF2|FUN3|RPA1	PMS3	Affinity Capture-MS	Gavin AC (2002)	11805826	4932	4932
YDR097C	YNL312W	MSH6	RFA2	PMS3	BUF1|RPA2	Affinity Capture-MS	Gavin AC (2002)	11805826	4932	4932
YDR097C	YJL173C	MSH6	RFA3	PMS3	RPA3	Affinity Capture-MS	Gavin AC (2002)	11805826	4932	4932
YDR097C	YCR028C-A	MSH6	RIM1	PMS3	N/A	Affinity Capture-MS	Gavin AC (2002)	11805826	4932	4932
YDR097C	YFR037C	MSH6	RSC8	PMS3	SWH3	Affinity Capture-MS	Gavin AC (2002)	11805826	4932	4932
YDR097C	YPL235W	MSH6	RVB2	PMS3	TIH2|TIP49|TIP49B	Affinity Capture-MS	Gavin AC (2002)	11805826	4932	4932
YDR097C	YMR190C	MSH6	SGS1	PMS3	N/A	Affinity Capture-MS	Gavin AC (2002)	11805826	4932	4932
YDR097C	YLR234W	MSH6	TOP3	PMS3	EDR1	Affinity Capture-MS	Gavin AC (2002)	11805826	4932	4932
YDR097C	YKR001C	MSH6	VPS1	PMS3	GRD1|LAM1|SPO15|VPL1|VPT26	Affinity Capture-MS	Gavin AC (2002)	11805826	4932	4932
YDR097C	YDL156W	MSH6	N/A	PMS3	N/A	Affinity Capture-MS	Gavin AC (2002)	11805826	4932	4932
YDR097C	YDL225W	MSH6	SHS1	PMS3	SEP7	Affinity Capture-MS	Gavin AC (2002)	11805826	4932	4932
YOR160W	YNR007C	MTR10	ATG3	KAP111	APG3|AUT1	Affinity Capture-MS	Gavin AC (2002)	11805826	4932	4932
YOR160W	YOL004W	MTR10	SIN3	KAP111	CPE1|GAM2|RPD1|SDI1|SDS16|UME4	Affinity Capture-MS	Gavin AC (2002)	11805826	4932	4932
YJL050W	YGL195W	MTR4	GCN1	DOB1	N/A	Affinity Capture-MS	Gavin AC (2002)	11805826	4932	4932
YJL050W	YPL190C	MTR4	NAB3	DOB1	HMD1	Affinity Capture-MS	Gavin AC (2002)	11805826	4932	4932
YBR119W	YPL178W	MUD1	CBC2	N/A	CBP20|MUD13|SAE1	Affinity Capture-MS	Gavin AC (2002)	11805826	4932	4932
YBR119W	YML046W	MUD1	PRP39	N/A	N/A	Affinity Capture-MS	Gavin AC (2002)	11805826	4932	4932
YBR119W	YKL012W	MUD1	PRP40	N/A	N/A	Affinity Capture-MS	Gavin AC (2002)	11805826	4932	4932
YBR119W	YDR235W	MUD1	PRP42	N/A	MUD16|SNU65	Affinity Capture-MS	Gavin AC (2002)	11805826	4932	4932
YBR119W	YIL061C	MUD1	SNP1	N/A	N/A	Affinity Capture-MS	Gavin AC (2002)	11805826	4932	4932
YBR119W	YDR240C	MUD1	SNU56	N/A	MUD10	Affinity Capture-MS	Gavin AC (2002)	11805826	4932	4932
YBR119W	YGR013W	MUD1	SNU71	N/A	N/A	Affinity Capture-MS	Gavin AC (2002)	11805826	4932	4932
YBR119W	YMR125W	MUD1	STO1	N/A	CBC1|CBP80|GCR3|SUT1	Affinity Capture-MS	Gavin AC (2002)	11805826	4932	4932
YMR125W	YBR119W	STO1	MUD1	CBC1|CBP80|GCR3|SUT1	N/A	Affinity Capture-MS	Gavin AC (2002)	11805826	4932	4932
YBR057C	YGL036W	MUM2	N/A	N/A	N/A	Affinity Capture-MS	Gavin AC (2002)	11805826	4932	4932
YBR057C	YKR031C	MUM2	SPO14	N/A	PLD1	Affinity Capture-MS	Gavin AC (2002)	11805826	4932	4932
YHR023W	YFL039C	MYO1	ACT1	N/A	ABY1|END7	Affinity Capture-MS	Gavin AC (2002)	11805826	4932	4932
YHR023W	YGL106W	MYO1	MLC1	N/A	N/A	Affinity Capture-MS	Gavin AC (2002)	11805826	4932	4932
YHR023W	YPR188C	MYO1	MLC2	N/A	N/A	Affinity Capture-MS	Gavin AC (2002)	11805826	4932	4932
YHR023W	YOR326W	MYO1	MYO2	N/A	CDC66	Affinity Capture-MS	Gavin AC (2002)	11805826	4932	4932
YHR023W	YAL029C	MYO1	MYO4	N/A	FUN22|SHE1	Affinity Capture-MS	Gavin AC (2002)	11805826	4932	4932
YOR326W	YBR109C	MYO2	CMD1	CDC66	N/A	Affinity Capture-MS	Gavin AC (2002)	11805826	4932	4932
YOR326W	YOL145C	MYO2	CTR9	CDC66	CDP1	Affinity Capture-MS	Gavin AC (2002)	11805826	4932	4932
YOR326W	YGL195W	MYO2	GCN1	CDC66	N/A	Affinity Capture-MS	Gavin AC (2002)	11805826	4932	4932
YOR326W	YIL070C	MYO2	MAM33	CDC66	N/A	Affinity Capture-MS	Gavin AC (2002)	11805826	4932	4932
YOR326W	YGL106W	MYO2	MLC1	CDC66	N/A	Affinity Capture-MS	Gavin AC (2002)	11805826	4932	4932
YOR326W	YJR132W	MYO2	NMD5	CDC66	KAP119	Affinity Capture-MS	Gavin AC (2002)	11805826	4932	4932
YOR326W	YDL111C	MYO2	RRP42	CDC66	N/A	Affinity Capture-MS	Gavin AC (2002)	11805826	4932	4932
YOR326W	YGR095C	MYO2	RRP46	CDC66	N/A	Affinity Capture-MS	Gavin AC (2002)	11805826	4932	4932
YOR326W	YOR001W	MYO2	RRP6	CDC66	N/A	Affinity Capture-MS	Gavin AC (2002)	11805826	4932	4932
YOR326W	YLR180W	MYO2	SAM1	CDC66	ETH10	Affinity Capture-MS	Gavin AC (2002)	11805826	4932	4932
YOR326W	YOR035C	MYO2	SHE4	CDC66	DIM1	Affinity Capture-MS	Gavin AC (2002)	11805826	4932	4932
YOR326W	YGR195W	MYO2	SKI6	CDC66	ECM20|RRP41	Affinity Capture-MS	Gavin AC (2002)	11805826	4932	4932
YAL029C	YFL039C	MYO4	ACT1	FUN22|SHE1	ABY1|END7	Affinity Capture-MS	Gavin AC (2002)	11805826	4932	4932
YAL029C	YOL086C	MYO4	ADH1	FUN22|SHE1	ADC1	Affinity Capture-MS	Gavin AC (2002)	11805826	4932	4932
YAL029C	YGL195W	MYO4	GCN1	FUN22|SHE1	N/A	Affinity Capture-MS	Gavin AC (2002)	11805826	4932	4932
YAL029C	YMR186W	MYO4	HSC82	FUN22|SHE1	HSP90	Affinity Capture-MS	Gavin AC (2002)	11805826	4932	4932
YAL029C	YER110C	MYO4	KAP123	FUN22|SHE1	YRB4	Affinity Capture-MS	Gavin AC (2002)	11805826	4932	4932
YAL029C	YGL106W	MYO4	MLC1	FUN22|SHE1	N/A	Affinity Capture-MS	Gavin AC (2002)	11805826	4932	4932
YAL029C	YMR309C	MYO4	NIP1	FUN22|SHE1	N/A	Affinity Capture-MS	Gavin AC (2002)	11805826	4932	4932
YAL029C	YKL130C	MYO4	SHE2	FUN22|SHE1	N/A	Affinity Capture-MS	Gavin AC (2002)	11805826	4932	4932
YAL029C	YBR130C	MYO4	SHE3	FUN22|SHE1	N/A	Affinity Capture-MS	Gavin AC (2002)	11805826	4932	4932
YBR130C	YAL029C	SHE3	MYO4	N/A	FUN22|SHE1	Affinity Capture-MS	Gavin AC (2002)	11805826	4932	4932
YAL029C	YDR101C	MYO4	ARX1	FUN22|SHE1	N/A	Affinity Capture-MS	Gavin AC (2002)	11805826	4932	4932
YAL029C	YLR249W	MYO4	YEF3	FUN22|SHE1	TEF3	Affinity Capture-MS	Gavin AC (2002)	11805826	4932	4932
YHR086W	YBR119W	NAM8	MUD1	MRE2|MUD15	N/A	Affinity Capture-MS	Gavin AC (2002)	11805826	4932	4932
YHR086W	YDR432W	NAM8	NPL3	MRE2|MUD15	MTR13|MTS1|NAB1|NOP3	Affinity Capture-MS	Gavin AC (2002)	11805826	4932	4932
YHR086W	YDL043C	NAM8	PRP11	MRE2|MUD15	RNA11	Affinity Capture-MS	Gavin AC (2002)	11805826	4932	4932
YHR086W	YML046W	NAM8	PRP39	MRE2|MUD15	N/A	Affinity Capture-MS	Gavin AC (2002)	11805826	4932	4932
YHR086W	YKL012W	NAM8	PRP40	MRE2|MUD15	N/A	Affinity Capture-MS	Gavin AC (2002)	11805826	4932	4932
YHR086W	YDR235W	NAM8	PRP42	MRE2|MUD15	MUD16|SNU65	Affinity Capture-MS	Gavin AC (2002)	11805826	4932	4932
YHR086W	YER029C	NAM8	SMB1	MRE2|MUD15	N/A	Affinity Capture-MS	Gavin AC (2002)	11805826	4932	4932
YHR086W	YLR275W	NAM8	SMD2	MRE2|MUD15	N/A	Affinity Capture-MS	Gavin AC (2002)	11805826	4932	4932
YHR086W	YLR147C	NAM8	SMD3	MRE2|MUD15	SLT16	Affinity Capture-MS	Gavin AC (2002)	11805826	4932	4932
YHR086W	YIL061C	NAM8	SNP1	MRE2|MUD15	N/A	Affinity Capture-MS	Gavin AC (2002)	11805826	4932	4932
YIL061C	YHR086W	SNP1	NAM8	N/A	MRE2|MUD15	Affinity Capture-MS	Gavin AC (2002)	11805826	4932	4932
YHR086W	YKL173W	NAM8	SNU114	MRE2|MUD15	GIN10	Affinity Capture-MS	Gavin AC (2002)	11805826	4932	4932
YHR086W	YDR240C	NAM8	SNU56	MRE2|MUD15	MUD10	Affinity Capture-MS	Gavin AC (2002)	11805826	4932	4932
YHR086W	YGR013W	NAM8	SNU71	MRE2|MUD15	N/A	Affinity Capture-MS	Gavin AC (2002)	11805826	4932	4932
YHR086W	YMR125W	NAM8	STO1	MRE2|MUD15	CBC1|CBP80|GCR3|SUT1	Affinity Capture-MS	Gavin AC (2002)	11805826	4932	4932
YHR086W	YGL049C	NAM8	TIF4632	MRE2|MUD15	N/A	Affinity Capture-MS	Gavin AC (2002)	11805826	4932	4932
YHR086W	YLR249W	NAM8	YEF3	MRE2|MUD15	TEF3	Affinity Capture-MS	Gavin AC (2002)	11805826	4932	4932
YHR086W	YLR298C	NAM8	YHC1	MRE2|MUD15	N/A	Affinity Capture-MS	Gavin AC (2002)	11805826	4932	4932
YLR298C	YHR086W	YHC1	NAM8	N/A	MRE2|MUD15	Affinity Capture-MS	Gavin AC (2002)	11805826	4932	4932
YKR048C	YDR507C	NAP1	GIN4	N/A	ERC47	Affinity Capture-MS	Gavin AC (2002)	11805826	4932	4932
YKR048C	YOL012C	NAP1	HTZ1	N/A	HTA3	Affinity Capture-MS	Gavin AC (2002)	11805826	4932	4932
YKR048C	YGL241W	NAP1	KAP114	N/A	N/A	Affinity Capture-MS	Gavin AC (2002)	11805826	4932	4932
YKR048C	YCL024W	NAP1	KCC4	N/A	N/A	Affinity Capture-MS	Gavin AC (2002)	11805826	4932	4932
YKR048C	YIL094C	NAP1	LYS12	N/A	LYS10|LYS11	Affinity Capture-MS	Gavin AC (2002)	11805826	4932	4932
YKR048C	YJR045C	NAP1	SSC1	N/A	ENS1	Affinity Capture-MS	Gavin AC (2002)	11805826	4932	4932
YKR048C	YNL078W	NAP1	NIS1	N/A	JIP1	Affinity Capture-MS	Gavin AC (2002)	11805826	4932	4932
YKR048C	YOL070C	NAP1	N/A	N/A	NBA1	Affinity Capture-MS	Gavin AC (2002)	11805826	4932	4932
YKR048C	YDR381W	NAP1	YRA1	N/A	SHE11	Affinity Capture-MS	Gavin AC (2002)	11805826	4932	4932
YDL040C	YMR116C	NAT1	ASC1	AAA1	CPC2	Affinity Capture-MS	Gavin AC (2002)	11805826	4932	4932
YGL091C	YIL129C	NBP35	TAO3	N/A	PAG1	Affinity Capture-MS	Gavin AC (2002)	11805826	4932	4932
YBL024W	YBR084W	NCL1	MIS1	TRM4	N/A	Affinity Capture-MS	Gavin AC (2002)	11805826	4932	4932
YBL024W	YNL284C	NCL1	MRPL10	TRM4	N/A	Affinity Capture-MS	Gavin AC (2002)	11805826	4932	4932
YBL024W	YDR382W	NCL1	RPP2B	TRM4	RPL45|YPA1	Affinity Capture-MS	Gavin AC (2002)	11805826	4932	4932
YDL002C	YFL039C	NHP10	ACT1	HMO2	ABY1|END7	Affinity Capture-MS	Gavin AC (2002)	11805826	4932	4932
YDL002C	YJL081C	NHP10	ARP4	HMO2	ACT3	Affinity Capture-MS	Gavin AC (2002)	11805826	4932	4932
YDL002C	YOR141C	NHP10	ARP8	HMO2	N/A	Affinity Capture-MS	Gavin AC (2002)	11805826	4932	4932
YDL002C	YGL150C	NHP10	INO80	HMO2	N/A	Affinity Capture-MS	Gavin AC (2002)	11805826	4932	4932
YDL002C	YBR245C	NHP10	ISW1	HMO2	SGN2	Affinity Capture-MS	Gavin AC (2002)	11805826	4932	4932
YDL002C	YOR304W	NHP10	ISW2	HMO2	N/A	Affinity Capture-MS	Gavin AC (2002)	11805826	4932	4932
YDL002C	YGL133W	NHP10	ITC1	HMO2	N/A	Affinity Capture-MS	Gavin AC (2002)	11805826	4932	4932
YDL002C	YLR357W	NHP10	RSC2	HMO2	N/A	Affinity Capture-MS	Gavin AC (2002)	11805826	4932	4932
YDL002C	YFR037C	NHP10	RSC8	HMO2	SWH3	Affinity Capture-MS	Gavin AC (2002)	11805826	4932	4932
YDL002C	YPL235W	NHP10	RVB2	HMO2	TIH2|TIP49|TIP49B	Affinity Capture-MS	Gavin AC (2002)	11805826	4932	4932
YDL002C	YKR001C	NHP10	VPS1	HMO2	GRD1|LAM1|SPO15|VPL1|VPT26	Affinity Capture-MS	Gavin AC (2002)	11805826	4932	4932
YDL002C	YER092W	NHP10	IES5	HMO2	N/A	Affinity Capture-MS	Gavin AC (2002)	11805826	4932	4932
YDL002C	YFL013C	NHP10	IES1	HMO2	N/A	Affinity Capture-MS	Gavin AC (2002)	11805826	4932	4932
YDL208W	YBL074C	NHP2	AAR2	N/A	N/A	Affinity Capture-MS	Gavin AC (2002)	11805826	4932	4932
YDL208W	YLR175W	NHP2	CBF5	N/A	N/A	Affinity Capture-MS	Gavin AC (2002)	11805826	4932	4932
YDL208W	YMR049C	NHP2	ERB1	N/A	N/A	Affinity Capture-MS	Gavin AC (2002)	11805826	4932	4932
YDL208W	YMR290C	NHP2	HAS1	N/A	N/A	Affinity Capture-MS	Gavin AC (2002)	11805826	4932	4932
YDL208W	YDL014W	NHP2	NOP1	N/A	LOT3	Affinity Capture-MS	Gavin AC (2002)	11805826	4932	4932
YDL208W	YPR178W	NHP2	PRP4	N/A	RNA4	Affinity Capture-MS	Gavin AC (2002)	11805826	4932	4932
YDL208W	YER029C	NHP2	SMB1	N/A	N/A	Affinity Capture-MS	Gavin AC (2002)	11805826	4932	4932
YDL208W	YKL173W	NHP2	SNU114	N/A	GIN10	Affinity Capture-MS	Gavin AC (2002)	11805826	4932	4932
YDL208W	YOR308C	NHP2	SNU66	N/A	N/A	Affinity Capture-MS	Gavin AC (2002)	11805826	4932	4932
YDL208W	YCL037C	NHP2	SRO9	N/A	N/A	Affinity Capture-MS	Gavin AC (2002)	11805826	4932	4932
YDL208W	YJL109C	NHP2	UTP10	N/A	N/A	Affinity Capture-MS	Gavin AC (2002)	11805826	4932	4932
YDL208W	YKL014C	NHP2	URB1	N/A	NPA1	Affinity Capture-MS	Gavin AC (2002)	11805826	4932	4932
YDL208W	YLR409C	NHP2	UTP21	N/A	N/A	Affinity Capture-MS	Gavin AC (2002)	11805826	4932	4932
YDL208W	YMR310C	NHP2	N/A	N/A	N/A	Affinity Capture-MS	Gavin AC (2002)	11805826	4932	4932
YDL208W	YOR206W	NHP2	NOC2	N/A	N/A	Affinity Capture-MS	Gavin AC (2002)	11805826	4932	4932
YBR089C-A	YFR013W	NHP6B	IOC3	YBR090C-A	N/A	Affinity Capture-MS	Gavin AC (2002)	11805826	4932	4932
YBR089C-A	YBR245C	NHP6B	ISW1	YBR090C-A	SGN2	Affinity Capture-MS	Gavin AC (2002)	11805826	4932	4932
YBR089C-A	YOR304W	NHP6B	ISW2	YBR090C-A	N/A	Affinity Capture-MS	Gavin AC (2002)	11805826	4932	4932
YBR089C-A	YGL133W	NHP6B	ITC1	YBR090C-A	N/A	Affinity Capture-MS	Gavin AC (2002)	11805826	4932	4932
YBR089C-A	YPL082C	NHP6B	MOT1	YBR090C-A	BUR3|LPF4	Affinity Capture-MS	Gavin AC (2002)	11805826	4932	4932
YBR089C-A	YAR007C	NHP6B	RFA1	YBR090C-A	BUF2|FUN3|RPA1	Affinity Capture-MS	Gavin AC (2002)	11805826	4932	4932
YBR089C-A	YJL026W	NHP6B	RNR2	YBR090C-A	CRT6	Affinity Capture-MS	Gavin AC (2002)	11805826	4932	4932
YBR089C-A	YNR003C	NHP6B	RPC34	YBR090C-A	N/A	Affinity Capture-MS	Gavin AC (2002)	11805826	4932	4932
YBR089C-A	YOR116C	NHP6B	RPO31	YBR090C-A	RPC1|RPC160	Affinity Capture-MS	Gavin AC (2002)	11805826	4932	4932
YBR089C-A	YFR037C	NHP6B	RSC8	YBR090C-A	SWH3	Affinity Capture-MS	Gavin AC (2002)	11805826	4932	4932
YBR089C-A	YPL235W	NHP6B	RVB2	YBR090C-A	TIH2|TIP49|TIP49B	Affinity Capture-MS	Gavin AC (2002)	11805826	4932	4932
YBR089C-A	YLR321C	NHP6B	SFH1	YBR090C-A	N/A	Affinity Capture-MS	Gavin AC (2002)	11805826	4932	4932
YBR089C-A	YIL126W	NHP6B	STH1	YBR090C-A	NPS1	Affinity Capture-MS	Gavin AC (2002)	11805826	4932	4932
YBR089C-A	YMR125W	NHP6B	STO1	YBR090C-A	CBC1|CBP80|GCR3|SUT1	Affinity Capture-MS	Gavin AC (2002)	11805826	4932	4932
YBR089C-A	YOR110W	NHP6B	TFC7	YBR090C-A	N/A	Affinity Capture-MS	Gavin AC (2002)	11805826	4932	4932
YBR089C-A	YKR001C	NHP6B	VPS1	YBR090C-A	GRD1|LAM1|SPO15|VPL1|VPT26	Affinity Capture-MS	Gavin AC (2002)	11805826	4932	4932
YBR089C-A	YLR033W	NHP6B	RSC58	YBR090C-A	N/A	Affinity Capture-MS	Gavin AC (2002)	11805826	4932	4932
YHR170W	YGR155W	NMD3	CYS4	SRC5	NHS5|STR4|VMA41	Affinity Capture-MS	Gavin AC (2002)	11805826	4932	4932
YHR170W	YBR267W	NMD3	REI1	SRC5	N/A	Affinity Capture-MS	Gavin AC (2002)	11805826	4932	4932
YHR170W	YDR101C	NMD3	ARX1	SRC5	N/A	Affinity Capture-MS	Gavin AC (2002)	11805826	4932	4932
YFR021W	YOL086C	ATG18	ADH1	AUT10|CVT18|NMR1|SVP1	ADC1	Affinity Capture-MS	Gavin AC (2002)	11805826	4932	4932
YFR021W	YNL242W	ATG18	ATG2	AUT10|CVT18|NMR1|SVP1	APG2|AUT8|SPO72	Affinity Capture-MS	Gavin AC (2002)	11805826	4932	4932
YNL061W	YER155C	NOP2	BEM2	YNA1	IPL2|SUP9|TSL1	Affinity Capture-MS	Gavin AC (2002)	11805826	4932	4932
YNL061W	YPL217C	NOP2	BMS1	YNA1	N/A	Affinity Capture-MS	Gavin AC (2002)	11805826	4932	4932
YNL061W	YPR016C	NOP2	TIF6	YNA1	CDC95	Affinity Capture-MS	Gavin AC (2002)	11805826	4932	4932
YNL061W	YDL031W	NOP2	DBP10	YNA1	N/A	Affinity Capture-MS	Gavin AC (2002)	11805826	4932	4932
YNL061W	YLL008W	NOP2	DRS1	YNA1	N/A	Affinity Capture-MS	Gavin AC (2002)	11805826	4932	4932
YNL061W	YLR449W	NOP2	FPR4	YNA1	N/A	Affinity Capture-MS	Gavin AC (2002)	11805826	4932	4932
YNL061W	YMR290C	NOP2	HAS1	YNA1	N/A	Affinity Capture-MS	Gavin AC (2002)	11805826	4932	4932
YNL061W	YFR001W	NOP2	LOC1	YNA1	N/A	Affinity Capture-MS	Gavin AC (2002)	11805826	4932	4932
YNL061W	YKL009W	NOP2	MRT4	YNA1	N/A	Affinity Capture-MS	Gavin AC (2002)	11805826	4932	4932
YNL061W	YPL211W	NOP2	NIP7	YNA1	N/A	Affinity Capture-MS	Gavin AC (2002)	11805826	4932	4932
YNL061W	YPL093W	NOP2	NOG1	YNA1	N/A	Affinity Capture-MS	Gavin AC (2002)	11805826	4932	4932
YNL061W	YDL014W	NOP2	NOP1	YNA1	LOT3	Affinity Capture-MS	Gavin AC (2002)	11805826	4932	4932
YNL061W	YHR088W	NOP2	RPF1	YNA1	N/A	Affinity Capture-MS	Gavin AC (2002)	11805826	4932	4932
YNL061W	YDR087C	NOP2	RRP1	YNA1	N/A	Affinity Capture-MS	Gavin AC (2002)	11805826	4932	4932
YNL061W	YFL002C	NOP2	SPB4	YNA1	N/A	Affinity Capture-MS	Gavin AC (2002)	11805826	4932	4932
YNL061W	YDR060W	NOP2	MAK21	YNA1	NOC1	Affinity Capture-MS	Gavin AC (2002)	11805826	4932	4932
YNL061W	YDR496C	NOP2	PUF6	YNA1	N/A	Affinity Capture-MS	Gavin AC (2002)	11805826	4932	4932
YNL061W	YER006W	NOP2	NUG1	YNA1	N/A	Affinity Capture-MS	Gavin AC (2002)	11805826	4932	4932
YNL061W	YGR090W	NOP2	UTP22	YNA1	N/A	Affinity Capture-MS	Gavin AC (2002)	11805826	4932	4932
YNL061W	YHR052W	NOP2	CIC1	YNA1	NSA3	Affinity Capture-MS	Gavin AC (2002)	11805826	4932	4932
YNL061W	YKL014C	NOP2	URB1	YNA1	NPA1	Affinity Capture-MS	Gavin AC (2002)	11805826	4932	4932
YNL061W	YLR009W	NOP2	RLP24	YNA1	N/A	Affinity Capture-MS	Gavin AC (2002)	11805826	4932	4932
YNL061W	YOR227W	NOP2	N/A	YNA1	N/A	Affinity Capture-MS	Gavin AC (2002)	11805826	4932	4932
YNL061W	YOR272W	NOP2	YTM1	YNA1	N/A	Affinity Capture-MS	Gavin AC (2002)	11805826	4932	4932
YPL043W	YOL077C	NOP4	BRX1	NOP77	N/A	Affinity Capture-MS	Gavin AC (2002)	11805826	4932	4932
YPL043W	YLR276C	NOP4	DBP9	NOP77	N/A	Affinity Capture-MS	Gavin AC (2002)	11805826	4932	4932
YPL043W	YLL008W	NOP4	DRS1	NOP77	N/A	Affinity Capture-MS	Gavin AC (2002)	11805826	4932	4932
YPL043W	YMR049C	NOP4	ERB1	NOP77	N/A	Affinity Capture-MS	Gavin AC (2002)	11805826	4932	4932
YPL043W	YMR290C	NOP4	HAS1	NOP77	N/A	Affinity Capture-MS	Gavin AC (2002)	11805826	4932	4932
YPL043W	YNL132W	NOP4	KRE33	NOP77	N/A	Affinity Capture-MS	Gavin AC (2002)	11805826	4932	4932
YPL043W	YPL093W	NOP4	NOG1	NOP77	N/A	Affinity Capture-MS	Gavin AC (2002)	11805826	4932	4932
YPL043W	YOL041C	NOP4	NOP12	NOP77	N/A	Affinity Capture-MS	Gavin AC (2002)	11805826	4932	4932
YPL043W	YNL061W	NOP4	NOP2	NOP77	YNA1	Affinity Capture-MS	Gavin AC (2002)	11805826	4932	4932
YPL043W	YNL002C	NOP4	RLP7	NOP77	RPL7	Affinity Capture-MS	Gavin AC (2002)	11805826	4932	4932
YPL043W	YLR197W	NOP4	SIK1	NOP77	NOP56	Affinity Capture-MS	Gavin AC (2002)	11805826	4932	4932
YPL043W	YBL004W	NOP4	UTP20	NOP77	N/A	Affinity Capture-MS	Gavin AC (2002)	11805826	4932	4932
YPL043W	YDR060W	NOP4	MAK21	NOP77	NOC1	Affinity Capture-MS	Gavin AC (2002)	11805826	4932	4932
YDR060W	YPL043W	MAK21	NOP4	NOC1	NOP77	Affinity Capture-MS	Gavin AC (2002)	11805826	4932	4932
YPL043W	YDR496C	NOP4	PUF6	NOP77	N/A	Affinity Capture-MS	Gavin AC (2002)	11805826	4932	4932
YPL043W	YER006W	NOP4	NUG1	NOP77	N/A	Affinity Capture-MS	Gavin AC (2002)	11805826	4932	4932
YPL043W	YGR103W	NOP4	NOP7	NOP77	YPH1	Affinity Capture-MS	Gavin AC (2002)	11805826	4932	4932
YPL043W	YHR052W	NOP4	CIC1	NOP77	NSA3	Affinity Capture-MS	Gavin AC (2002)	11805826	4932	4932
YPL043W	YJL109C	NOP4	UTP10	NOP77	N/A	Affinity Capture-MS	Gavin AC (2002)	11805826	4932	4932
YPL043W	YKL014C	NOP4	URB1	NOP77	NPA1	Affinity Capture-MS	Gavin AC (2002)	11805826	4932	4932
YPL043W	YLR106C	NOP4	MDN1	NOP77	REA1	Affinity Capture-MS	Gavin AC (2002)	11805826	4932	4932
YPL043W	YOR206W	NOP4	NOC2	NOP77	N/A	Affinity Capture-MS	Gavin AC (2002)	11805826	4932	4932
YPL043W	YPL012W	NOP4	RRP12	NOP77	N/A	Affinity Capture-MS	Gavin AC (2002)	11805826	4932	4932
YPL043W	YOR272W	NOP4	YTM1	NOP77	N/A	Affinity Capture-MS	Gavin AC (2002)	11805826	4932	4932
YIL038C	YCR093W	NOT3	CDC39	N/A	NOT1|ROS1|SMD6	Affinity Capture-MS	Gavin AC (2002)	11805826	4932	4932
YIL038C	YPL231W	NOT3	FAS2	N/A	N/A	Affinity Capture-MS	Gavin AC (2002)	11805826	4932	4932
YIL038C	YLR044C	NOT3	PDC1	N/A	N/A	Affinity Capture-MS	Gavin AC (2002)	11805826	4932	4932
YIL038C	YLR180W	NOT3	SAM1	N/A	ETH10	Affinity Capture-MS	Gavin AC (2002)	11805826	4932	4932
YIL038C	YDR214W	NOT3	AHA1	N/A	N/A	Affinity Capture-MS	Gavin AC (2002)	11805826	4932	4932
YIL038C	YDR381W	NOT3	YRA1	N/A	SHE11	Affinity Capture-MS	Gavin AC (2002)	11805826	4932	4932
YBR170C	YLR044C	NPL4	PDC1	HRD4	N/A	Affinity Capture-MS	Gavin AC (2002)	11805826	4932	4932
YBR170C	YGR048W	NPL4	UFD1	HRD4	N/A	Affinity Capture-MS	Gavin AC (2002)	11805826	4932	4932
YGR048W	YBR170C	UFD1	NPL4	N/A	HRD4	Affinity Capture-MS	Gavin AC (2002)	11805826	4932	4932
YJL041W	YLR312W-A	NSP1	MRPL15	N/A	N/A	Affinity Capture-MS	Gavin AC (2002)	11805826	4932	4932
YJL041W	YMR193W	NSP1	MRPL24	N/A	N/A	Affinity Capture-MS	Gavin AC (2002)	11805826	4932	4932
YJL041W	YMR024W	NSP1	MRPL3	N/A	N/A	Affinity Capture-MS	Gavin AC (2002)	11805826	4932	4932
YJL041W	YDR322W	NSP1	MRPL35	N/A	N/A	Affinity Capture-MS	Gavin AC (2002)	11805826	4932	4932
YJL041W	YJL063C	NSP1	MRPL8	N/A	HRD238	Affinity Capture-MS	Gavin AC (2002)	11805826	4932	4932
YJL041W	YFR002W	NSP1	NIC96	N/A	N/A	Affinity Capture-MS	Gavin AC (2002)	11805826	4932	4932
YJL041W	YIL115C	NSP1	NUP159	N/A	NUP158|RAT7	Affinity Capture-MS	Gavin AC (2002)	11805826	4932	4932
YJL041W	YJL061W	NSP1	NUP82	N/A	HRB187	Affinity Capture-MS	Gavin AC (2002)	11805826	4932	4932
YJL061W	YJL041W	NUP82	NSP1	HRB187	N/A	Affinity Capture-MS	Gavin AC (2002)	11805826	4932	4932
YJL041W	YDR116C	NSP1	MRPL1	N/A	N/A	Affinity Capture-MS	Gavin AC (2002)	11805826	4932	4932
YJL041W	YML025C	NSP1	YML6	N/A	N/A	Affinity Capture-MS	Gavin AC (2002)	11805826	4932	4932
YMR047C	YJL041W	NUP116	NSP1	NSP116	N/A	Affinity Capture-MS	Gavin AC (2002)	11805826	4932	4932
YMR047C	YJL061W	NUP116	NUP82	NSP116	HRB187	Affinity Capture-MS	Gavin AC (2002)	11805826	4932	4932
YAR002W	YLR347C	NUP60	KAP95	N/A	RSL1	Affinity Capture-MS	Gavin AC (2002)	11805826	4932	4932
YAR002W	YNL189W	NUP60	SRP1	N/A	KAP60|SCM1	Affinity Capture-MS	Gavin AC (2002)	11805826	4932	4932
YJL061W	YIL115C	NUP82	NUP159	HRB187	NUP158|RAT7	Affinity Capture-MS	Gavin AC (2002)	11805826	4932	4932
YML065W	YDR171W	ORC1	HSP42	N/A	N/A	Affinity Capture-MS	Gavin AC (2002)	11805826	4932	4932
YML065W	YBR060C	ORC1	ORC2	N/A	RRR1|SIR5	Affinity Capture-MS	Gavin AC (2002)	11805826	4932	4932
YBR060C	YML065W	ORC2	ORC1	RRR1|SIR5	N/A	Affinity Capture-MS	Gavin AC (2002)	11805826	4932	4932
YML065W	YLL004W	ORC1	ORC3	N/A	N/A	Affinity Capture-MS	Gavin AC (2002)	11805826	4932	4932
YML065W	YPR162C	ORC1	ORC4	N/A	N/A	Affinity Capture-MS	Gavin AC (2002)	11805826	4932	4932
YML065W	YNL261W	ORC1	ORC5	N/A	N/A	Affinity Capture-MS	Gavin AC (2002)	11805826	4932	4932
YML065W	YHR118C	ORC1	ORC6	N/A	N/A	Affinity Capture-MS	Gavin AC (2002)	11805826	4932	4932
YBR060C	YLL004W	ORC2	ORC3	RRR1|SIR5	N/A	Affinity Capture-MS	Gavin AC (2002)	11805826	4932	4932
YBR060C	YPR162C	ORC2	ORC4	RRR1|SIR5	N/A	Affinity Capture-MS	Gavin AC (2002)	11805826	4932	4932
YBR060C	YNL261W	ORC2	ORC5	RRR1|SIR5	N/A	Affinity Capture-MS	Gavin AC (2002)	11805826	4932	4932
YBR060C	YHR118C	ORC2	ORC6	RRR1|SIR5	N/A	Affinity Capture-MS	Gavin AC (2002)	11805826	4932	4932
YAR042W	YLR397C	SWH1	AFG2	OSH1|YAR044W	DRG1	Affinity Capture-MS	Gavin AC (2002)	11805826	4932	4932
YAR042W	YGR192C	SWH1	TDH3	OSH1|YAR044W	GLD1|HSP35|HSP36|SSS2	Affinity Capture-MS	Gavin AC (2002)	11805826	4932	4932
YJL002C	YML130C	OST1	ERO1	NLT1	N/A	Affinity Capture-MS	Gavin AC (2002)	11805826	4932	4932
YJL002C	YML019W	OST1	OST6	NLT1	N/A	Affinity Capture-MS	Gavin AC (2002)	11805826	4932	4932
YJL002C	YLR208W	OST1	SEC13	NLT1	ANU3	Affinity Capture-MS	Gavin AC (2002)	11805826	4932	4932
YJL002C	YGL100W	OST1	SEH1	NLT1	N/A	Affinity Capture-MS	Gavin AC (2002)	11805826	4932	4932
YJL002C	YGL022W	OST1	STT3	NLT1	N/A	Affinity Capture-MS	Gavin AC (2002)	11805826	4932	4932
YJL002C	YMR146C	OST1	TIF34	NLT1	N/A	Affinity Capture-MS	Gavin AC (2002)	11805826	4932	4932
YJL002C	YEL002C	OST1	WBP1	NLT1	N/A	Affinity Capture-MS	Gavin AC (2002)	11805826	4932	4932
YGR078C	YDL126C	PAC10	CDC48	GIM2|PFD3|RKS2	N/A	Affinity Capture-MS	Gavin AC (2002)	11805826	4932	4932
YGR078C	YNL153C	PAC10	GIM3	GIM2|PFD3|RKS2	PFD4	Affinity Capture-MS	Gavin AC (2002)	11805826	4932	4932
YGR078C	YML094W	PAC10	GIM5	GIM2|PFD3|RKS2	PFD5	Affinity Capture-MS	Gavin AC (2002)	11805826	4932	4932
YGR078C	YLR200W	PAC10	YKE2	GIM2|PFD3|RKS2	GIM1|PFD6	Affinity Capture-MS	Gavin AC (2002)	11805826	4932	4932
YGL094C	YKL025C	PAN2	PAN3	N/A	ECM35	Affinity Capture-MS	Gavin AC (2002)	11805826	4932	4932
YKR002W	YER133W	PAP1	GLC7	N/A	CID1|DIS2	Affinity Capture-MS	Gavin AC (2002)	11805826	4932	4932
YKR002W	YNL317W	PAP1	PFS2	N/A	N/A	Affinity Capture-MS	Gavin AC (2002)	11805826	4932	4932
YNL317W	YKR002W	PFS2	PAP1	N/A	N/A	Affinity Capture-MS	Gavin AC (2002)	11805826	4932	4932
YKR002W	YAL043C	PAP1	PTA1	N/A	FUN39	Affinity Capture-MS	Gavin AC (2002)	11805826	4932	4932
YAL043C	YKR002W	PTA1	PAP1	FUN39	N/A	Affinity Capture-MS	Gavin AC (2002)	11805826	4932	4932
YKR002W	YMR061W	PAP1	RNA14	N/A	N/A	Affinity Capture-MS	Gavin AC (2002)	11805826	4932	4932
YMR061W	YKR002W	RNA14	PAP1	N/A	N/A	Affinity Capture-MS	Gavin AC (2002)	11805826	4932	4932
YKR002W	YNL222W	PAP1	SSU72	N/A	N/A	Affinity Capture-MS	Gavin AC (2002)	11805826	4932	4932
YKR002W	YJL029C	PAP1	VPS53	N/A	N/A	Affinity Capture-MS	Gavin AC (2002)	11805826	4932	4932
YKR002W	YGR156W	PAP1	PTI1	N/A	N/A	Affinity Capture-MS	Gavin AC (2002)	11805826	4932	4932
YKR002W	YKL059C	PAP1	MPE1	N/A	N/A	Affinity Capture-MS	Gavin AC (2002)	11805826	4932	4932
YKL059C	YKR002W	MPE1	PAP1	N/A	N/A	Affinity Capture-MS	Gavin AC (2002)	11805826	4932	4932
YKR002W	YLR277C	PAP1	YSH1	N/A	BRR5	Affinity Capture-MS	Gavin AC (2002)	11805826	4932	4932
YLR277C	YKR002W	YSH1	PAP1	BRR5	N/A	Affinity Capture-MS	Gavin AC (2002)	11805826	4932	4932
YKR002W	YPR107C	PAP1	YTH1	N/A	N/A	Affinity Capture-MS	Gavin AC (2002)	11805826	4932	4932
YPR107C	YKR002W	YTH1	PAP1	N/A	N/A	Affinity Capture-MS	Gavin AC (2002)	11805826	4932	4932
YBR233W	YDR174W	PBP2	HMO1	HEK1	HSM2	Affinity Capture-MS	Gavin AC (2002)	11805826	4932	4932
YBR233W	YLR249W	PBP2	YEF3	HEK1	TEF3	Affinity Capture-MS	Gavin AC (2002)	11805826	4932	4932
YBR233W	YDR381W	PBP2	YRA1	HEK1	SHE11	Affinity Capture-MS	Gavin AC (2002)	11805826	4932	4932
YDR228C	YLR115W	PCF11	CFT2	N/A	YDH1	Affinity Capture-MS	Gavin AC (2002)	11805826	4932	4932
YDR228C	YIL035C	PCF11	CKA1	N/A	N/A	Affinity Capture-MS	Gavin AC (2002)	11805826	4932	4932
YDR228C	YKR002W	PCF11	PAP1	N/A	N/A	Affinity Capture-MS	Gavin AC (2002)	11805826	4932	4932
YDR228C	YMR061W	PCF11	RNA14	N/A	N/A	Affinity Capture-MS	Gavin AC (2002)	11805826	4932	4932
YMR061W	YDR228C	RNA14	PCF11	N/A	N/A	Affinity Capture-MS	Gavin AC (2002)	11805826	4932	4932
YDR228C	YGL044C	PCF11	RNA15	N/A	N/A	Affinity Capture-MS	Gavin AC (2002)	11805826	4932	4932
YDR228C	YLR277C	PCF11	YSH1	N/A	BRR5	Affinity Capture-MS	Gavin AC (2002)	11805826	4932	4932
YEL058W	YNL218W	PCM1	MGS1	AGM1	N/A	Affinity Capture-MS	Gavin AC (2002)	11805826	4932	4932
YBR221C	YPL259C	PDB1	APM1	N/A	YAP54	Affinity Capture-MS	Gavin AC (2002)	11805826	4932	4932
YBR221C	YDR069C	PDB1	DOA4	N/A	DOS1|MUT4|NPI2|SSV7|UBP4	Affinity Capture-MS	Gavin AC (2002)	11805826	4932	4932
YBR221C	YBR208C	PDB1	DUR1,2	N/A	DUR80	Affinity Capture-MS	Gavin AC (2002)	11805826	4932	4932
YBR221C	YNL071W	PDB1	LAT1	N/A	ODP2|PDA2	Affinity Capture-MS	Gavin AC (2002)	11805826	4932	4932
YBR221C	YFL018C	PDB1	LPD1	N/A	HPD1	Affinity Capture-MS	Gavin AC (2002)	11805826	4932	4932
YBR221C	YER178W	PDB1	PDA1	N/A	N/A	Affinity Capture-MS	Gavin AC (2002)	11805826	4932	4932
YBR221C	YGR193C	PDB1	PDX1	N/A	N/A	Affinity Capture-MS	Gavin AC (2002)	11805826	4932	4932
YBR221C	YPL151C	PDB1	PRP46	N/A	NTC50	Affinity Capture-MS	Gavin AC (2002)	11805826	4932	4932
YBR221C	YFR004W	PDB1	RPN11	N/A	MPR1	Affinity Capture-MS	Gavin AC (2002)	11805826	4932	4932
YBR221C	YBR044C	PDB1	TCM62	N/A	N/A	Affinity Capture-MS	Gavin AC (2002)	11805826	4932	4932
YBL017C	YPL049C	PEP1	DIG1	VPS10|VPT1	RST1	Affinity Capture-MS	Gavin AC (2002)	11805826	4932	4932
YBL017C	YDR432W	PEP1	NPL3	VPS10|VPT1	MTR13|MTS1|NAB1|NOP3	Affinity Capture-MS	Gavin AC (2002)	11805826	4932	4932
YLR148W	YHR047C	PEP3	N/A	VAM8|VPS18|VPT18	AAP1	Affinity Capture-MS	Gavin AC (2002)	11805826	4932	4932
YLR148W	YMR231W	PEP3	PEP5	VAM8|VPS18|VPT18	END1|VAM1|VPL9|VPS11|VPT11	Affinity Capture-MS	Gavin AC (2002)	11805826	4932	4932
YLR148W	YPL045W	PEP3	VPS16	VAM8|VPS18|VPT18	SVL6|VAM9|VPT16	Affinity Capture-MS	Gavin AC (2002)	11805826	4932	4932
YLR148W	YLR396C	PEP3	VPS33	VAM8|VPS18|VPT18	CLS14|MET27|PEP14|SLP1|VAM5|VPL25|VPT33	Affinity Capture-MS	Gavin AC (2002)	11805826	4932	4932
YLR148W	YDR080W	PEP3	VPS41	VAM8|VPS18|VPT18	CVT8|FET2|SVL2|VAM2|VPL20	Affinity Capture-MS	Gavin AC (2002)	11805826	4932	4932
YDR080W	YLR148W	VPS41	PEP3	CVT8|FET2|SVL2|VAM2|VPL20	VAM8|VPS18|VPT18	Affinity Capture-MS	Gavin AC (2002)	11805826	4932	4932
YLR148W	YAL002W	PEP3	VPS8	VAM8|VPS18|VPT18	FUN15|VPT8	Affinity Capture-MS	Gavin AC (2002)	11805826	4932	4932
YAL002W	YLR148W	VPS8	PEP3	FUN15|VPT8	VAM8|VPS18|VPT18	Affinity Capture-MS	Gavin AC (2002)	11805826	4932	4932
YMR205C	YGR240C	PFK2	PFK1	N/A	N/A	Affinity Capture-MS	Gavin AC (2002)	11805826	4932	4932
YNL317W	YAL043C	PFS2	PTA1	N/A	FUN39	Affinity Capture-MS	Gavin AC (2002)	11805826	4932	4932
YAL043C	YNL317W	PTA1	PFS2	FUN39	N/A	Affinity Capture-MS	Gavin AC (2002)	11805826	4932	4932
YNL317W	YGR156W	PFS2	PTI1	N/A	N/A	Affinity Capture-MS	Gavin AC (2002)	11805826	4932	4932
YNL317W	YLR277C	PFS2	YSH1	N/A	BRR5	Affinity Capture-MS	Gavin AC (2002)	11805826	4932	4932
YLR277C	YNL317W	YSH1	PFS2	BRR5	N/A	Affinity Capture-MS	Gavin AC (2002)	11805826	4932	4932
YCR012W	YDL145C	PGK1	COP1	N/A	RET1|EXO3|SOO1	Affinity Capture-MS	Gavin AC (2002)	11805826	4932	4932
YCR012W	YGL137W	PGK1	SEC27	N/A	N/A	Affinity Capture-MS	Gavin AC (2002)	11805826	4932	4932
YBL022C	YOR136W	PIM1	IDH2	LON1	N/A	Affinity Capture-MS	Gavin AC (2002)	11805826	4932	4932
YBL022C	YLR180W	PIM1	SAM1	LON1	ETH10	Affinity Capture-MS	Gavin AC (2002)	11805826	4932	4932
YBL105C	YGR254W	PKC1	ENO1	CLY15|HPO2|STT1	HSP48	Affinity Capture-MS	Gavin AC (2002)	11805826	4932	4932
YBL035C	YBR084W	POL12	MIS1	N/A	N/A	Affinity Capture-MS	Gavin AC (2002)	11805826	4932	4932
YBL035C	YNL102W	POL12	POL1	N/A	CDC17|CRT5|HPR3	Affinity Capture-MS	Gavin AC (2002)	11805826	4932	4932
YBL035C	YIR008C	POL12	PRI1	N/A	N/A	Affinity Capture-MS	Gavin AC (2002)	11805826	4932	4932
YBL035C	YKL045W	POL12	PRI2	N/A	N/A	Affinity Capture-MS	Gavin AC (2002)	11805826	4932	4932
YBL035C	YOR217W	POL12	RFC1	N/A	CDC44	Affinity Capture-MS	Gavin AC (2002)	11805826	4932	4932
YBL035C	YNL290W	POL12	RFC3	N/A	N/A	Affinity Capture-MS	Gavin AC (2002)	11805826	4932	4932
YBL035C	YOL094C	POL12	RFC4	N/A	N/A	Affinity Capture-MS	Gavin AC (2002)	11805826	4932	4932
YBL035C	YBR087W	POL12	RFC5	N/A	N/A	Affinity Capture-MS	Gavin AC (2002)	11805826	4932	4932
YBL035C	YDL058W	POL12	USO1	N/A	INT1	Affinity Capture-MS	Gavin AC (2002)	11805826	4932	4932
YNR052C	YGR134W	POP2	CAF130	CAF1	N/A	Affinity Capture-MS	Gavin AC (2002)	11805826	4932	4932
YNR052C	YNL288W	POP2	CAF40	CAF1	N/A	Affinity Capture-MS	Gavin AC (2002)	11805826	4932	4932
YNR052C	YNL102W	POP2	POL1	CAF1	CDC17|CRT5|HPR3	Affinity Capture-MS	Gavin AC (2002)	11805826	4932	4932
YNR052C	YBL035C	POP2	POL12	CAF1	N/A	Affinity Capture-MS	Gavin AC (2002)	11805826	4932	4932
YNR052C	YIR008C	POP2	PRI1	CAF1	N/A	Affinity Capture-MS	Gavin AC (2002)	11805826	4932	4932
YNR052C	YKL045W	POP2	PRI2	CAF1	N/A	Affinity Capture-MS	Gavin AC (2002)	11805826	4932	4932
YNR052C	YDL185W	POP2	TFP1	CAF1	CLS8|VMA1	Affinity Capture-MS	Gavin AC (2002)	11805826	4932	4932
YBR167C	YNL221C	POP7	POP1	RPP2	N/A	Affinity Capture-MS	Gavin AC (2002)	11805826	4932	4932
YBR167C	YNL282W	POP7	POP3	RPP2	N/A	Affinity Capture-MS	Gavin AC (2002)	11805826	4932	4932
YBR167C	YBR257W	POP7	POP4	RPP2	N/A	Affinity Capture-MS	Gavin AC (2002)	11805826	4932	4932
YBR167C	YAL033W	POP7	POP5	RPP2	FUN53	Affinity Capture-MS	Gavin AC (2002)	11805826	4932	4932
YBR167C	YGR030C	POP7	POP6	RPP2	N/A	Affinity Capture-MS	Gavin AC (2002)	11805826	4932	4932
YBR167C	YBL018C	POP7	POP8	RPP2	N/A	Affinity Capture-MS	Gavin AC (2002)	11805826	4932	4932
YBR167C	YHR062C	POP7	RPP1	RPP2	N/A	Affinity Capture-MS	Gavin AC (2002)	11805826	4932	4932
YDL188C	YML126C	PPH22	ERG13	PPH2	HMGS	Affinity Capture-MS	Gavin AC (2002)	11805826	4932	4932
YDL188C	YER012W	PPH22	PRE1	PPH2	N/A	Affinity Capture-MS	Gavin AC (2002)	11805826	4932	4932
YDL188C	YOR362C	PPH22	PRE10	PPH2	N/A	Affinity Capture-MS	Gavin AC (2002)	11805826	4932	4932
YDL188C	YPR103W	PPH22	PRE2	PPH2	DOA3|PRG1|SRR2	Affinity Capture-MS	Gavin AC (2002)	11805826	4932	4932
YDL188C	YFR050C	PPH22	PRE4	PPH2	N/A	Affinity Capture-MS	Gavin AC (2002)	11805826	4932	4932
YDL188C	YMR314W	PPH22	PRE5	PPH2	N/A	Affinity Capture-MS	Gavin AC (2002)	11805826	4932	4932
YDL188C	YOL038W	PPH22	PRE6	PPH2	N/A	Affinity Capture-MS	Gavin AC (2002)	11805826	4932	4932
YDL188C	YBL041W	PPH22	PRE7	PPH2	PRS3	Affinity Capture-MS	Gavin AC (2002)	11805826	4932	4932
YDL188C	YML092C	PPH22	PRE8	PPH2	N/A	Affinity Capture-MS	Gavin AC (2002)	11805826	4932	4932
YDL188C	YGR135W	PPH22	PRE9	PPH2	N/A	Affinity Capture-MS	Gavin AC (2002)	11805826	4932	4932
YDL188C	YOR157C	PPH22	PUP1	PPH2	N/A	Affinity Capture-MS	Gavin AC (2002)	11805826	4932	4932
YDL188C	YGR253C	PPH22	PUP2	PPH2	DOA5	Affinity Capture-MS	Gavin AC (2002)	11805826	4932	4932
YDL188C	YER094C	PPH22	PUP3	PPH2	SCS32	Affinity Capture-MS	Gavin AC (2002)	11805826	4932	4932
YDL188C	YGL011C	PPH22	SCL1	PPH2	PRC2	Affinity Capture-MS	Gavin AC (2002)	11805826	4932	4932
YDL188C	YJR009C	PPH22	TDH2	PPH2	GLD2	Affinity Capture-MS	Gavin AC (2002)	11805826	4932	4932
YDR075W	YGR192C	PPH3	TDH3	N/A	GLD1|HSP35|HSP36|SSS2	Affinity Capture-MS	Gavin AC (2002)	11805826	4932	4932
YDR075W	YBL046W	PPH3	N/A	N/A	PSY4	Affinity Capture-MS	Gavin AC (2002)	11805826	4932	4932
YBL046W	YDR075W	N/A	PPH3	PSY4	N/A	Affinity Capture-MS	Gavin AC (2002)	11805826	4932	4932
YDR075W	YNL201C	PPH3	PSY2	N/A	N/A	Affinity Capture-MS	Gavin AC (2002)	11805826	4932	4932
YNL201C	YDR075W	PSY2	PPH3	N/A	N/A	Affinity Capture-MS	Gavin AC (2002)	11805826	4932	4932
YGR123C	YMR186W	PPT1	HSC82	N/A	HSP90	Affinity Capture-MS	Gavin AC (2002)	11805826	4932	4932
YGR123C	YPL240C	PPT1	HSP82	N/A	HSP90	Affinity Capture-MS	Gavin AC (2002)	11805826	4932	4932
YML092C	YFL007W	PRE8	N/A	N/A	BLM10|YFL006W	Affinity Capture-MS	Gavin AC (2002)	11805826	4932	4932
YML092C	YHL030W	PRE8	ECM29	N/A	N/A	Affinity Capture-MS	Gavin AC (2002)	11805826	4932	4932
YML092C	YIL009C-A	PRE8	EST3	N/A	N/A	Affinity Capture-MS	Gavin AC (2002)	11805826	4932	4932
YML092C	YFR050C	PRE8	PRE4	N/A	N/A	Affinity Capture-MS	Gavin AC (2002)	11805826	4932	4932
YML092C	YMR314W	PRE8	PRE5	N/A	N/A	Affinity Capture-MS	Gavin AC (2002)	11805826	4932	4932
YML092C	YOL038W	PRE8	PRE6	N/A	N/A	Affinity Capture-MS	Gavin AC (2002)	11805826	4932	4932
YML092C	YGR135W	PRE8	PRE9	N/A	N/A	Affinity Capture-MS	Gavin AC (2002)	11805826	4932	4932
YML092C	YER094C	PRE8	PUP3	N/A	SCS32	Affinity Capture-MS	Gavin AC (2002)	11805826	4932	4932
YML092C	YGL011C	PRE8	SCL1	N/A	PRC2	Affinity Capture-MS	Gavin AC (2002)	11805826	4932	4932
YGL011C	YML092C	SCL1	PRE8	PRC2	N/A	Affinity Capture-MS	Gavin AC (2002)	11805826	4932	4932
YDR300C	YER107C	PRO1	GLE2	N/A	RAE1	Affinity Capture-MS	Gavin AC (2002)	11805826	4932	4932
YOR323C	YCR079W	PRO2	N/A	N/A	AUP1|PTC6	Affinity Capture-MS	Gavin AC (2002)	11805826	4932	4932
YDR243C	YDR225W	PRP28	HTA1	N/A	H2A1|SPT11	Affinity Capture-MS	Gavin AC (2002)	11805826	4932	4932
YDR243C	YPL235W	PRP28	RVB2	N/A	TIH2|TIP49|TIP49B	Affinity Capture-MS	Gavin AC (2002)	11805826	4932	4932
YDR243C	YLR183C	PRP28	TOS4	N/A	N/A	Affinity Capture-MS	Gavin AC (2002)	11805826	4932	4932
YGR091W	YPR082C	PRP31	DIB1	N/A	SNU16	Affinity Capture-MS	Gavin AC (2002)	11805826	4932	4932
YGR091W	YCR046C	PRP31	IMG1	N/A	N/A	Affinity Capture-MS	Gavin AC (2002)	11805826	4932	4932
YGR091W	YBL026W	PRP31	LSM2	N/A	SMX5|SNP3	Affinity Capture-MS	Gavin AC (2002)	11805826	4932	4932
YGR091W	YDR378C	PRP31	LSM6	N/A	N/A	Affinity Capture-MS	Gavin AC (2002)	11805826	4932	4932
YGR091W	YNL005C	PRP31	MRP7	N/A	N/A	Affinity Capture-MS	Gavin AC (2002)	11805826	4932	4932
YGR091W	YDR462W	PRP31	MRPL28	N/A	N/A	Affinity Capture-MS	Gavin AC (2002)	11805826	4932	4932
YGR091W	YMR024W	PRP31	MRPL3	N/A	N/A	Affinity Capture-MS	Gavin AC (2002)	11805826	4932	4932
YGR091W	YDR322W	PRP31	MRPL35	N/A	N/A	Affinity Capture-MS	Gavin AC (2002)	11805826	4932	4932
YGR091W	YKL170W	PRP31	MRPL38	N/A	N/A	Affinity Capture-MS	Gavin AC (2002)	11805826	4932	4932
YGR091W	YLR439W	PRP31	MRPL4	N/A	N/A	Affinity Capture-MS	Gavin AC (2002)	11805826	4932	4932
YGR091W	YJL063C	PRP31	MRPL8	N/A	HRD238	Affinity Capture-MS	Gavin AC (2002)	11805826	4932	4932
YGR091W	YBR251W	PRP31	MRPS5	N/A	N/A	Affinity Capture-MS	Gavin AC (2002)	11805826	4932	4932
YGR091W	YDR473C	PRP31	PRP3	N/A	RNA3	Affinity Capture-MS	Gavin AC (2002)	11805826	4932	4932
YGR091W	YPR178W	PRP31	PRP4	N/A	RNA4	Affinity Capture-MS	Gavin AC (2002)	11805826	4932	4932
YPR178W	YGR091W	PRP4	PRP31	RNA4	N/A	Affinity Capture-MS	Gavin AC (2002)	11805826	4932	4932
YGR091W	YBR055C	PRP31	PRP6	N/A	RNA6|TSM7269	Affinity Capture-MS	Gavin AC (2002)	11805826	4932	4932
YGR091W	YER029C	PRP31	SMB1	N/A	N/A	Affinity Capture-MS	Gavin AC (2002)	11805826	4932	4932
YGR091W	YLR275W	PRP31	SMD2	N/A	N/A	Affinity Capture-MS	Gavin AC (2002)	11805826	4932	4932
YGR091W	YKL173W	PRP31	SNU114	N/A	GIN10	Affinity Capture-MS	Gavin AC (2002)	11805826	4932	4932
YGR091W	YOR308C	PRP31	SNU66	N/A	N/A	Affinity Capture-MS	Gavin AC (2002)	11805826	4932	4932
YGR091W	YBR152W	PRP31	SPP381	N/A	N/A	Affinity Capture-MS	Gavin AC (2002)	11805826	4932	4932
YBR152W	YGR091W	SPP381	PRP31	N/A	N/A	Affinity Capture-MS	Gavin AC (2002)	11805826	4932	4932
YGR091W	YML025C	PRP31	YML6	N/A	N/A	Affinity Capture-MS	Gavin AC (2002)	11805826	4932	4932
YPR178W	YDR473C	PRP4	PRP3	RNA4	RNA3	Affinity Capture-MS	Gavin AC (2002)	11805826	4932	4932
YPR178W	YBR055C	PRP4	PRP6	RNA4	RNA6|TSM7269	Affinity Capture-MS	Gavin AC (2002)	11805826	4932	4932
YPR178W	YKL173W	PRP4	SNU114	RNA4	GIN10	Affinity Capture-MS	Gavin AC (2002)	11805826	4932	4932
YPR178W	YDL098C	PRP4	SNU23	RNA4	N/A	Affinity Capture-MS	Gavin AC (2002)	11805826	4932	4932
YPR178W	YOR308C	PRP4	SNU66	RNA4	N/A	Affinity Capture-MS	Gavin AC (2002)	11805826	4932	4932
YGL120C	YMR116C	PRP43	ASC1	N/A	CPC2	Affinity Capture-MS	Gavin AC (2002)	11805826	4932	4932
YGL120C	YLR117C	PRP43	CLF1	N/A	NTC77|SYF3	Affinity Capture-MS	Gavin AC (2002)	11805826	4932	4932
YGL120C	YDL014W	PRP43	NOP1	N/A	LOT3	Affinity Capture-MS	Gavin AC (2002)	11805826	4932	4932
YGL120C	YPL151C	PRP43	PRP46	N/A	NTC50	Affinity Capture-MS	Gavin AC (2002)	11805826	4932	4932
YGL120C	YKL173W	PRP43	SNU114	N/A	GIN10	Affinity Capture-MS	Gavin AC (2002)	11805826	4932	4932
YGL120C	YCL037C	PRP43	SRO9	N/A	N/A	Affinity Capture-MS	Gavin AC (2002)	11805826	4932	4932
YGL120C	YGL128C	PRP43	CWC23	N/A	N/A	Affinity Capture-MS	Gavin AC (2002)	11805826	4932	4932
YGL120C	YLR424W	PRP43	SPP382	N/A	CCF8|NTR1	Affinity Capture-MS	Gavin AC (2002)	11805826	4932	4932
YGL120C	YNL224C	PRP43	N/A	N/A	SQS1	Affinity Capture-MS	Gavin AC (2002)	11805826	4932	4932
YAL032C	YDR364C	PRP45	CDC40	FUN20	PRP17|SLT15|SLU4	Affinity Capture-MS	Gavin AC (2002)	11805826	4932	4932
YAL032C	YMR288W	PRP45	HSH155	FUN20	N/A	Affinity Capture-MS	Gavin AC (2002)	11805826	4932	4932
YAL032C	YPL213W	PRP45	LEA1	FUN20	N/A	Affinity Capture-MS	Gavin AC (2002)	11805826	4932	4932
YAL032C	YLL036C	PRP45	PRP19	FUN20	PSO4	Affinity Capture-MS	Gavin AC (2002)	11805826	4932	4932
YAL032C	YJL203W	PRP45	PRP21	FUN20	SPP91	Affinity Capture-MS	Gavin AC (2002)	11805826	4932	4932
YAL032C	YGL120C	PRP45	PRP43	FUN20	N/A	Affinity Capture-MS	Gavin AC (2002)	11805826	4932	4932
YAL032C	YPL151C	PRP45	PRP46	FUN20	NTC50	Affinity Capture-MS	Gavin AC (2002)	11805826	4932	4932
YAL032C	YML049C	PRP45	RSE1	FUN20	N/A	Affinity Capture-MS	Gavin AC (2002)	11805826	4932	4932
YAL032C	YKL173W	PRP45	SNU114	FUN20	GIN10	Affinity Capture-MS	Gavin AC (2002)	11805826	4932	4932
YAL032C	YDR416W	PRP45	SYF1	FUN20	NTC90	Affinity Capture-MS	Gavin AC (2002)	11805826	4932	4932
YAL032C	YDL209C	PRP45	CWC2	FUN20	NTC40	Affinity Capture-MS	Gavin AC (2002)	11805826	4932	4932
YAL032C	YGL128C	PRP45	CWC23	FUN20	N/A	Affinity Capture-MS	Gavin AC (2002)	11805826	4932	4932
YAL032C	YGR278W	PRP45	CWC22	FUN20	N/A	Affinity Capture-MS	Gavin AC (2002)	11805826	4932	4932
YPL151C	YLL036C	PRP46	PRP19	NTC50	PSO4	Affinity Capture-MS	Gavin AC (2002)	11805826	4932	4932
YHR165C	YBL074C	PRP8	AAR2	DBF3|DNA39|RNA8|SLT21|USA2	N/A	Affinity Capture-MS	Gavin AC (2002)	11805826	4932	4932
YHR165C	YMR213W	PRP8	CEF1	DBF3|DNA39|RNA8|SLT21|USA2	NTC85	Affinity Capture-MS	Gavin AC (2002)	11805826	4932	4932
YHR165C	YLR117C	PRP8	CLF1	DBF3|DNA39|RNA8|SLT21|USA2	NTC77|SYF3	Affinity Capture-MS	Gavin AC (2002)	11805826	4932	4932
YHR165C	YBL026W	PRP8	LSM2	DBF3|DNA39|RNA8|SLT21|USA2	SMX5|SNP3	Affinity Capture-MS	Gavin AC (2002)	11805826	4932	4932
YHR165C	YDR378C	PRP8	LSM6	DBF3|DNA39|RNA8|SLT21|USA2	N/A	Affinity Capture-MS	Gavin AC (2002)	11805826	4932	4932
YHR165C	YLL036C	PRP8	PRP19	DBF3|DNA39|RNA8|SLT21|USA2	PSO4	Affinity Capture-MS	Gavin AC (2002)	11805826	4932	4932
YHR165C	YDR473C	PRP8	PRP3	DBF3|DNA39|RNA8|SLT21|USA2	RNA3	Affinity Capture-MS	Gavin AC (2002)	11805826	4932	4932
YHR165C	YGR091W	PRP8	PRP31	DBF3|DNA39|RNA8|SLT21|USA2	N/A	Affinity Capture-MS	Gavin AC (2002)	11805826	4932	4932
YHR165C	YPR178W	PRP8	PRP4	DBF3|DNA39|RNA8|SLT21|USA2	RNA4	Affinity Capture-MS	Gavin AC (2002)	11805826	4932	4932
YHR165C	YGL120C	PRP8	PRP43	DBF3|DNA39|RNA8|SLT21|USA2	N/A	Affinity Capture-MS	Gavin AC (2002)	11805826	4932	4932
YHR165C	YBR055C	PRP8	PRP6	DBF3|DNA39|RNA8|SLT21|USA2	RNA6|TSM7269	Affinity Capture-MS	Gavin AC (2002)	11805826	4932	4932
YHR165C	YDL030W	PRP8	PRP9	DBF3|DNA39|RNA8|SLT21|USA2	N/A	Affinity Capture-MS	Gavin AC (2002)	11805826	4932	4932
YHR165C	YML049C	PRP8	RSE1	DBF3|DNA39|RNA8|SLT21|USA2	N/A	Affinity Capture-MS	Gavin AC (2002)	11805826	4932	4932
YHR165C	YER029C	PRP8	SMB1	DBF3|DNA39|RNA8|SLT21|USA2	N/A	Affinity Capture-MS	Gavin AC (2002)	11805826	4932	4932
YHR165C	YLR147C	PRP8	SMD3	DBF3|DNA39|RNA8|SLT21|USA2	SLT16	Affinity Capture-MS	Gavin AC (2002)	11805826	4932	4932
YHR165C	YKL173W	PRP8	SNU114	DBF3|DNA39|RNA8|SLT21|USA2	GIN10	Affinity Capture-MS	Gavin AC (2002)	11805826	4932	4932
YHR165C	YOR308C	PRP8	SNU66	DBF3|DNA39|RNA8|SLT21|USA2	N/A	Affinity Capture-MS	Gavin AC (2002)	11805826	4932	4932
YHR165C	YDR416W	PRP8	SYF1	DBF3|DNA39|RNA8|SLT21|USA2	NTC90	Affinity Capture-MS	Gavin AC (2002)	11805826	4932	4932
YHR165C	YCR063W	PRP8	BUD31	DBF3|DNA39|RNA8|SLT21|USA2	CWC14	Affinity Capture-MS	Gavin AC (2002)	11805826	4932	4932
YHR165C	YDL209C	PRP8	CWC2	DBF3|DNA39|RNA8|SLT21|USA2	NTC40	Affinity Capture-MS	Gavin AC (2002)	11805826	4932	4932
YHR165C	YGL128C	PRP8	CWC23	DBF3|DNA39|RNA8|SLT21|USA2	N/A	Affinity Capture-MS	Gavin AC (2002)	11805826	4932	4932
YHR165C	YGR278W	PRP8	CWC22	DBF3|DNA39|RNA8|SLT21|USA2	N/A	Affinity Capture-MS	Gavin AC (2002)	11805826	4932	4932
YHR165C	YHR156C	PRP8	LIN1	DBF3|DNA39|RNA8|SLT21|USA2	SNU40	Affinity Capture-MS	Gavin AC (2002)	11805826	4932	4932
YHR165C	YLR424W	PRP8	SPP382	DBF3|DNA39|RNA8|SLT21|USA2	CCF8|NTR1	Affinity Capture-MS	Gavin AC (2002)	11805826	4932	4932
YOR361C	YMR116C	PRT1	ASC1	CDC63|DNA26	CPC2	Affinity Capture-MS	Gavin AC (2002)	11805826	4932	4932
YOR361C	YMR309C	PRT1	NIP1	CDC63|DNA26	N/A	Affinity Capture-MS	Gavin AC (2002)	11805826	4932	4932
YOR361C	YLR039C	PRT1	RIC1	CDC63|DNA26	N/A	Affinity Capture-MS	Gavin AC (2002)	11805826	4932	4932
YOR361C	YBR079C	PRT1	RPG1	CDC63|DNA26	TIF32	Affinity Capture-MS	Gavin AC (2002)	11805826	4932	4932
YBR079C	YOR361C	RPG1	PRT1	TIF32	CDC63|DNA26	Affinity Capture-MS	Gavin AC (2002)	11805826	4932	4932
YOR361C	YNL244C	PRT1	SUI1	CDC63|DNA26	MOF2|RFR1	Affinity Capture-MS	Gavin AC (2002)	11805826	4932	4932
YOR361C	YMR146C	PRT1	TIF34	CDC63|DNA26	N/A	Affinity Capture-MS	Gavin AC (2002)	11805826	4932	4932
YOR361C	YPR041W	PRT1	TIF5	CDC63|DNA26	SUI5	Affinity Capture-MS	Gavin AC (2002)	11805826	4932	4932
YPR041W	YOR361C	TIF5	PRT1	SUI5	CDC63|DNA26	Affinity Capture-MS	Gavin AC (2002)	11805826	4932	4932
YMR308C	YGR113W	PSE1	DAM1	KAP121	N/A	Affinity Capture-MS	Gavin AC (2002)	11805826	4932	4932
YMR308C	YLR276C	PSE1	DBP9	KAP121	N/A	Affinity Capture-MS	Gavin AC (2002)	11805826	4932	4932
YMR308C	YKL104C	PSE1	GFA1	KAP121	N/A	Affinity Capture-MS	Gavin AC (2002)	11805826	4932	4932
YMR308C	YOL108C	PSE1	INO4	KAP121	N/A	Affinity Capture-MS	Gavin AC (2002)	11805826	4932	4932
YMR308C	YLR347C	PSE1	KAP95	KAP121	RSL1	Affinity Capture-MS	Gavin AC (2002)	11805826	4932	4932
YMR308C	YIL094C	PSE1	LYS12	KAP121	LYS10|LYS11	Affinity Capture-MS	Gavin AC (2002)	11805826	4932	4932
YMR308C	YGL197W	PSE1	MDS3	KAP121	N/A	Affinity Capture-MS	Gavin AC (2002)	11805826	4932	4932
YMR308C	YOR373W	PSE1	NUD1	KAP121	N/A	Affinity Capture-MS	Gavin AC (2002)	11805826	4932	4932
YMR308C	YER178W	PSE1	PDA1	KAP121	N/A	Affinity Capture-MS	Gavin AC (2002)	11805826	4932	4932
YMR308C	YBR221C	PSE1	PDB1	KAP121	N/A	Affinity Capture-MS	Gavin AC (2002)	11805826	4932	4932
YMR308C	YOR362C	PSE1	PRE10	KAP121	N/A	Affinity Capture-MS	Gavin AC (2002)	11805826	4932	4932
YMR308C	YMR314W	PSE1	PRE5	KAP121	N/A	Affinity Capture-MS	Gavin AC (2002)	11805826	4932	4932
YMR308C	YOL038W	PSE1	PRE6	KAP121	N/A	Affinity Capture-MS	Gavin AC (2002)	11805826	4932	4932
YMR308C	YML092C	PSE1	PRE8	KAP121	N/A	Affinity Capture-MS	Gavin AC (2002)	11805826	4932	4932
YMR308C	YDR394W	PSE1	RPT3	KAP121	YNT1|YTA2	Affinity Capture-MS	Gavin AC (2002)	11805826	4932	4932
YMR308C	YOR117W	PSE1	RPT5	KAP121	YTA1	Affinity Capture-MS	Gavin AC (2002)	11805826	4932	4932
YMR308C	YGL011C	PSE1	SCL1	KAP121	PRC2	Affinity Capture-MS	Gavin AC (2002)	11805826	4932	4932
YMR308C	YLL021W	PSE1	SPA2	KAP121	FUS6|PEA1	Affinity Capture-MS	Gavin AC (2002)	11805826	4932	4932
YMR308C	YNL189W	PSE1	SRP1	KAP121	KAP60|SCM1	Affinity Capture-MS	Gavin AC (2002)	11805826	4932	4932
YMR308C	YPL020C	PSE1	ULP1	KAP121	NIB1	Affinity Capture-MS	Gavin AC (2002)	11805826	4932	4932
YMR308C	YGR081C	PSE1	SLX9	KAP121	N/A	Affinity Capture-MS	Gavin AC (2002)	11805826	4932	4932
YMR308C	YMR310C	PSE1	N/A	KAP121	N/A	Affinity Capture-MS	Gavin AC (2002)	11805826	4932	4932
YMR308C	YPL012W	PSE1	RRP12	KAP121	N/A	Affinity Capture-MS	Gavin AC (2002)	11805826	4932	4932
YMR308C	YDR381W	PSE1	YRA1	KAP121	SHE11	Affinity Capture-MS	Gavin AC (2002)	11805826	4932	4932
YAL043C	YER133W	PTA1	GLC7	FUN39	CID1|DIS2	Affinity Capture-MS	Gavin AC (2002)	11805826	4932	4932
YAL043C	YDR195W	PTA1	REF2	FUN39	N/A	Affinity Capture-MS	Gavin AC (2002)	11805826	4932	4932
YDR195W	YAL043C	REF2	PTA1	N/A	FUN39	Affinity Capture-MS	Gavin AC (2002)	11805826	4932	4932
YAL043C	YNL222W	PTA1	SSU72	FUN39	N/A	Affinity Capture-MS	Gavin AC (2002)	11805826	4932	4932
YAL043C	YGR156W	PTA1	PTI1	FUN39	N/A	Affinity Capture-MS	Gavin AC (2002)	11805826	4932	4932
YAL043C	YKL059C	PTA1	MPE1	FUN39	N/A	Affinity Capture-MS	Gavin AC (2002)	11805826	4932	4932
YKL059C	YAL043C	MPE1	PTA1	N/A	FUN39	Affinity Capture-MS	Gavin AC (2002)	11805826	4932	4932
YAL043C	YOR179C	PTA1	SYC1	FUN39	N/A	Affinity Capture-MS	Gavin AC (2002)	11805826	4932	4932
YOR179C	YAL043C	SYC1	PTA1	N/A	FUN39	Affinity Capture-MS	Gavin AC (2002)	11805826	4932	4932
YAL043C	YLR277C	PTA1	YSH1	FUN39	BRR5	Affinity Capture-MS	Gavin AC (2002)	11805826	4932	4932
YLR277C	YAL043C	YSH1	PTA1	BRR5	FUN39	Affinity Capture-MS	Gavin AC (2002)	11805826	4932	4932
YAL043C	YPR107C	PTA1	YTH1	FUN39	N/A	Affinity Capture-MS	Gavin AC (2002)	11805826	4932	4932
YPR107C	YAL043C	YTH1	PTA1	N/A	FUN39	Affinity Capture-MS	Gavin AC (2002)	11805826	4932	4932
YBL056W	YBR247C	PTC3	ENP1	N/A	MEG1	Affinity Capture-MS	Gavin AC (2002)	11805826	4932	4932
YBL056W	YPL204W	PTC3	HRR25	N/A	N/A	Affinity Capture-MS	Gavin AC (2002)	11805826	4932	4932
YBL056W	YGR240C	PTC3	PFK1	N/A	N/A	Affinity Capture-MS	Gavin AC (2002)	11805826	4932	4932
YBL056W	YNL250W	PTC3	RAD50	N/A	N/A	Affinity Capture-MS	Gavin AC (2002)	11805826	4932	4932
YBL056W	YBR097W	PTC3	VPS15	N/A	GRD8|VAC4|VPL19	Affinity Capture-MS	Gavin AC (2002)	11805826	4932	4932
YBL056W	YDL060W	PTC3	TSR1	N/A	N/A	Affinity Capture-MS	Gavin AC (2002)	11805826	4932	4932
YBL056W	YDR071C	PTC3	PAA1	N/A	N/A	Affinity Capture-MS	Gavin AC (2002)	11805826	4932	4932
YBR125C	YDR071C	PTC4	PAA1	GCT1	N/A	Affinity Capture-MS	Gavin AC (2002)	11805826	4932	4932
YBR125C	YDR186C	PTC4	N/A	GCT1	N/A	Affinity Capture-MS	Gavin AC (2002)	11805826	4932	4932
YNL016W	YJL033W	PUB1	HCA4	RNP1	DBP4|ECM24	Affinity Capture-MS	Gavin AC (2002)	11805826	4932	4932
YNL016W	YJR138W	PUB1	IML1	RNP1	N/A	Affinity Capture-MS	Gavin AC (2002)	11805826	4932	4932
YNL016W	YDL051W	PUB1	LHP1	RNP1	LAH1|YLA1	Affinity Capture-MS	Gavin AC (2002)	11805826	4932	4932
YNL016W	YPL190C	PUB1	NAB3	RNP1	HMD1	Affinity Capture-MS	Gavin AC (2002)	11805826	4932	4932
YNL016W	YMR080C	PUB1	NAM7	RNP1	IFS2|MOF4|UPF1	Affinity Capture-MS	Gavin AC (2002)	11805826	4932	4932
YNL016W	YDR432W	PUB1	NPL3	RNP1	MTR13|MTS1|NAB1|NOP3	Affinity Capture-MS	Gavin AC (2002)	11805826	4932	4932
YNL016W	YNL251C	PUB1	NRD1	RNP1	N/A	Affinity Capture-MS	Gavin AC (2002)	11805826	4932	4932
YNL016W	YDL167C	PUB1	NRP1	RNP1	N/A	Affinity Capture-MS	Gavin AC (2002)	11805826	4932	4932
YNL016W	YNL262W	PUB1	POL2	RNP1	DUN2	Affinity Capture-MS	Gavin AC (2002)	11805826	4932	4932
YNL016W	YIR001C	PUB1	SGN1	RNP1	RBP1|RBP29	Affinity Capture-MS	Gavin AC (2002)	11805826	4932	4932
YNL016W	YLR147C	PUB1	SMD3	RNP1	SLT16	Affinity Capture-MS	Gavin AC (2002)	11805826	4932	4932
YNL016W	YOR290C	PUB1	SNF2	RNP1	GAM1|HAF1|SWI2|TYE3	Affinity Capture-MS	Gavin AC (2002)	11805826	4932	4932
YNL016W	YMR125W	PUB1	STO1	RNP1	CBC1|CBP80|GCR3|SUT1	Affinity Capture-MS	Gavin AC (2002)	11805826	4932	4932
YNL016W	YPL016W	PUB1	SWI1	RNP1	ADR6|GAM3|LPA1	Affinity Capture-MS	Gavin AC (2002)	11805826	4932	4932
YNL016W	YGR162W	PUB1	TIF4631	RNP1	N/A	Affinity Capture-MS	Gavin AC (2002)	11805826	4932	4932
YNL016W	YGL049C	PUB1	TIF4632	RNP1	N/A	Affinity Capture-MS	Gavin AC (2002)	11805826	4932	4932
YNL016W	YML117W	PUB1	NAB6	RNP1	N/A	Affinity Capture-MS	Gavin AC (2002)	11805826	4932	4932
YPL212C	YGR090W	PUS1	UTP22	N/A	N/A	Affinity Capture-MS	Gavin AC (2002)	11805826	4932	4932
YLR196W	YFL039C	PWP1	ACT1	N/A	ABY1|END7	Affinity Capture-MS	Gavin AC (2002)	11805826	4932	4932
YLR196W	YHR174W	PWP1	ENO2	N/A	N/A	Affinity Capture-MS	Gavin AC (2002)	11805826	4932	4932
YLR196W	YLR449W	PWP1	FPR4	N/A	N/A	Affinity Capture-MS	Gavin AC (2002)	11805826	4932	4932
YLR196W	YPL126W	PWP1	NAN1	N/A	UTP17	Affinity Capture-MS	Gavin AC (2002)	11805826	4932	4932
YLR196W	YEL055C	PWP1	POL5	N/A	N/A	Affinity Capture-MS	Gavin AC (2002)	11805826	4932	4932
YLR196W	YFL008W	PWP1	SMC1	N/A	CHL10	Affinity Capture-MS	Gavin AC (2002)	11805826	4932	4932
YLR196W	YPL207W	PWP1	N/A	N/A	TYW1	Affinity Capture-MS	Gavin AC (2002)	11805826	4932	4932
YCR057C	YMR300C	PWP2	ADE4	UTP1|YCR055C|YCR058C	N/A	Affinity Capture-MS	Gavin AC (2002)	11805826	4932	4932
YCR057C	YDR299W	PWP2	BFR2	UTP1|YCR055C|YCR058C	N/A	Affinity Capture-MS	Gavin AC (2002)	11805826	4932	4932
YCR057C	YPL217C	PWP2	BMS1	UTP1|YCR055C|YCR058C	N/A	Affinity Capture-MS	Gavin AC (2002)	11805826	4932	4932
YCR057C	YOR078W	PWP2	BUD21	UTP1|YCR055C|YCR058C	UTP16|YOR29-29	Affinity Capture-MS	Gavin AC (2002)	11805826	4932	4932
YCR057C	YLR175W	PWP2	CBF5	UTP1|YCR055C|YCR058C	N/A	Affinity Capture-MS	Gavin AC (2002)	11805826	4932	4932
YCR057C	YHR169W	PWP2	DBP8	UTP1|YCR055C|YCR058C	N/A	Affinity Capture-MS	Gavin AC (2002)	11805826	4932	4932
YCR057C	YLR129W	PWP2	DIP2	UTP1|YCR055C|YCR058C	UTP12	Affinity Capture-MS	Gavin AC (2002)	11805826	4932	4932
YCR057C	YMR128W	PWP2	ECM16	UTP1|YCR055C|YCR058C	DHR1	Affinity Capture-MS	Gavin AC (2002)	11805826	4932	4932
YCR057C	YLR186W	PWP2	EMG1	UTP1|YCR055C|YCR058C	NEP1	Affinity Capture-MS	Gavin AC (2002)	11805826	4932	4932
YCR057C	YBR247C	PWP2	ENP1	UTP1|YCR055C|YCR058C	MEG1	Affinity Capture-MS	Gavin AC (2002)	11805826	4932	4932
YCR057C	YML130C	PWP2	ERO1	UTP1|YCR055C|YCR058C	N/A	Affinity Capture-MS	Gavin AC (2002)	11805826	4932	4932
YCR057C	YJL033W	PWP2	HCA4	UTP1|YCR055C|YCR058C	DBP4|ECM24	Affinity Capture-MS	Gavin AC (2002)	11805826	4932	4932
YCR057C	YNL030W	PWP2	HHF2	UTP1|YCR055C|YCR058C	N/A	Affinity Capture-MS	Gavin AC (2002)	11805826	4932	4932
YCR057C	YBL003C	PWP2	HTA2	UTP1|YCR055C|YCR058C	H2A2	Affinity Capture-MS	Gavin AC (2002)	11805826	4932	4932
YCR057C	YHR148W	PWP2	IMP3	UTP1|YCR055C|YCR058C	N/A	Affinity Capture-MS	Gavin AC (2002)	11805826	4932	4932
YCR057C	YNL075W	PWP2	IMP4	UTP1|YCR055C|YCR058C	N/A	Affinity Capture-MS	Gavin AC (2002)	11805826	4932	4932
YCR057C	YNL132W	PWP2	KRE33	UTP1|YCR055C|YCR058C	N/A	Affinity Capture-MS	Gavin AC (2002)	11805826	4932	4932
YCR057C	YCL059C	PWP2	KRR1	UTP1|YCR055C|YCR058C	N/A	Affinity Capture-MS	Gavin AC (2002)	11805826	4932	4932
YCR057C	YJR002W	PWP2	MPP10	UTP1|YCR055C|YCR058C	N/A	Affinity Capture-MS	Gavin AC (2002)	11805826	4932	4932
YCR057C	YNR043W	PWP2	MVD1	UTP1|YCR055C|YCR058C	ERG19	Affinity Capture-MS	Gavin AC (2002)	11805826	4932	4932
YCR057C	YPL126W	PWP2	NAN1	UTP1|YCR055C|YCR058C	UTP17	Affinity Capture-MS	Gavin AC (2002)	11805826	4932	4932
YCR057C	YDL014W	PWP2	NOP1	UTP1|YCR055C|YCR058C	LOT3	Affinity Capture-MS	Gavin AC (2002)	11805826	4932	4932
YCR057C	YDL148C	PWP2	NOP14	UTP1|YCR055C|YCR058C	UTP2	Affinity Capture-MS	Gavin AC (2002)	11805826	4932	4932
YCR057C	YOR310C	PWP2	NOP58	UTP1|YCR055C|YCR058C	NOP5	Affinity Capture-MS	Gavin AC (2002)	11805826	4932	4932
YCR057C	YOL038W	PWP2	PRE6	UTP1|YCR055C|YCR058C	N/A	Affinity Capture-MS	Gavin AC (2002)	11805826	4932	4932
YCR057C	YGR135W	PWP2	PRE9	UTP1|YCR055C|YCR058C	N/A	Affinity Capture-MS	Gavin AC (2002)	11805826	4932	4932
YCR057C	YGL120C	PWP2	PRP43	UTP1|YCR055C|YCR058C	N/A	Affinity Capture-MS	Gavin AC (2002)	11805826	4932	4932
YCR057C	YEL050C	PWP2	RML2	UTP1|YCR055C|YCR058C	N/A	Affinity Capture-MS	Gavin AC (2002)	11805826	4932	4932
YCR057C	YGL171W	PWP2	ROK1	UTP1|YCR055C|YCR058C	N/A	Affinity Capture-MS	Gavin AC (2002)	11805826	4932	4932
YCR057C	YDR382W	PWP2	RPP2B	UTP1|YCR055C|YCR058C	RPL45|YPA1	Affinity Capture-MS	Gavin AC (2002)	11805826	4932	4932
YCR057C	YPR137W	PWP2	RRP9	UTP1|YCR055C|YCR058C	N/A	Affinity Capture-MS	Gavin AC (2002)	11805826	4932	4932
YCR057C	YGL011C	PWP2	SCL1	UTP1|YCR055C|YCR058C	PRC2	Affinity Capture-MS	Gavin AC (2002)	11805826	4932	4932
YCR057C	YLR197W	PWP2	SIK1	UTP1|YCR055C|YCR058C	NOP56	Affinity Capture-MS	Gavin AC (2002)	11805826	4932	4932
YCR057C	YLL011W	PWP2	SOF1	UTP1|YCR055C|YCR058C	N/A	Affinity Capture-MS	Gavin AC (2002)	11805826	4932	4932
YCR057C	YBL004W	PWP2	UTP20	UTP1|YCR055C|YCR058C	N/A	Affinity Capture-MS	Gavin AC (2002)	11805826	4932	4932
YCR057C	YDR324C	PWP2	UTP4	UTP1|YCR055C|YCR058C	N/A	Affinity Capture-MS	Gavin AC (2002)	11805826	4932	4932
YCR057C	YDR365C	PWP2	ESF1	UTP1|YCR055C|YCR058C	N/A	Affinity Capture-MS	Gavin AC (2002)	11805826	4932	4932
YCR057C	YDR449C	PWP2	UTP6	UTP1|YCR055C|YCR058C	N/A	Affinity Capture-MS	Gavin AC (2002)	11805826	4932	4932
YCR057C	YGR090W	PWP2	UTP22	UTP1|YCR055C|YCR058C	N/A	Affinity Capture-MS	Gavin AC (2002)	11805826	4932	4932
YGR090W	YCR057C	UTP22	PWP2	N/A	UTP1|YCR055C|YCR058C	Affinity Capture-MS	Gavin AC (2002)	11805826	4932	4932
YCR057C	YGR128C	PWP2	UTP8	UTP1|YCR055C|YCR058C	N/A	Affinity Capture-MS	Gavin AC (2002)	11805826	4932	4932
YCR057C	YGR145W	PWP2	ENP2	UTP1|YCR055C|YCR058C	N/A	Affinity Capture-MS	Gavin AC (2002)	11805826	4932	4932
YCR057C	YHR196W	PWP2	UTP9	UTP1|YCR055C|YCR058C	N/A	Affinity Capture-MS	Gavin AC (2002)	11805826	4932	4932
YCR057C	YJL069C	PWP2	UTP18	UTP1|YCR055C|YCR058C	N/A	Affinity Capture-MS	Gavin AC (2002)	11805826	4932	4932
YJL069C	YCR057C	UTP18	PWP2	N/A	UTP1|YCR055C|YCR058C	Affinity Capture-MS	Gavin AC (2002)	11805826	4932	4932
YCR057C	YJL109C	PWP2	UTP10	UTP1|YCR055C|YCR058C	N/A	Affinity Capture-MS	Gavin AC (2002)	11805826	4932	4932
YCR057C	YKL099C	PWP2	UTP11	UTP1|YCR055C|YCR058C	N/A	Affinity Capture-MS	Gavin AC (2002)	11805826	4932	4932
YCR057C	YKR060W	PWP2	UTP30	UTP1|YCR055C|YCR058C	N/A	Affinity Capture-MS	Gavin AC (2002)	11805826	4932	4932
YCR057C	YLR222C	PWP2	UTP13	UTP1|YCR055C|YCR058C	N/A	Affinity Capture-MS	Gavin AC (2002)	11805826	4932	4932
YCR057C	YLR409C	PWP2	UTP21	UTP1|YCR055C|YCR058C	N/A	Affinity Capture-MS	Gavin AC (2002)	11805826	4932	4932
YCR057C	YMR093W	PWP2	UTP15	UTP1|YCR055C|YCR058C	N/A	Affinity Capture-MS	Gavin AC (2002)	11805826	4932	4932
YCR057C	YNR054C	PWP2	ESF2	UTP1|YCR055C|YCR058C	ABT1	Affinity Capture-MS	Gavin AC (2002)	11805826	4932	4932
YCR057C	YPR144C	PWP2	NOC4	UTP1|YCR055C|YCR058C	UTP19	Affinity Capture-MS	Gavin AC (2002)	11805826	4932	4932
YBR114W	YOL086C	RAD16	ADH1	PSO5	ADC1	Affinity Capture-MS	Gavin AC (2002)	11805826	4932	4932
YBR114W	YJR077C	RAD16	MIR1	PSO5	N/A	Affinity Capture-MS	Gavin AC (2002)	11805826	4932	4932
YBR114W	YLR044C	RAD16	PDC1	PSO5	N/A	Affinity Capture-MS	Gavin AC (2002)	11805826	4932	4932
YBR114W	YPL154C	RAD16	PEP4	PSO5	PHO9|PRA1|yscA	Affinity Capture-MS	Gavin AC (2002)	11805826	4932	4932
YBR114W	YCR028C-A	RAD16	RIM1	PSO5	N/A	Affinity Capture-MS	Gavin AC (2002)	11805826	4932	4932
YBR114W	YGR192C	RAD16	TDH3	PSO5	GLD1|HSP35|HSP36|SSS2	Affinity Capture-MS	Gavin AC (2002)	11805826	4932	4932
YBR114W	YOR332W	RAD16	VMA4	PSO5	N/A	Affinity Capture-MS	Gavin AC (2002)	11805826	4932	4932
YBR114W	YKR001C	RAD16	VPS1	PSO5	GRD1|LAM1|SPO15|VPL1|VPT26	Affinity Capture-MS	Gavin AC (2002)	11805826	4932	4932
YBR114W	YOL097C	RAD16	WRS1	PSO5	HRE342	Affinity Capture-MS	Gavin AC (2002)	11805826	4932	4932
YBR114W	YMR315W	RAD16	N/A	PSO5	N/A	Affinity Capture-MS	Gavin AC (2002)	11805826	4932	4932
YEL037C	YHL030W	RAD23	ECM29	N/A	N/A	Affinity Capture-MS	Gavin AC (2002)	11805826	4932	4932
YEL037C	YER162C	RAD23	RAD4	N/A	N/A	Affinity Capture-MS	Gavin AC (2002)	11805826	4932	4932
YEL037C	YHR200W	RAD23	RPN10	N/A	MCB1|SUN1	Affinity Capture-MS	Gavin AC (2002)	11805826	4932	4932
YEL037C	YFR052W	RAD23	RPN12	N/A	NIN1	Affinity Capture-MS	Gavin AC (2002)	11805826	4932	4932
YEL037C	YER021W	RAD23	RPN3	N/A	SUN2	Affinity Capture-MS	Gavin AC (2002)	11805826	4932	4932
YEL037C	YDL097C	RAD23	RPN6	N/A	NAS4	Affinity Capture-MS	Gavin AC (2002)	11805826	4932	4932
YEL037C	YOR261C	RAD23	RPN8	N/A	N/A	Affinity Capture-MS	Gavin AC (2002)	11805826	4932	4932
YEL037C	YDR427W	RAD23	RPN9	N/A	N/A	Affinity Capture-MS	Gavin AC (2002)	11805826	4932	4932
YEL037C	YDL007W	RAD23	RPT2	N/A	YHS4|YTA5	Affinity Capture-MS	Gavin AC (2002)	11805826	4932	4932
YEL037C	YDR394W	RAD23	RPT3	N/A	YNT1|YTA2	Affinity Capture-MS	Gavin AC (2002)	11805826	4932	4932
YEL037C	YGL048C	RAD23	RPT6	N/A	CIM3|CRL3|SCB68|SUG1	Affinity Capture-MS	Gavin AC (2002)	11805826	4932	4932
YEL037C	YPR032W	RAD23	SRO7	N/A	SNI1|SOP1	Affinity Capture-MS	Gavin AC (2002)	11805826	4932	4932
YEL037C	YDR314C	RAD23	N/A	N/A	RAD34	Affinity Capture-MS	Gavin AC (2002)	11805826	4932	4932
YER171W	YMR116C	RAD3	ASC1	REM1	CPC2	Affinity Capture-MS	Gavin AC (2002)	11805826	4932	4932
YER171W	YMR012W	RAD3	CLU1	REM1	TIF31	Affinity Capture-MS	Gavin AC (2002)	11805826	4932	4932
YER171W	YHL030W	RAD3	ECM29	REM1	N/A	Affinity Capture-MS	Gavin AC (2002)	11805826	4932	4932
YER171W	YGL195W	RAD3	GCN1	REM1	N/A	Affinity Capture-MS	Gavin AC (2002)	11805826	4932	4932
YER171W	YFR009W	RAD3	GCN20	REM1	N/A	Affinity Capture-MS	Gavin AC (2002)	11805826	4932	4932
YER171W	YIL128W	RAD3	MET18	REM1	MMS19	Affinity Capture-MS	Gavin AC (2002)	11805826	4932	4932
YER171W	YHR200W	RAD3	RPN10	REM1	MCB1|SUN1	Affinity Capture-MS	Gavin AC (2002)	11805826	4932	4932
YER171W	YDR394W	RAD3	RPT3	REM1	YNT1|YTA2	Affinity Capture-MS	Gavin AC (2002)	11805826	4932	4932
YER171W	YGL048C	RAD3	RPT6	REM1	CIM3|CRL3|SCB68|SUG1	Affinity Capture-MS	Gavin AC (2002)	11805826	4932	4932
YER171W	YML124C	RAD3	TUB3	REM1	N/A	Affinity Capture-MS	Gavin AC (2002)	11805826	4932	4932
YER171W	YDL185W	RAD3	TFP1	REM1	CLS8|VMA1	Affinity Capture-MS	Gavin AC (2002)	11805826	4932	4932
YER171W	YNL064C	RAD3	YDJ1	REM1	HSP40|MAS5	Affinity Capture-MS	Gavin AC (2002)	11805826	4932	4932
YER095W	YDR127W	RAD51	ARO1	MUT5	N/A	Affinity Capture-MS	Gavin AC (2002)	11805826	4932	4932
YER095W	YMR012W	RAD51	CLU1	MUT5	TIF31	Affinity Capture-MS	Gavin AC (2002)	11805826	4932	4932
YER095W	YJR109C	RAD51	CPA2	MUT5	N/A	Affinity Capture-MS	Gavin AC (2002)	11805826	4932	4932
YER095W	YFR009W	RAD51	GCN20	MUT5	N/A	Affinity Capture-MS	Gavin AC (2002)	11805826	4932	4932
YER095W	YKL104C	RAD51	GFA1	MUT5	N/A	Affinity Capture-MS	Gavin AC (2002)	11805826	4932	4932
YER095W	YMR186W	RAD51	HSC82	MUT5	HSP90	Affinity Capture-MS	Gavin AC (2002)	11805826	4932	4932
YER095W	YER086W	RAD51	ILV1	MUT5	ISO1	Affinity Capture-MS	Gavin AC (2002)	11805826	4932	4932
YER095W	YER110C	RAD51	KAP123	MUT5	YRB4	Affinity Capture-MS	Gavin AC (2002)	11805826	4932	4932
YER095W	YNL085W	RAD51	MKT1	MUT5	N/A	Affinity Capture-MS	Gavin AC (2002)	11805826	4932	4932
YER095W	YGR240C	RAD51	PFK1	MUT5	N/A	Affinity Capture-MS	Gavin AC (2002)	11805826	4932	4932
YER095W	YML032C	RAD51	RAD52	MUT5	N/A	Affinity Capture-MS	Gavin AC (2002)	11805826	4932	4932
YER095W	YAR007C	RAD51	RFA1	MUT5	BUF2|FUN3|RPA1	Affinity Capture-MS	Gavin AC (2002)	11805826	4932	4932
YER095W	YPR010C	RAD51	RPA135	MUT5	RPA2|RRN2|SRP3	Affinity Capture-MS	Gavin AC (2002)	11805826	4932	4932
YER095W	YOR151C	RAD51	RPB2	MUT5	RPB150|RPO22|SIT2|SOH2	Affinity Capture-MS	Gavin AC (2002)	11805826	4932	4932
YER095W	YDR394W	RAD51	RPT3	MUT5	YNT1|YTA2	Affinity Capture-MS	Gavin AC (2002)	11805826	4932	4932
YER095W	YGL245W	RAD51	GUS1	MUT5	GSN1	Affinity Capture-MS	Gavin AC (2002)	11805826	4932	4932
YER095W	YGR234W	RAD51	YHB1	MUT5	YHB4	Affinity Capture-MS	Gavin AC (2002)	11805826	4932	4932
YGL246C	YOR048C	RAI1	RAT1	N/A	HKE1|TAP1|XRN2	Affinity Capture-MS	Gavin AC (2002)	11805826	4932	4932
YGL246C	YDL047W	RAI1	SIT4	N/A	LGN4	Affinity Capture-MS	Gavin AC (2002)	11805826	4932	4932
YDL090C	YKL152C	RAM1	GPM1	DPR1|FUS8|SCG2|SGP2|STE16	N/A	Affinity Capture-MS	Gavin AC (2002)	11805826	4932	4932
YDL090C	YKL019W	RAM1	RAM2	DPR1|FUS8|SCG2|SGP2|STE16	N/A	Affinity Capture-MS	Gavin AC (2002)	11805826	4932	4932
YBR049C	YGL234W	REB1	ADE5,7	GRF2	N/A	Affinity Capture-MS	Gavin AC (2002)	11805826	4932	4932
YBR049C	YPL082C	REB1	MOT1	GRF2	BUR3|LPF4	Affinity Capture-MS	Gavin AC (2002)	11805826	4932	4932
YBR049C	YMR091C	REB1	NPL6	GRF2	RSC7	Affinity Capture-MS	Gavin AC (2002)	11805826	4932	4932
YBR049C	YPR110C	REB1	RPC40	GRF2	RPC5	Affinity Capture-MS	Gavin AC (2002)	11805826	4932	4932
YBR049C	YLR357W	REB1	RSC2	GRF2	N/A	Affinity Capture-MS	Gavin AC (2002)	11805826	4932	4932
YBR049C	YDR303C	REB1	RSC3	GRF2	N/A	Affinity Capture-MS	Gavin AC (2002)	11805826	4932	4932
YBR049C	YGR274C	REB1	TAF1	GRF2	TAF130|TAF145	Affinity Capture-MS	Gavin AC (2002)	11805826	4932	4932
YBR049C	YOL006C	REB1	TOP1	GRF2	MAK1|MAK17	Affinity Capture-MS	Gavin AC (2002)	11805826	4932	4932
YBR049C	YKR001C	REB1	VPS1	GRF2	GRD1|LAM1|SPO15|VPL1|VPT26	Affinity Capture-MS	Gavin AC (2002)	11805826	4932	4932
YDR195W	YLR115W	REF2	CFT2	N/A	YDH1	Affinity Capture-MS	Gavin AC (2002)	11805826	4932	4932
YDR195W	YER133W	REF2	GLC7	N/A	CID1|DIS2	Affinity Capture-MS	Gavin AC (2002)	11805826	4932	4932
YDR195W	YKR002W	REF2	PAP1	N/A	N/A	Affinity Capture-MS	Gavin AC (2002)	11805826	4932	4932
YDR195W	YNL317W	REF2	PFS2	N/A	N/A	Affinity Capture-MS	Gavin AC (2002)	11805826	4932	4932
YDR195W	YMR061W	REF2	RNA14	N/A	N/A	Affinity Capture-MS	Gavin AC (2002)	11805826	4932	4932
YDR195W	YGR156W	REF2	PTI1	N/A	N/A	Affinity Capture-MS	Gavin AC (2002)	11805826	4932	4932
YDR195W	YKL059C	REF2	MPE1	N/A	N/A	Affinity Capture-MS	Gavin AC (2002)	11805826	4932	4932
YDR195W	YLR277C	REF2	YSH1	N/A	BRR5	Affinity Capture-MS	Gavin AC (2002)	11805826	4932	4932
YLR277C	YDR195W	YSH1	REF2	BRR5	N/A	Affinity Capture-MS	Gavin AC (2002)	11805826	4932	4932
YFR051C	YPL010W	RET2	RET3	N/A	N/A	Affinity Capture-MS	Gavin AC (2002)	11805826	4932	4932
YFR051C	YLR180W	RET2	SAM1	N/A	ETH10	Affinity Capture-MS	Gavin AC (2002)	11805826	4932	4932
YFR051C	YNL287W	RET2	SEC21	N/A	N/A	Affinity Capture-MS	Gavin AC (2002)	11805826	4932	4932
YFR051C	YDR238C	RET2	SEC26	N/A	N/A	Affinity Capture-MS	Gavin AC (2002)	11805826	4932	4932
YFR051C	YGL137W	RET2	SEC27	N/A	N/A	Affinity Capture-MS	Gavin AC (2002)	11805826	4932	4932
YGL137W	YFR051C	SEC27	RET2	N/A	N/A	Affinity Capture-MS	Gavin AC (2002)	11805826	4932	4932
YFR051C	YIL076W	RET2	SEC28	N/A	ANU2	Affinity Capture-MS	Gavin AC (2002)	11805826	4932	4932
YFR051C	YKR067W	RET2	GPT2	N/A	GAT1	Affinity Capture-MS	Gavin AC (2002)	11805826	4932	4932
YAR007C	YLR347C	RFA1	KAP95	BUF2|FUN3|RPA1	RSL1	Affinity Capture-MS	Gavin AC (2002)	11805826	4932	4932
YAR007C	YBR136W	RFA1	MEC1	BUF2|FUN3|RPA1	ESR1|SAD3	Affinity Capture-MS	Gavin AC (2002)	11805826	4932	4932
YAR007C	YIR002C	RFA1	MPH1	BUF2|FUN3|RPA1	N/A	Affinity Capture-MS	Gavin AC (2002)	11805826	4932	4932
YAR007C	YOL090W	RFA1	MSH2	BUF2|FUN3|RPA1	PMS5	Affinity Capture-MS	Gavin AC (2002)	11805826	4932	4932
YAR007C	YCR012W	RFA1	PGK1	BUF2|FUN3|RPA1	N/A	Affinity Capture-MS	Gavin AC (2002)	11805826	4932	4932
YAR007C	YML032C	RFA1	RAD52	BUF2|FUN3|RPA1	N/A	Affinity Capture-MS	Gavin AC (2002)	11805826	4932	4932
YAR007C	YNL312W	RFA1	RFA2	BUF2|FUN3|RPA1	BUF1|RPA2	Affinity Capture-MS	Gavin AC (2002)	11805826	4932	4932
YJR068W	YNL290W	RFC2	RFC3	N/A	N/A	Affinity Capture-MS	Gavin AC (2002)	11805826	4932	4932
YJR068W	YOL094C	RFC2	RFC4	N/A	N/A	Affinity Capture-MS	Gavin AC (2002)	11805826	4932	4932
YBR087W	YOR217W	RFC5	RFC1	N/A	CDC44	Affinity Capture-MS	Gavin AC (2002)	11805826	4932	4932
YBR087W	YNL290W	RFC5	RFC3	N/A	N/A	Affinity Capture-MS	Gavin AC (2002)	11805826	4932	4932
YBR087W	YOL094C	RFC5	RFC4	N/A	N/A	Affinity Capture-MS	Gavin AC (2002)	11805826	4932	4932
YBR087W	YMR181C	RFC5	N/A	N/A	N/A	Affinity Capture-MS	Gavin AC (2002)	11805826	4932	4932
YLR176C	YNL030W	RFX1	HHF2	CRT1	N/A	Affinity Capture-MS	Gavin AC (2002)	11805826	4932	4932
YLR176C	YBR245C	RFX1	ISW1	CRT1	SGN2	Affinity Capture-MS	Gavin AC (2002)	11805826	4932	4932
YLR176C	YOR304W	RFX1	ISW2	CRT1	N/A	Affinity Capture-MS	Gavin AC (2002)	11805826	4932	4932
YLR176C	YGL133W	RFX1	ITC1	CRT1	N/A	Affinity Capture-MS	Gavin AC (2002)	11805826	4932	4932
YLR176C	YPL082C	RFX1	MOT1	CRT1	BUR3|LPF4	Affinity Capture-MS	Gavin AC (2002)	11805826	4932	4932
YLR176C	YBR049C	RFX1	REB1	CRT1	GRF2	Affinity Capture-MS	Gavin AC (2002)	11805826	4932	4932
YLR176C	YLR357W	RFX1	RSC2	CRT1	N/A	Affinity Capture-MS	Gavin AC (2002)	11805826	4932	4932
YLR176C	YDR303C	RFX1	RSC3	CRT1	N/A	Affinity Capture-MS	Gavin AC (2002)	11805826	4932	4932
YLR176C	YFR037C	RFX1	RSC8	CRT1	SWH3	Affinity Capture-MS	Gavin AC (2002)	11805826	4932	4932
YLR176C	YIL126W	RFX1	STH1	CRT1	NPS1	Affinity Capture-MS	Gavin AC (2002)	11805826	4932	4932
YLR176C	YKR001C	RFX1	VPS1	CRT1	GRD1|LAM1|SPO15|VPL1|VPT26	Affinity Capture-MS	Gavin AC (2002)	11805826	4932	4932
YBR260C	YGR196C	RGD1	FYV8	N/A	N/A	Affinity Capture-MS	Gavin AC (2002)	11805826	4932	4932
YMR139W	YKR048C	RIM11	NAP1	GSK3|MDS1	N/A	Affinity Capture-MS	Gavin AC (2002)	11805826	4932	4932
YMR061W	YFL039C	RNA14	ACT1	N/A	ABY1|END7	Affinity Capture-MS	Gavin AC (2002)	11805826	4932	4932
YMR061W	YLR115W	RNA14	CFT2	N/A	YDH1	Affinity Capture-MS	Gavin AC (2002)	11805826	4932	4932
YMR061W	YNL030W	RNA14	HHF2	N/A	N/A	Affinity Capture-MS	Gavin AC (2002)	11805826	4932	4932
YMR061W	YDR225W	RNA14	HTA1	N/A	H2A1|SPT11	Affinity Capture-MS	Gavin AC (2002)	11805826	4932	4932
YMR061W	YNL317W	RNA14	PFS2	N/A	N/A	Affinity Capture-MS	Gavin AC (2002)	11805826	4932	4932
YMR061W	YAL043C	RNA14	PTA1	N/A	FUN39	Affinity Capture-MS	Gavin AC (2002)	11805826	4932	4932
YMR061W	YGL044C	RNA14	RNA15	N/A	N/A	Affinity Capture-MS	Gavin AC (2002)	11805826	4932	4932
YGL044C	YMR061W	RNA15	RNA14	N/A	N/A	Affinity Capture-MS	Gavin AC (2002)	11805826	4932	4932
YMR061W	YGL112C	RNA14	TAF6	N/A	TAF60	Affinity Capture-MS	Gavin AC (2002)	11805826	4932	4932
YMR061W	YBR105C	RNA14	VID24	N/A	GID4	Affinity Capture-MS	Gavin AC (2002)	11805826	4932	4932
YMR061W	YLR277C	RNA14	YSH1	N/A	BRR5	Affinity Capture-MS	Gavin AC (2002)	11805826	4932	4932
YGL044C	YHR174W	RNA15	ENO2	N/A	N/A	Affinity Capture-MS	Gavin AC (2002)	11805826	4932	4932
YMR234W	YAR007C	RNH1	RFA1	N/A	BUF2|FUN3|RPA1	Affinity Capture-MS	Gavin AC (2002)	11805826	4932	4932
YMR234W	YJL173C	RNH1	RFA3	N/A	RPA3	Affinity Capture-MS	Gavin AC (2002)	11805826	4932	4932
YMR234W	YGR094W	RNH1	VAS1	N/A	N/A	Affinity Capture-MS	Gavin AC (2002)	11805826	4932	4932
YBL093C	YNR010W	ROX3	CSE2	MED19|NUT3|SSN7	MED9	Affinity Capture-MS	Gavin AC (2002)	11805826	4932	4932
YBL093C	YOL051W	ROX3	GAL11	MED19|NUT3|SSN7	ABE1|MED15|RAR3|SDS4|SPT13	Affinity Capture-MS	Gavin AC (2002)	11805826	4932	4932
YBL093C	YPR070W	ROX3	MED1	MED19|NUT3|SSN7	N/A	Affinity Capture-MS	Gavin AC (2002)	11805826	4932	4932
YBL093C	YMR112C	ROX3	MED11	MED19|NUT3|SSN7	N/A	Affinity Capture-MS	Gavin AC (2002)	11805826	4932	4932
YBL093C	YOR174W	ROX3	MED4	MED19|NUT3|SSN7	N/A	Affinity Capture-MS	Gavin AC (2002)	11805826	4932	4932
YBL093C	YHR058C	ROX3	MED6	MED19|NUT3|SSN7	N/A	Affinity Capture-MS	Gavin AC (2002)	11805826	4932	4932
YBL093C	YOL135C	ROX3	MED7	MED19|NUT3|SSN7	N/A	Affinity Capture-MS	Gavin AC (2002)	11805826	4932	4932
YBL093C	YBR193C	ROX3	MED8	MED19|NUT3|SSN7	N/A	Affinity Capture-MS	Gavin AC (2002)	11805826	4932	4932
YBL093C	YHR147C	ROX3	MRPL6	MED19|NUT3|SSN7	N/A	Affinity Capture-MS	Gavin AC (2002)	11805826	4932	4932
YBL093C	YGL151W	ROX3	NUT1	MED19|NUT3|SSN7	MED5	Affinity Capture-MS	Gavin AC (2002)	11805826	4932	4932
YBL093C	YPR168W	ROX3	NUT2	MED19|NUT3|SSN7	MED10	Affinity Capture-MS	Gavin AC (2002)	11805826	4932	4932
YBL093C	YGL025C	ROX3	PGD1	MED19|NUT3|SSN7	HRS1|MED3	Affinity Capture-MS	Gavin AC (2002)	11805826	4932	4932
YBL093C	YLR071C	ROX3	RGR1	MED19|NUT3|SSN7	MED14	Affinity Capture-MS	Gavin AC (2002)	11805826	4932	4932
YBL093C	YNL236W	ROX3	SIN4	MED19|NUT3|SSN7	BEL2|GAL22|MED16|RYE1|SDI3|SSF5|SSN4|TSF3	Affinity Capture-MS	Gavin AC (2002)	11805826	4932	4932
YBL093C	YHR041C	ROX3	SRB2	MED19|NUT3|SSN7	HRS2|MED20	Affinity Capture-MS	Gavin AC (2002)	11805826	4932	4932
YBL093C	YER022W	ROX3	SRB4	MED19|NUT3|SSN7	MED17	Affinity Capture-MS	Gavin AC (2002)	11805826	4932	4932
YBL093C	YGR104C	ROX3	SRB5	MED19|NUT3|SSN7	MED18	Affinity Capture-MS	Gavin AC (2002)	11805826	4932	4932
YBL093C	YDR308C	ROX3	SRB7	MED19|NUT3|SSN7	MED21	Affinity Capture-MS	Gavin AC (2002)	11805826	4932	4932
YBL093C	YCR081W	ROX3	SRB8	MED19|NUT3|SSN7	GIG1|MED12|NUT6|SSN5|YCR080W	Affinity Capture-MS	Gavin AC (2002)	11805826	4932	4932
YBL093C	YDR443C	ROX3	SSN2	MED19|NUT3|SSN7	MED13|NUT8|RYE3|SCA1|SRB9|UME2	Affinity Capture-MS	Gavin AC (2002)	11805826	4932	4932
YBL093C	YPL042C	ROX3	SSN3	MED19|NUT3|SSN7	CDK8|GIG2|NUT7|RYE5|SRB10|UME5	Affinity Capture-MS	Gavin AC (2002)	11805826	4932	4932
YBL093C	YML007W	ROX3	YAP1	MED19|NUT3|SSN7	PAR1|SNQ3	Affinity Capture-MS	Gavin AC (2002)	11805826	4932	4932
YJR063W	YFR028C	RPA12	CDC14	RRN4	OAF3	Affinity Capture-MS	Gavin AC (2002)	11805826	4932	4932
YJR063W	YPR010C	RPA12	RPA135	RRN4	RPA2|RRN2|SRP3	Affinity Capture-MS	Gavin AC (2002)	11805826	4932	4932
YJR063W	YOR341W	RPA12	RPA190	RRN4	RRN1	Affinity Capture-MS	Gavin AC (2002)	11805826	4932	4932
YOR341W	YJR063W	RPA190	RPA12	RRN1	RRN4	Affinity Capture-MS	Gavin AC (2002)	11805826	4932	4932
YJR063W	YOR340C	RPA12	RPA43	RRN4	N/A	Affinity Capture-MS	Gavin AC (2002)	11805826	4932	4932
YJR063W	YOR210W	RPA12	RPB10	RRN4	N/A	Affinity Capture-MS	Gavin AC (2002)	11805826	4932	4932
YJR063W	YBR154C	RPA12	RPB5	RRN4	N/A	Affinity Capture-MS	Gavin AC (2002)	11805826	4932	4932
YJR063W	YOR224C	RPA12	RPB8	RRN4	N/A	Affinity Capture-MS	Gavin AC (2002)	11805826	4932	4932
YJR063W	YPR110C	RPA12	RPC40	RRN4	RPC5	Affinity Capture-MS	Gavin AC (2002)	11805826	4932	4932
YPR110C	YJR063W	RPC40	RPA12	RPC5	RRN4	Affinity Capture-MS	Gavin AC (2002)	11805826	4932	4932
YJR063W	YPR187W	RPA12	RPO26	RRN4	RPB6	Affinity Capture-MS	Gavin AC (2002)	11805826	4932	4932
YOR341W	YPR010C	RPA190	RPA135	RRN1	RPA2|RRN2|SRP3	Affinity Capture-MS	Gavin AC (2002)	11805826	4932	4932
YOR341W	YOR340C	RPA190	RPA43	RRN1	N/A	Affinity Capture-MS	Gavin AC (2002)	11805826	4932	4932
YOR341W	YNL248C	RPA190	RPA49	RRN1	N/A	Affinity Capture-MS	Gavin AC (2002)	11805826	4932	4932
YOR341W	YOR210W	RPA190	RPB10	RRN1	N/A	Affinity Capture-MS	Gavin AC (2002)	11805826	4932	4932
YOR341W	YBR154C	RPA190	RPB5	RRN1	N/A	Affinity Capture-MS	Gavin AC (2002)	11805826	4932	4932
YOR341W	YOR224C	RPA190	RPB8	RRN1	N/A	Affinity Capture-MS	Gavin AC (2002)	11805826	4932	4932
YOR341W	YPR110C	RPA190	RPC40	RRN1	RPC5	Affinity Capture-MS	Gavin AC (2002)	11805826	4932	4932
YPR110C	YOR341W	RPC40	RPA190	RPC5	RRN1	Affinity Capture-MS	Gavin AC (2002)	11805826	4932	4932
YOR341W	YPR187W	RPA190	RPO26	RRN1	RPB6	Affinity Capture-MS	Gavin AC (2002)	11805826	4932	4932
YIL021W	YOL005C	RPB3	RPB11	N/A	N/A	Affinity Capture-MS	Gavin AC (2002)	11805826	4932	4932
YIL021W	YOR151C	RPB3	RPB2	N/A	RPB150|RPO22|SIT2|SOH2	Affinity Capture-MS	Gavin AC (2002)	11805826	4932	4932
YIL021W	YJL140W	RPB3	RPB4	N/A	CTF15	Affinity Capture-MS	Gavin AC (2002)	11805826	4932	4932
YIL021W	YBR154C	RPB3	RPB5	N/A	N/A	Affinity Capture-MS	Gavin AC (2002)	11805826	4932	4932
YIL021W	YDR404C	RPB3	RPB7	N/A	N/A	Affinity Capture-MS	Gavin AC (2002)	11805826	4932	4932
YDR404C	YIL021W	RPB7	RPB3	N/A	N/A	Affinity Capture-MS	Gavin AC (2002)	11805826	4932	4932
YIL021W	YOR224C	RPB3	RPB8	N/A	N/A	Affinity Capture-MS	Gavin AC (2002)	11805826	4932	4932
YIL021W	YGL070C	RPB3	RPB9	N/A	SHI1|SSU73	Affinity Capture-MS	Gavin AC (2002)	11805826	4932	4932
YGL070C	YIL021W	RPB9	RPB3	SHI1|SSU73	N/A	Affinity Capture-MS	Gavin AC (2002)	11805826	4932	4932
YIL021W	YGR186W	RPB3	TFG1	N/A	RAP74|SSU71	Affinity Capture-MS	Gavin AC (2002)	11805826	4932	4932
YIL021W	YGR005C	RPB3	TFG2	N/A	N/A	Affinity Capture-MS	Gavin AC (2002)	11805826	4932	4932
YIL021W	YDL115C	RPB3	IWR1	N/A	N/A	Affinity Capture-MS	Gavin AC (2002)	11805826	4932	4932
YDR404C	YPR180W	RPB7	AOS1	N/A	RHC31	Affinity Capture-MS	Gavin AC (2002)	11805826	4932	4932
YDR404C	YOL005C	RPB7	RPB11	N/A	N/A	Affinity Capture-MS	Gavin AC (2002)	11805826	4932	4932
YDR404C	YOR151C	RPB7	RPB2	N/A	RPB150|RPO22|SIT2|SOH2	Affinity Capture-MS	Gavin AC (2002)	11805826	4932	4932
YDR404C	YJL140W	RPB7	RPB4	N/A	CTF15	Affinity Capture-MS	Gavin AC (2002)	11805826	4932	4932
YDR404C	YBR154C	RPB7	RPB5	N/A	N/A	Affinity Capture-MS	Gavin AC (2002)	11805826	4932	4932
YDR404C	YOR224C	RPB7	RPB8	N/A	N/A	Affinity Capture-MS	Gavin AC (2002)	11805826	4932	4932
YDR404C	YDL140C	RPB7	RPO21	N/A	RPB1|RPB220|SUA8	Affinity Capture-MS	Gavin AC (2002)	11805826	4932	4932
YDR404C	YGR063C	RPB7	SPT4	N/A	N/A	Affinity Capture-MS	Gavin AC (2002)	11805826	4932	4932
YDR404C	YML010W	RPB7	SPT5	N/A	N/A	Affinity Capture-MS	Gavin AC (2002)	11805826	4932	4932
YDR404C	YGR186W	RPB7	TFG1	N/A	RAP74|SSU71	Affinity Capture-MS	Gavin AC (2002)	11805826	4932	4932
YDR404C	YGR005C	RPB7	TFG2	N/A	N/A	Affinity Capture-MS	Gavin AC (2002)	11805826	4932	4932
YGL070C	YPL129W	RPB9	TAF14	SHI1|SSU73	ANC1|SWP29|TAF30|TFG3	Affinity Capture-MS	Gavin AC (2002)	11805826	4932	4932
YGL070C	YOR151C	RPB9	RPB2	SHI1|SSU73	RPB150|RPO22|SIT2|SOH2	Affinity Capture-MS	Gavin AC (2002)	11805826	4932	4932
YGL070C	YJL140W	RPB9	RPB4	SHI1|SSU73	CTF15	Affinity Capture-MS	Gavin AC (2002)	11805826	4932	4932
YGL070C	YBR154C	RPB9	RPB5	SHI1|SSU73	N/A	Affinity Capture-MS	Gavin AC (2002)	11805826	4932	4932
YGL070C	YDR404C	RPB9	RPB7	SHI1|SSU73	N/A	Affinity Capture-MS	Gavin AC (2002)	11805826	4932	4932
YGL070C	YDL140C	RPB9	RPO21	SHI1|SSU73	RPB1|RPB220|SUA8	Affinity Capture-MS	Gavin AC (2002)	11805826	4932	4932
YGL070C	YPR187W	RPB9	RPO26	SHI1|SSU73	RPB6	Affinity Capture-MS	Gavin AC (2002)	11805826	4932	4932
YGL070C	YGR186W	RPB9	TFG1	SHI1|SSU73	RAP74|SSU71	Affinity Capture-MS	Gavin AC (2002)	11805826	4932	4932
YGL070C	YGR005C	RPB9	TFG2	SHI1|SSU73	N/A	Affinity Capture-MS	Gavin AC (2002)	11805826	4932	4932
YKL144C	YOR207C	RPC25	RET1	YKL1	PDS2|RPC128|RPC2	Affinity Capture-MS	Gavin AC (2002)	11805826	4932	4932
YKL144C	YOR210W	RPC25	RPB10	YKL1	N/A	Affinity Capture-MS	Gavin AC (2002)	11805826	4932	4932
YKL144C	YBR154C	RPC25	RPB5	YKL1	N/A	Affinity Capture-MS	Gavin AC (2002)	11805826	4932	4932
YKL144C	YOR224C	RPC25	RPB8	YKL1	N/A	Affinity Capture-MS	Gavin AC (2002)	11805826	4932	4932
YKL144C	YNR003C	RPC25	RPC34	YKL1	N/A	Affinity Capture-MS	Gavin AC (2002)	11805826	4932	4932
YNR003C	YKL144C	RPC34	RPC25	N/A	YKL1	Affinity Capture-MS	Gavin AC (2002)	11805826	4932	4932
YKL144C	YKR025W	RPC25	RPC37	YKL1	N/A	Affinity Capture-MS	Gavin AC (2002)	11805826	4932	4932
YKL144C	YPR110C	RPC25	RPC40	YKL1	RPC5	Affinity Capture-MS	Gavin AC (2002)	11805826	4932	4932
YKL144C	YDL150W	RPC25	RPC53	YKL1	RPC4	Affinity Capture-MS	Gavin AC (2002)	11805826	4932	4932
YKL144C	YPR190C	RPC25	RPC82	YKL1	RPC3	Affinity Capture-MS	Gavin AC (2002)	11805826	4932	4932
YKL144C	YPR187W	RPC25	RPO26	YKL1	RPB6	Affinity Capture-MS	Gavin AC (2002)	11805826	4932	4932
YKL144C	YOR116C	RPC25	RPO31	YKL1	RPC1|RPC160	Affinity Capture-MS	Gavin AC (2002)	11805826	4932	4932
YOR116C	YKL144C	RPO31	RPC25	RPC1|RPC160	YKL1	Affinity Capture-MS	Gavin AC (2002)	11805826	4932	4932
YNR003C	YOR207C	RPC34	RET1	N/A	PDS2|RPC128|RPC2	Affinity Capture-MS	Gavin AC (2002)	11805826	4932	4932
YNR003C	YBR154C	RPC34	RPB5	N/A	N/A	Affinity Capture-MS	Gavin AC (2002)	11805826	4932	4932
YNR003C	YOR224C	RPC34	RPB8	N/A	N/A	Affinity Capture-MS	Gavin AC (2002)	11805826	4932	4932
YNR003C	YDR045C	RPC34	RPC11	N/A	N/A	Affinity Capture-MS	Gavin AC (2002)	11805826	4932	4932
YNR003C	YNL151C	RPC34	RPC31	N/A	ACP2|RPC8	Affinity Capture-MS	Gavin AC (2002)	11805826	4932	4932
YNR003C	YKR025W	RPC34	RPC37	N/A	N/A	Affinity Capture-MS	Gavin AC (2002)	11805826	4932	4932
YNR003C	YPR110C	RPC34	RPC40	N/A	RPC5	Affinity Capture-MS	Gavin AC (2002)	11805826	4932	4932
YPR110C	YNR003C	RPC40	RPC34	RPC5	N/A	Affinity Capture-MS	Gavin AC (2002)	11805826	4932	4932
YNR003C	YDL150W	RPC34	RPC53	N/A	RPC4	Affinity Capture-MS	Gavin AC (2002)	11805826	4932	4932
YNR003C	YPR190C	RPC34	RPC82	N/A	RPC3	Affinity Capture-MS	Gavin AC (2002)	11805826	4932	4932
YNR003C	YOR116C	RPC34	RPO31	N/A	RPC1|RPC160	Affinity Capture-MS	Gavin AC (2002)	11805826	4932	4932
YOR116C	YNR003C	RPO31	RPC34	RPC1|RPC160	N/A	Affinity Capture-MS	Gavin AC (2002)	11805826	4932	4932
YNR003C	YJL011C	RPC34	RPC17	N/A	N/A	Affinity Capture-MS	Gavin AC (2002)	11805826	4932	4932
YPR110C	YGL156W	RPC40	AMS1	RPC5	N/A	Affinity Capture-MS	Gavin AC (2002)	11805826	4932	4932
YPR110C	YDL160C	RPC40	DHH1	RPC5	N/A	Affinity Capture-MS	Gavin AC (2002)	11805826	4932	4932
YPR110C	YOR207C	RPC40	RET1	RPC5	PDS2|RPC128|RPC2	Affinity Capture-MS	Gavin AC (2002)	11805826	4932	4932
YPR110C	YPR010C	RPC40	RPA135	RPC5	RPA2|RRN2|SRP3	Affinity Capture-MS	Gavin AC (2002)	11805826	4932	4932
YPR110C	YNL248C	RPC40	RPA49	RPC5	N/A	Affinity Capture-MS	Gavin AC (2002)	11805826	4932	4932
YPR110C	YOR210W	RPC40	RPB10	RPC5	N/A	Affinity Capture-MS	Gavin AC (2002)	11805826	4932	4932
YPR110C	YBR154C	RPC40	RPB5	RPC5	N/A	Affinity Capture-MS	Gavin AC (2002)	11805826	4932	4932
YPR110C	YOR224C	RPC40	RPB8	RPC5	N/A	Affinity Capture-MS	Gavin AC (2002)	11805826	4932	4932
YPR110C	YNL151C	RPC40	RPC31	RPC5	ACP2|RPC8	Affinity Capture-MS	Gavin AC (2002)	11805826	4932	4932
YPR110C	YKR025W	RPC40	RPC37	RPC5	N/A	Affinity Capture-MS	Gavin AC (2002)	11805826	4932	4932
YPR110C	YDL150W	RPC40	RPC53	RPC5	RPC4	Affinity Capture-MS	Gavin AC (2002)	11805826	4932	4932
YPR110C	YPR190C	RPC40	RPC82	RPC5	RPC3	Affinity Capture-MS	Gavin AC (2002)	11805826	4932	4932
YPR110C	YOR116C	RPC40	RPO31	RPC5	RPC1|RPC160	Affinity Capture-MS	Gavin AC (2002)	11805826	4932	4932
YOR116C	YPR110C	RPO31	RPC40	RPC1|RPC160	RPC5	Affinity Capture-MS	Gavin AC (2002)	11805826	4932	4932
YPR110C	YPR032W	RPC40	SRO7	RPC5	SNI1|SOP1	Affinity Capture-MS	Gavin AC (2002)	11805826	4932	4932
YNL330C	YIL035C	RPD3	CKA1	MOF6|REC3|SDI2|SDS6	N/A	Affinity Capture-MS	Gavin AC (2002)	11805826	4932	4932
YNL330C	YOR039W	RPD3	CKB2	MOF6|REC3|SDI2|SDS6	N/A	Affinity Capture-MS	Gavin AC (2002)	11805826	4932	4932
YNL330C	YAL013W	RPD3	DEP1	MOF6|REC3|SDI2|SDS6	FUN54	Affinity Capture-MS	Gavin AC (2002)	11805826	4932	4932
YNL330C	YPR023C	RPD3	EAF3	MOF6|REC3|SDI2|SDS6	N/A	Affinity Capture-MS	Gavin AC (2002)	11805826	4932	4932
YNL330C	YNL251C	RPD3	NRD1	MOF6|REC3|SDI2|SDS6	N/A	Affinity Capture-MS	Gavin AC (2002)	11805826	4932	4932
YNL330C	YNL097C	RPD3	PHO23	MOF6|REC3|SDI2|SDS6	N/A	Affinity Capture-MS	Gavin AC (2002)	11805826	4932	4932
YNL330C	YMR263W	RPD3	SAP30	MOF6|REC3|SDI2|SDS6	N/A	Affinity Capture-MS	Gavin AC (2002)	11805826	4932	4932
YNL330C	YIL084C	RPD3	SDS3	MOF6|REC3|SDI2|SDS6	N/A	Affinity Capture-MS	Gavin AC (2002)	11805826	4932	4932
YNL330C	YOL004W	RPD3	SIN3	MOF6|REC3|SDI2|SDS6	CPE1|GAM2|RPD1|SDI1|SDS16|UME4	Affinity Capture-MS	Gavin AC (2002)	11805826	4932	4932
YOL004W	YNL330C	SIN3	RPD3	CPE1|GAM2|RPD1|SDI1|SDS16|UME4	MOF6|REC3|SDI2|SDS6	Affinity Capture-MS	Gavin AC (2002)	11805826	4932	4932
YNL330C	YMR125W	RPD3	STO1	MOF6|REC3|SDI2|SDS6	CBC1|CBP80|GCR3|SUT1	Affinity Capture-MS	Gavin AC (2002)	11805826	4932	4932
YNL330C	YOL006C	RPD3	TOP1	MOF6|REC3|SDI2|SDS6	MAK1|MAK17	Affinity Capture-MS	Gavin AC (2002)	11805826	4932	4932
YNL330C	YPL139C	RPD3	UME1	MOF6|REC3|SDI2|SDS6	WTM3	Affinity Capture-MS	Gavin AC (2002)	11805826	4932	4932
YNL330C	YKR001C	RPD3	VPS1	MOF6|REC3|SDI2|SDS6	GRD1|LAM1|SPO15|VPL1|VPT26	Affinity Capture-MS	Gavin AC (2002)	11805826	4932	4932
YNL330C	YBR095C	RPD3	RXT2	MOF6|REC3|SDI2|SDS6	RAF60	Affinity Capture-MS	Gavin AC (2002)	11805826	4932	4932
YNL330C	YMR075W	RPD3	RCO1	MOF6|REC3|SDI2|SDS6	N/A	Affinity Capture-MS	Gavin AC (2002)	11805826	4932	4932
YNL330C	YPL181W	RPD3	CTI6	MOF6|REC3|SDI2|SDS6	RXT1	Affinity Capture-MS	Gavin AC (2002)	11805826	4932	4932
YHR088W	YMR290C	RPF1	HAS1	N/A	N/A	Affinity Capture-MS	Gavin AC (2002)	11805826	4932	4932
YHR088W	YGL111W	RPF1	NSA1	N/A	N/A	Affinity Capture-MS	Gavin AC (2002)	11805826	4932	4932
YBR079C	YLR192C	RPG1	HCR1	TIF32	N/A	Affinity Capture-MS	Gavin AC (2002)	11805826	4932	4932
YBR079C	YMR309C	RPG1	NIP1	TIF32	N/A	Affinity Capture-MS	Gavin AC (2002)	11805826	4932	4932
YBR079C	YDR091C	RPG1	RLI1	TIF32	N/A	Affinity Capture-MS	Gavin AC (2002)	11805826	4932	4932
YBR079C	YJR007W	RPG1	SUI2	TIF32	N/A	Affinity Capture-MS	Gavin AC (2002)	11805826	4932	4932
YBR079C	YPL237W	RPG1	SUI3	TIF32	N/A	Affinity Capture-MS	Gavin AC (2002)	11805826	4932	4932
YBR079C	YBR143C	RPG1	SUP45	TIF32	SAL4|SUP1|SUP47	Affinity Capture-MS	Gavin AC (2002)	11805826	4932	4932
YBR079C	YMR146C	RPG1	TIF34	TIF32	N/A	Affinity Capture-MS	Gavin AC (2002)	11805826	4932	4932
YBL087C	YDR361C	RPL23A	BCP1	N/A	N/A	Affinity Capture-MS	Gavin AC (2002)	11805826	4932	4932
YBL087C	YKL104C	RPL23A	GFA1	N/A	N/A	Affinity Capture-MS	Gavin AC (2002)	11805826	4932	4932
YBL087C	YDL171C	RPL23A	GLT1	N/A	N/A	Affinity Capture-MS	Gavin AC (2002)	11805826	4932	4932
YBL087C	YER110C	RPL23A	KAP123	N/A	YRB4	Affinity Capture-MS	Gavin AC (2002)	11805826	4932	4932
YBL087C	YER103W	RPL23A	SSA4	N/A	YG107	Affinity Capture-MS	Gavin AC (2002)	11805826	4932	4932
YBL087C	YOL098C	RPL23A	N/A	N/A	N/A	Affinity Capture-MS	Gavin AC (2002)	11805826	4932	4932
YBL087C	YOR206W	RPL23A	NOC2	N/A	N/A	Affinity Capture-MS	Gavin AC (2002)	11805826	4932	4932
YBL087C	YPL208W	RPL23A	N/A	N/A	RKM1	Affinity Capture-MS	Gavin AC (2002)	11805826	4932	4932
YFR031C-A	YGR204W	RPL2A	ADE3	RPL5B	N/A	Affinity Capture-MS	Gavin AC (2002)	11805826	4932	4932
YFR031C-A	YNL112W	RPL2A	DBP2	RPL5B	N/A	Affinity Capture-MS	Gavin AC (2002)	11805826	4932	4932
YFR031C-A	YGL099W	RPL2A	LSG1	RPL5B	KRE35	Affinity Capture-MS	Gavin AC (2002)	11805826	4932	4932
YFR031C-A	YBR084W	RPL2A	MIS1	RPL5B	N/A	Affinity Capture-MS	Gavin AC (2002)	11805826	4932	4932
YFR031C-A	YPL093W	RPL2A	NOG1	RPL5B	N/A	Affinity Capture-MS	Gavin AC (2002)	11805826	4932	4932
YFR031C-A	YOR048C	RPL2A	RAT1	RPL5B	HKE1|TAP1|XRN2	Affinity Capture-MS	Gavin AC (2002)	11805826	4932	4932
YFR031C-A	YBR263W	RPL2A	SHM1	RPL5B	SHMT1|TMP3	Affinity Capture-MS	Gavin AC (2002)	11805826	4932	4932
YFR031C-A	YDR101C	RPL2A	ARX1	RPL5B	N/A	Affinity Capture-MS	Gavin AC (2002)	11805826	4932	4932
YFR031C-A	YER006W	RPL2A	NUG1	RPL5B	N/A	Affinity Capture-MS	Gavin AC (2002)	11805826	4932	4932
YFR031C-A	YGR103W	RPL2A	NOP7	RPL5B	YPH1	Affinity Capture-MS	Gavin AC (2002)	11805826	4932	4932
YFR031C-A	YAL035W	RPL2A	FUN12	RPL5B	yIF2	Affinity Capture-MS	Gavin AC (2002)	11805826	4932	4932
YFR031C-A	YPL009C	RPL2A	N/A	RPL5B	N/A	Affinity Capture-MS	Gavin AC (2002)	11805826	4932	4932
YHR200W	YHL030W	RPN10	ECM29	MCB1|SUN1	N/A	Affinity Capture-MS	Gavin AC (2002)	11805826	4932	4932
YHR200W	YKL104C	RPN10	GFA1	MCB1|SUN1	N/A	Affinity Capture-MS	Gavin AC (2002)	11805826	4932	4932
YHR200W	YGR232W	RPN10	NAS6	MCB1|SUN1	N/A	Affinity Capture-MS	Gavin AC (2002)	11805826	4932	4932
YHR200W	YER012W	RPN10	PRE1	MCB1|SUN1	N/A	Affinity Capture-MS	Gavin AC (2002)	11805826	4932	4932
YHR200W	YPR103W	RPN10	PRE2	MCB1|SUN1	DOA3|PRG1|SRR2	Affinity Capture-MS	Gavin AC (2002)	11805826	4932	4932
YHR200W	YFR050C	RPN10	PRE4	MCB1|SUN1	N/A	Affinity Capture-MS	Gavin AC (2002)	11805826	4932	4932
YHR200W	YMR314W	RPN10	PRE5	MCB1|SUN1	N/A	Affinity Capture-MS	Gavin AC (2002)	11805826	4932	4932
YHR200W	YOL038W	RPN10	PRE6	MCB1|SUN1	N/A	Affinity Capture-MS	Gavin AC (2002)	11805826	4932	4932
YHR200W	YBL041W	RPN10	PRE7	MCB1|SUN1	PRS3	Affinity Capture-MS	Gavin AC (2002)	11805826	4932	4932
YHR200W	YML092C	RPN10	PRE8	MCB1|SUN1	N/A	Affinity Capture-MS	Gavin AC (2002)	11805826	4932	4932
YHR200W	YGR135W	RPN10	PRE9	MCB1|SUN1	N/A	Affinity Capture-MS	Gavin AC (2002)	11805826	4932	4932
YHR200W	YER094C	RPN10	PUP3	MCB1|SUN1	SCS32	Affinity Capture-MS	Gavin AC (2002)	11805826	4932	4932
YHR200W	YFR004W	RPN10	RPN11	MCB1|SUN1	MPR1	Affinity Capture-MS	Gavin AC (2002)	11805826	4932	4932
YFR004W	YHR200W	RPN11	RPN10	MPR1	MCB1|SUN1	Affinity Capture-MS	Gavin AC (2002)	11805826	4932	4932
YHR200W	YFR052W	RPN10	RPN12	MCB1|SUN1	NIN1	Affinity Capture-MS	Gavin AC (2002)	11805826	4932	4932
YFR052W	YHR200W	RPN12	RPN10	NIN1	MCB1|SUN1	Affinity Capture-MS	Gavin AC (2002)	11805826	4932	4932
YHR200W	YER021W	RPN10	RPN3	MCB1|SUN1	SUN2	Affinity Capture-MS	Gavin AC (2002)	11805826	4932	4932
YHR200W	YDL097C	RPN10	RPN6	MCB1|SUN1	NAS4	Affinity Capture-MS	Gavin AC (2002)	11805826	4932	4932
YDL097C	YHR200W	RPN6	RPN10	NAS4	MCB1|SUN1	Affinity Capture-MS	Gavin AC (2002)	11805826	4932	4932
YHR200W	YPR108W	RPN10	RPN7	MCB1|SUN1	N/A	Affinity Capture-MS	Gavin AC (2002)	11805826	4932	4932
YHR200W	YOR261C	RPN10	RPN8	MCB1|SUN1	N/A	Affinity Capture-MS	Gavin AC (2002)	11805826	4932	4932
YOR261C	YHR200W	RPN8	RPN10	N/A	MCB1|SUN1	Affinity Capture-MS	Gavin AC (2002)	11805826	4932	4932
YHR200W	YDR427W	RPN10	RPN9	MCB1|SUN1	N/A	Affinity Capture-MS	Gavin AC (2002)	11805826	4932	4932
YHR200W	YDL007W	RPN10	RPT2	MCB1|SUN1	YHS4|YTA5	Affinity Capture-MS	Gavin AC (2002)	11805826	4932	4932
YHR200W	YDR394W	RPN10	RPT3	MCB1|SUN1	YNT1|YTA2	Affinity Capture-MS	Gavin AC (2002)	11805826	4932	4932
YHR200W	YOR259C	RPN10	RPT4	MCB1|SUN1	CRL13|PCS1|SUG2	Affinity Capture-MS	Gavin AC (2002)	11805826	4932	4932
YHR200W	YGL048C	RPN10	RPT6	MCB1|SUN1	CIM3|CRL3|SCB68|SUG1	Affinity Capture-MS	Gavin AC (2002)	11805826	4932	4932
YHR200W	YGL011C	RPN10	SCL1	MCB1|SUN1	PRC2	Affinity Capture-MS	Gavin AC (2002)	11805826	4932	4932
YFR004W	YHL030W	RPN11	ECM29	MPR1	N/A	Affinity Capture-MS	Gavin AC (2002)	11805826	4932	4932
YFR004W	YFR052W	RPN11	RPN12	MPR1	NIN1	Affinity Capture-MS	Gavin AC (2002)	11805826	4932	4932
YFR052W	YFR004W	RPN12	RPN11	NIN1	MPR1	Affinity Capture-MS	Gavin AC (2002)	11805826	4932	4932
YFR004W	YER021W	RPN11	RPN3	MPR1	SUN2	Affinity Capture-MS	Gavin AC (2002)	11805826	4932	4932
YFR004W	YDL097C	RPN11	RPN6	MPR1	NAS4	Affinity Capture-MS	Gavin AC (2002)	11805826	4932	4932
YDL097C	YFR004W	RPN6	RPN11	NAS4	MPR1	Affinity Capture-MS	Gavin AC (2002)	11805826	4932	4932
YFR004W	YDL007W	RPN11	RPT2	MPR1	YHS4|YTA5	Affinity Capture-MS	Gavin AC (2002)	11805826	4932	4932
YFR004W	YDR394W	RPN11	RPT3	MPR1	YNT1|YTA2	Affinity Capture-MS	Gavin AC (2002)	11805826	4932	4932
YFR004W	YGL048C	RPN11	RPT6	MPR1	CIM3|CRL3|SCB68|SUG1	Affinity Capture-MS	Gavin AC (2002)	11805826	4932	4932
YFR052W	YHL030W	RPN12	ECM29	NIN1	N/A	Affinity Capture-MS	Gavin AC (2002)	11805826	4932	4932
YFR052W	YER012W	RPN12	PRE1	NIN1	N/A	Affinity Capture-MS	Gavin AC (2002)	11805826	4932	4932
YFR052W	YMR314W	RPN12	PRE5	NIN1	N/A	Affinity Capture-MS	Gavin AC (2002)	11805826	4932	4932
YFR052W	YER021W	RPN12	RPN3	NIN1	SUN2	Affinity Capture-MS	Gavin AC (2002)	11805826	4932	4932
YFR052W	YDL097C	RPN12	RPN6	NIN1	NAS4	Affinity Capture-MS	Gavin AC (2002)	11805826	4932	4932
YDL097C	YFR052W	RPN6	RPN12	NAS4	NIN1	Affinity Capture-MS	Gavin AC (2002)	11805826	4932	4932
YFR052W	YPR108W	RPN12	RPN7	NIN1	N/A	Affinity Capture-MS	Gavin AC (2002)	11805826	4932	4932
YFR052W	YOR261C	RPN12	RPN8	NIN1	N/A	Affinity Capture-MS	Gavin AC (2002)	11805826	4932	4932
YOR261C	YFR052W	RPN8	RPN12	N/A	NIN1	Affinity Capture-MS	Gavin AC (2002)	11805826	4932	4932
YFR052W	YDR427W	RPN12	RPN9	NIN1	N/A	Affinity Capture-MS	Gavin AC (2002)	11805826	4932	4932
YFR052W	YDL007W	RPN12	RPT2	NIN1	YHS4|YTA5	Affinity Capture-MS	Gavin AC (2002)	11805826	4932	4932
YFR052W	YDR394W	RPN12	RPT3	NIN1	YNT1|YTA2	Affinity Capture-MS	Gavin AC (2002)	11805826	4932	4932
YFR052W	YOR259C	RPN12	RPT4	NIN1	CRL13|PCS1|SUG2	Affinity Capture-MS	Gavin AC (2002)	11805826	4932	4932
YFR052W	YOR117W	RPN12	RPT5	NIN1	YTA1	Affinity Capture-MS	Gavin AC (2002)	11805826	4932	4932
YFR052W	YGL048C	RPN12	RPT6	NIN1	CIM3|CRL3|SCB68|SUG1	Affinity Capture-MS	Gavin AC (2002)	11805826	4932	4932
YDL147W	YHL030W	RPN5	ECM29	NAS5	N/A	Affinity Capture-MS	Gavin AC (2002)	11805826	4932	4932
YDL147W	YER012W	RPN5	PRE1	NAS5	N/A	Affinity Capture-MS	Gavin AC (2002)	11805826	4932	4932
YDL147W	YPR103W	RPN5	PRE2	NAS5	DOA3|PRG1|SRR2	Affinity Capture-MS	Gavin AC (2002)	11805826	4932	4932
YDL147W	YJL001W	RPN5	PRE3	NAS5	CRL21	Affinity Capture-MS	Gavin AC (2002)	11805826	4932	4932
YDL147W	YMR314W	RPN5	PRE5	NAS5	N/A	Affinity Capture-MS	Gavin AC (2002)	11805826	4932	4932
YDL147W	YBL041W	RPN5	PRE7	NAS5	PRS3	Affinity Capture-MS	Gavin AC (2002)	11805826	4932	4932
YDL147W	YHR200W	RPN5	RPN10	NAS5	MCB1|SUN1	Affinity Capture-MS	Gavin AC (2002)	11805826	4932	4932
YDL147W	YFR004W	RPN5	RPN11	NAS5	MPR1	Affinity Capture-MS	Gavin AC (2002)	11805826	4932	4932
YDL147W	YFR052W	RPN5	RPN12	NAS5	NIN1	Affinity Capture-MS	Gavin AC (2002)	11805826	4932	4932
YDL147W	YLR421C	RPN5	RPN13	NAS5	N/A	Affinity Capture-MS	Gavin AC (2002)	11805826	4932	4932
YDL147W	YER021W	RPN5	RPN3	NAS5	SUN2	Affinity Capture-MS	Gavin AC (2002)	11805826	4932	4932
YDL147W	YPR108W	RPN5	RPN7	NAS5	N/A	Affinity Capture-MS	Gavin AC (2002)	11805826	4932	4932
YDL147W	YOR261C	RPN5	RPN8	NAS5	N/A	Affinity Capture-MS	Gavin AC (2002)	11805826	4932	4932
YDL147W	YDR427W	RPN5	RPN9	NAS5	N/A	Affinity Capture-MS	Gavin AC (2002)	11805826	4932	4932
YDL147W	YDL007W	RPN5	RPT2	NAS5	YHS4|YTA5	Affinity Capture-MS	Gavin AC (2002)	11805826	4932	4932
YDL147W	YDR394W	RPN5	RPT3	NAS5	YNT1|YTA2	Affinity Capture-MS	Gavin AC (2002)	11805826	4932	4932
YDL147W	YOR259C	RPN5	RPT4	NAS5	CRL13|PCS1|SUG2	Affinity Capture-MS	Gavin AC (2002)	11805826	4932	4932
YDL147W	YOR117W	RPN5	RPT5	NAS5	YTA1	Affinity Capture-MS	Gavin AC (2002)	11805826	4932	4932
YDL147W	YGL048C	RPN5	RPT6	NAS5	CIM3|CRL3|SCB68|SUG1	Affinity Capture-MS	Gavin AC (2002)	11805826	4932	4932
YDL147W	YGL011C	RPN5	SCL1	NAS5	PRC2	Affinity Capture-MS	Gavin AC (2002)	11805826	4932	4932
YDL097C	YHL030W	RPN6	ECM29	NAS4	N/A	Affinity Capture-MS	Gavin AC (2002)	11805826	4932	4932
YDL097C	YCR012W	RPN6	PGK1	NAS4	N/A	Affinity Capture-MS	Gavin AC (2002)	11805826	4932	4932
YDL097C	YLR421C	RPN6	RPN13	NAS4	N/A	Affinity Capture-MS	Gavin AC (2002)	11805826	4932	4932
YDL097C	YER021W	RPN6	RPN3	NAS4	SUN2	Affinity Capture-MS	Gavin AC (2002)	11805826	4932	4932
YDL097C	YDL147W	RPN6	RPN5	NAS4	NAS5	Affinity Capture-MS	Gavin AC (2002)	11805826	4932	4932
YDL097C	YPR108W	RPN6	RPN7	NAS4	N/A	Affinity Capture-MS	Gavin AC (2002)	11805826	4932	4932
YDL097C	YOR261C	RPN6	RPN8	NAS4	N/A	Affinity Capture-MS	Gavin AC (2002)	11805826	4932	4932
YDL097C	YDR427W	RPN6	RPN9	NAS4	N/A	Affinity Capture-MS	Gavin AC (2002)	11805826	4932	4932
YDL097C	YDL007W	RPN6	RPT2	NAS4	YHS4|YTA5	Affinity Capture-MS	Gavin AC (2002)	11805826	4932	4932
YDL097C	YDR394W	RPN6	RPT3	NAS4	YNT1|YTA2	Affinity Capture-MS	Gavin AC (2002)	11805826	4932	4932
YDL097C	YOR259C	RPN6	RPT4	NAS4	CRL13|PCS1|SUG2	Affinity Capture-MS	Gavin AC (2002)	11805826	4932	4932
YDL097C	YOR117W	RPN6	RPT5	NAS4	YTA1	Affinity Capture-MS	Gavin AC (2002)	11805826	4932	4932
YDL097C	YGL048C	RPN6	RPT6	NAS4	CIM3|CRL3|SCB68|SUG1	Affinity Capture-MS	Gavin AC (2002)	11805826	4932	4932
YDL097C	YFR010W	RPN6	UBP6	NAS4	N/A	Affinity Capture-MS	Gavin AC (2002)	11805826	4932	4932
YOR261C	YHL030W	RPN8	ECM29	N/A	N/A	Affinity Capture-MS	Gavin AC (2002)	11805826	4932	4932
YOR261C	YLR035C	RPN8	MLH2	N/A	N/A	Affinity Capture-MS	Gavin AC (2002)	11805826	4932	4932
YOR261C	YFR050C	RPN8	PRE4	N/A	N/A	Affinity Capture-MS	Gavin AC (2002)	11805826	4932	4932
YOR261C	YMR314W	RPN8	PRE5	N/A	N/A	Affinity Capture-MS	Gavin AC (2002)	11805826	4932	4932
YOR261C	YGR135W	RPN8	PRE9	N/A	N/A	Affinity Capture-MS	Gavin AC (2002)	11805826	4932	4932
YOR261C	YDR427W	RPN8	RPN9	N/A	N/A	Affinity Capture-MS	Gavin AC (2002)	11805826	4932	4932
YOR116C	YMR116C	RPO31	ASC1	RPC1|RPC160	CPC2	Affinity Capture-MS	Gavin AC (2002)	11805826	4932	4932
YOR116C	YKL060C	RPO31	FBA1	RPC1|RPC160	LOT1	Affinity Capture-MS	Gavin AC (2002)	11805826	4932	4932
YOR116C	YDR005C	RPO31	MAF1	RPC1|RPC160	N/A	Affinity Capture-MS	Gavin AC (2002)	11805826	4932	4932
YOR116C	YOR207C	RPO31	RET1	RPC1|RPC160	PDS2|RPC128|RPC2	Affinity Capture-MS	Gavin AC (2002)	11805826	4932	4932
YOR116C	YBR154C	RPO31	RPB5	RPC1|RPC160	N/A	Affinity Capture-MS	Gavin AC (2002)	11805826	4932	4932
YOR116C	YOR224C	RPO31	RPB8	RPC1|RPC160	N/A	Affinity Capture-MS	Gavin AC (2002)	11805826	4932	4932
YOR116C	YDR045C	RPO31	RPC11	RPC1|RPC160	N/A	Affinity Capture-MS	Gavin AC (2002)	11805826	4932	4932
YOR116C	YNL113W	RPO31	RPC19	RPC1|RPC160	N/A	Affinity Capture-MS	Gavin AC (2002)	11805826	4932	4932
YOR116C	YNL151C	RPO31	RPC31	RPC1|RPC160	ACP2|RPC8	Affinity Capture-MS	Gavin AC (2002)	11805826	4932	4932
YOR116C	YKR025W	RPO31	RPC37	RPC1|RPC160	N/A	Affinity Capture-MS	Gavin AC (2002)	11805826	4932	4932
YOR116C	YDL150W	RPO31	RPC53	RPC1|RPC160	RPC4	Affinity Capture-MS	Gavin AC (2002)	11805826	4932	4932
YOR116C	YPR190C	RPO31	RPC82	RPC1|RPC160	RPC3	Affinity Capture-MS	Gavin AC (2002)	11805826	4932	4932
YOR116C	YPR187W	RPO31	RPO26	RPC1|RPC160	RPB6	Affinity Capture-MS	Gavin AC (2002)	11805826	4932	4932
YOR116C	YFR037C	RPO31	RSC8	RPC1|RPC160	SWH3	Affinity Capture-MS	Gavin AC (2002)	11805826	4932	4932
YOR116C	YJL011C	RPO31	RPC17	RPC1|RPC160	N/A	Affinity Capture-MS	Gavin AC (2002)	11805826	4932	4932
YKL145W	YJL194W	RPT1	CDC6	CIM5|YTA3	N/A	Affinity Capture-MS	Gavin AC (2002)	11805826	4932	4932
YKL145W	YHL030W	RPT1	ECM29	CIM5|YTA3	N/A	Affinity Capture-MS	Gavin AC (2002)	11805826	4932	4932
YKL145W	YHR200W	RPT1	RPN10	CIM5|YTA3	MCB1|SUN1	Affinity Capture-MS	Gavin AC (2002)	11805826	4932	4932
YKL145W	YFR004W	RPT1	RPN11	CIM5|YTA3	MPR1	Affinity Capture-MS	Gavin AC (2002)	11805826	4932	4932
YKL145W	YFR052W	RPT1	RPN12	CIM5|YTA3	NIN1	Affinity Capture-MS	Gavin AC (2002)	11805826	4932	4932
YKL145W	YER021W	RPT1	RPN3	CIM5|YTA3	SUN2	Affinity Capture-MS	Gavin AC (2002)	11805826	4932	4932
YKL145W	YDL147W	RPT1	RPN5	CIM5|YTA3	NAS5	Affinity Capture-MS	Gavin AC (2002)	11805826	4932	4932
YKL145W	YDL097C	RPT1	RPN6	CIM5|YTA3	NAS4	Affinity Capture-MS	Gavin AC (2002)	11805826	4932	4932
YKL145W	YPR108W	RPT1	RPN7	CIM5|YTA3	N/A	Affinity Capture-MS	Gavin AC (2002)	11805826	4932	4932
YKL145W	YOR261C	RPT1	RPN8	CIM5|YTA3	N/A	Affinity Capture-MS	Gavin AC (2002)	11805826	4932	4932
YKL145W	YDR427W	RPT1	RPN9	CIM5|YTA3	N/A	Affinity Capture-MS	Gavin AC (2002)	11805826	4932	4932
YKL145W	YDL007W	RPT1	RPT2	CIM5|YTA3	YHS4|YTA5	Affinity Capture-MS	Gavin AC (2002)	11805826	4932	4932
YKL145W	YDR394W	RPT1	RPT3	CIM5|YTA3	YNT1|YTA2	Affinity Capture-MS	Gavin AC (2002)	11805826	4932	4932
YKL145W	YOR259C	RPT1	RPT4	CIM5|YTA3	CRL13|PCS1|SUG2	Affinity Capture-MS	Gavin AC (2002)	11805826	4932	4932
YKL145W	YOR117W	RPT1	RPT5	CIM5|YTA3	YTA1	Affinity Capture-MS	Gavin AC (2002)	11805826	4932	4932
YKL145W	YGL048C	RPT1	RPT6	CIM5|YTA3	CIM3|CRL3|SCB68|SUG1	Affinity Capture-MS	Gavin AC (2002)	11805826	4932	4932
YDL216C	YDL147W	RRI1	RPN5	CSN5|JAB1	NAS5	Affinity Capture-MS	Gavin AC (2002)	11805826	4932	4932
YDL216C	YDR179C	RRI1	CSN9	CSN5|JAB1	N/A	Affinity Capture-MS	Gavin AC (2002)	11805826	4932	4932
YDL216C	YIL071C	RRI1	PCI8	CSN5|JAB1	CSN11|YIH1|YIL071W	Affinity Capture-MS	Gavin AC (2002)	11805826	4932	4932
YDL216C	YMR025W	RRI1	CSI1	CSN5|JAB1	N/A	Affinity Capture-MS	Gavin AC (2002)	11805826	4932	4932
YDL216C	YOL117W	RRI1	RRI2	CSN5|JAB1	CSN10	Affinity Capture-MS	Gavin AC (2002)	11805826	4932	4932
YDR280W	YNL232W	RRP45	CSL4	N/A	SKI4	Affinity Capture-MS	Gavin AC (2002)	11805826	4932	4932
YDR280W	YOL021C	RRP45	DIS3	N/A	RRP44	Affinity Capture-MS	Gavin AC (2002)	11805826	4932	4932
YDR280W	YMR128W	RRP45	ECM16	N/A	DHR1	Affinity Capture-MS	Gavin AC (2002)	11805826	4932	4932
YDR280W	YGR158C	RRP45	MTR3	N/A	N/A	Affinity Capture-MS	Gavin AC (2002)	11805826	4932	4932
YDR280W	YHR069C	RRP45	RRP4	N/A	N/A	Affinity Capture-MS	Gavin AC (2002)	11805826	4932	4932
YDR280W	YOL142W	RRP45	RRP40	N/A	N/A	Affinity Capture-MS	Gavin AC (2002)	11805826	4932	4932
YDR280W	YDL111C	RRP45	RRP42	N/A	N/A	Affinity Capture-MS	Gavin AC (2002)	11805826	4932	4932
YDR280W	YCR035C	RRP45	RRP43	N/A	N/A	Affinity Capture-MS	Gavin AC (2002)	11805826	4932	4932
YDR280W	YGR095C	RRP45	RRP46	N/A	N/A	Affinity Capture-MS	Gavin AC (2002)	11805826	4932	4932
YGR095C	YDR280W	RRP46	RRP45	N/A	N/A	Affinity Capture-MS	Gavin AC (2002)	11805826	4932	4932
YDR280W	YOR001W	RRP45	RRP6	N/A	N/A	Affinity Capture-MS	Gavin AC (2002)	11805826	4932	4932
YDR280W	YLR398C	RRP45	SKI2	N/A	N/A	Affinity Capture-MS	Gavin AC (2002)	11805826	4932	4932
YDR280W	YPR189W	RRP45	SKI3	N/A	SKI5	Affinity Capture-MS	Gavin AC (2002)	11805826	4932	4932
YDR280W	YGR195W	RRP45	SKI6	N/A	ECM20|RRP41	Affinity Capture-MS	Gavin AC (2002)	11805826	4932	4932
YGR195W	YDR280W	SKI6	RRP45	ECM20|RRP41	N/A	Affinity Capture-MS	Gavin AC (2002)	11805826	4932	4932
YDR280W	YOR076C	RRP45	SKI7	N/A	YOR29-27	Affinity Capture-MS	Gavin AC (2002)	11805826	4932	4932
YDR280W	YNL189W	RRP45	SRP1	N/A	KAP60|SCM1	Affinity Capture-MS	Gavin AC (2002)	11805826	4932	4932
YDR280W	YBL004W	RRP45	UTP20	N/A	N/A	Affinity Capture-MS	Gavin AC (2002)	11805826	4932	4932
YDR280W	YGR090W	RRP45	UTP22	N/A	N/A	Affinity Capture-MS	Gavin AC (2002)	11805826	4932	4932
YDR280W	YJL109C	RRP45	UTP10	N/A	N/A	Affinity Capture-MS	Gavin AC (2002)	11805826	4932	4932
YGR095C	YNL232W	RRP46	CSL4	N/A	SKI4	Affinity Capture-MS	Gavin AC (2002)	11805826	4932	4932
YGR095C	YGR158C	RRP46	MTR3	N/A	N/A	Affinity Capture-MS	Gavin AC (2002)	11805826	4932	4932
YGR095C	YHR069C	RRP46	RRP4	N/A	N/A	Affinity Capture-MS	Gavin AC (2002)	11805826	4932	4932
YGR095C	YOL142W	RRP46	RRP40	N/A	N/A	Affinity Capture-MS	Gavin AC (2002)	11805826	4932	4932
YGR095C	YDL111C	RRP46	RRP42	N/A	N/A	Affinity Capture-MS	Gavin AC (2002)	11805826	4932	4932
YGR095C	YCR035C	RRP46	RRP43	N/A	N/A	Affinity Capture-MS	Gavin AC (2002)	11805826	4932	4932
YGR095C	YOR001W	RRP46	RRP6	N/A	N/A	Affinity Capture-MS	Gavin AC (2002)	11805826	4932	4932
YGR095C	YGR195W	RRP46	SKI6	N/A	ECM20|RRP41	Affinity Capture-MS	Gavin AC (2002)	11805826	4932	4932
YGR195W	YGR095C	SKI6	RRP46	ECM20|RRP41	N/A	Affinity Capture-MS	Gavin AC (2002)	11805826	4932	4932
YGR095C	YOR076C	RRP46	SKI7	N/A	YOR29-27	Affinity Capture-MS	Gavin AC (2002)	11805826	4932	4932
YGR095C	YNL189W	RRP46	SRP1	N/A	KAP60|SCM1	Affinity Capture-MS	Gavin AC (2002)	11805826	4932	4932
YGR095C	YGR090W	RRP46	UTP22	N/A	N/A	Affinity Capture-MS	Gavin AC (2002)	11805826	4932	4932
[truncated: 13,033,891 more chars]
