# Supplementary material for: ModuleRole: A Tool for Modulization, Role Determination and Visualization in Protein-Protein Interaction Networks
Source: PLoS One. 2014 May 1;9(5):e94608. doi: 10.1371/journal.pone.0094608 (PMC4006751; doi:10.1371/journal.pone.0094608)
Supplement: Table S3 — The 302 physical interactions among the 111 polarity proteins given in Table S1. (SIF) [file pone.0094608.s005.sif]

ABP1	1	ACT1P
ABP1	1	ARK1
ABP1	1	ARP
ABP1	1	CHC1
ABP1	1	CLA4
ABP1	1	PRK1
ABP1	1	RVS161
ABP1	1	RVS167
ABP1	1	SAC6
ABP1	1	SCP1
ABP1	1	SLA1
ACT1C	1	BEM1
ACT1C	1	BNI1
ACT1C	1	BUD6
ACT1C	1	MYO2
ACT1C	1	MYO4
ACT1C	1	YOR304C-A
ACT1P	1	CAP1
ACT1P	1	CMD1
ACT1P	1	COF1
ACT1P	1	EXO
ACT1P	1	LAS17
ACT1P	1	MYO5
ACT1P	1	RVS161
ACT1P	1	RVS167
ACT1P	1	SAC6
ACT1P	1	SCP1
ACT1P	1	SEC2
ACT1P	1	SHE3
ACT1P	1	SLA2
ACT1P	1	VRP1
ARK1	1	ENT1,2
ARK1	1	PAN1
ARK1	1	SLA1
ARK1	1	SLA2
ARK1	1	YAP1802
ARP	1	BNI1
ARP	1	CBK1
ARP	1	CMD1
ARP	1	LAS17
ARP	1	MYO3
ARP	1	MYO5
ARP	1	PAN1
ARP	1	PRK1
AXL2	1	BEM1
AXL2	1	BUD5
AXL2	1	CDC24
AXL2	1	CDC42
BBC1	1	LAS17
BBC1	1	MYO3
BBC1	1	MYO5
BBC1	1	PKC1
BBC1	1	VRP1
BEM1	1	BOI1
BEM1	1	BOI2
BEM1	1	CDC24
BEM1	1	CDC42
BEM1	1	CLA4
BEM1	1	COF1
BEM1	1	EXO
BEM1	1	LAS17
BEM1	1	RGA2
BEM1	1	RHO1
BEM1	1	RSR1
BEM1	1	STE20
BEM2	1	BUD14
BEM2	1	CDC42
BEM2	1	KEL1
BEM2	1	SPA2
BEM3	1	CDC42
BEM3	1	CLA4
BEM3	1	CLN2
BEM3	1	ENT1,2
BNI1	1	BUD6
BNI1	1	CDC42
BNI1	1	MSB1
BNI1	1	MSB3
BNI1	1	MSB4
BNI1	1	MYO3
BNI1	1	MYO5
BNI1	1	RHO1
BNI1	1	RHO3
BNI1	1	SPA2
BOI1	1	CDC24
BOI1	1	CDC42
BOI1	1	STE20
BOI2	1	CDC24
BOI2	1	CDC42
BOI2	1	CLA4
BOI2	1	MSB1
BOI2	1	STE20
BUD14	1	KEL1
BUD2	1	CLN2
BUD2	1	RSR1
BUD5	1	BUD8
BUD6	1	GIC2
BUD6	1	MSB3
BUD6	1	MSB4
BUD6	1	MYO2
BUD6	1	PEA2
BUD6	1	SPA2
BUD6	1	SPH1
BUD6	1	YOR304C-A
BUD8	1	STE20
BZZ1	1	LAS17
BZZ1	1	MYO3
BZZ1	1	MYO5
BZZ1	1	SLA1
CAP1	1	CAP2
CAP1	1	CMD1
CAP1	1	GIC2
CAP1	1	YFR016C
CAP2	1	YFR016C
CBK1	1	SEC2
CBK1	1	STE20
CDC24	1	CDC42
CDC24	1	CLA4
CDC24	1	ENT1,2
CDC24	1	EXO
CDC24	1	GIC2
CDC24	1	RGA2
CDC24	1	RSR1
CDC24	1	STE20
CDC24	1	TOS2
CDC42	1	CLA4
CDC42	1	EXO
CDC42	1	GIC1
CDC42	1	GIC2
CDC42	1	MSB2
CDC42	1	MSB3
CDC42	1	MSB4
CDC42	1	RGA1
CDC42	1	RGA2
CDC42	1	RSR1
CDC42	1	STE20
CDC42	1	RGD2
CDC42	1	LRG1
CDC55	1	MYO5
CHC1	1	CLC1
CHC1	1	ENT1,2
CHC1	1	LAS17
CHC1	1	SLA2
CHC1	1	YAP1802
CLA4	1	GIC1
CLA4	1	GIC2
CLA4	1	MSB2
CLA4	1	MYO3
CLA4	1	RGA1
CLA4	1	SLA2
CLC1	1	EXO
CLC1	1	LAS17
CLC1	1	SLA2
CLC1	1	YAP1802
CLN2	1	RGA1
CLN2	1	SEC2
CLN2	1	STE20
CMD1	1	COF1
CMD1	1	MYO2
CMD1	1	MYO3
CMD1	1	MYO4
CMD1	1	MYO5
CMD1	1	RGA1
CMD1	1	SHE3
COF1	1	LAS17
COF1	1	YFR016C
END3	1	KEL1
END3	1	LAS17
END3	1	PAN1
END3	1	SLA1
END3	1	YAP1802
ENT1,2	1	LAS17
ENT1,2	1	PAN1
ENT1,2	1	PRK1
ENT1,2	1	RGA1
ENT1,2	1	RGA2
ENT1,2	1	SRO77
EXO	1	MSO1
EXO	1	RHO1
EXO	1	RHO3
EXO	1	RSR1
EXO	1	RVS167
EXO	1	SEC1
EXO	1	SEC2
EXO	1	SEC4
EXO	1	SEC9
EXO	1	SRO7
EXO	1	SRO77
EXO	1	STE20
GIC1	1	GIC2
GIC2	1	PEA2
GIC2	1	RGA1
GYL1	1	GYP5
GYL1	1	RVS161
GYL1	1	RVS167
GYP5	1	RVS161
GYP5	1	RVS167
KEL1	1	KEL2
KEL1	1	LTE1
KEL1	1	YMR124W
KEL2	1	LTE1
LAS17	1	MYO3
LAS17	1	MYO4
LAS17	1	MYO5
LAS17	1	RGD1
LAS17	1	RVS161
LAS17	1	RVS167
LAS17	1	SLA1
LAS17	1	SLA2
LAS17	1	VRP1
MKK1	1	PKC1
MKK1	1	SPA2
MKK1	1	SPH1
MSB3	1	PEA2
MSB3	1	RHO1
MSB3	1	SEC4
MSB3	1	SPA2
MSB4	1	PEA2
MSB4	1	SEC4
MSB4	1	SPA2
MSB4	1	STE20
MSO1	1	SEC1
MSO1	1	SEC4
MSO1	1	SEC9
MSO1	1	SNC1
MSO1	1	SNC2
MSO1	1	SSO1
MSO1	1	SSO2
MYO2	1	MYO4
MYO2	1	RHO3
MYO2	1	SEC4
MYO2	1	SMY1
MYO2	1	SPA2
MYO2	1	SRO7
MYO3	1	MYO5
MYO3	1	PAN1
MYO3	1	RVS167
MYO3	1	STE20
MYO3	1	VRP1
MYO4	1	SHE3
MYO5	1	PAN1
MYO5	1	RVS167
MYO5	1	VRP1
PAM1	1	STE20
PAN1	1	PRK1
PAN1	1	SLA1
PAN1	1	SLA2
PAN1	1	SPA2
PAN1	1	YAP1802
PEA2	1	SPA2
PEA2	1	YMR124W
PKC1	1	RHO1
PKC1	1	TOS2
PRK1	1	SEC2
PRK1	1	SHE3
PRK1	1	SLA1
PRK1	1	YAP1802
PXL1	1	RHO1
RGA1	1	RHO1
RGA1	1	RSR1
RGA2	1	RSR1
RGD1	1	RHO2
RGD1	1	RHO3
RGD1	1	RHO4
RHO1	1	ROM2
RHO1	1	LRG1
RHO1	1	BAG7
RHO2	1	LRG1
RHO5	1	RGD2
ROM2	1	SLG1
RVS161	1	RVS167
RVS167	1	SLA1
RVS167	1	SLA2
RVS167	1	VRP1
SEC1	1	SEC2
SEC1	1	SEC9
SEC1	1	SNC1
SEC1	1	SNC2
SEC1	1	SSO1
SEC1	1	SSO2
SEC2	1	SEC4
SEC2	1	STE20
SEC4	1	SEC9
SEC4	1	SRO7
SEC9	1	SNC1
SEC9	1	SNC2
SEC9	1	SRO7
SEC9	1	SRO77
SEC9	1	SSO1
SEC9	1	SSO2
SHE3	1	STE20
SLA1	1	SLA2
SLA1	1	SLG1
SLA2	1	VRP1
SNC1	1	SRO7
SNC1	1	SSO1
SNC1	1	SSO2
SNC2	1	SSO1
SNC2	1	SSO2
SPA2	1	YFR016C
SRO7	1	SSO1
SRO7	1	STE20
SSO1	1	SSO2
