# Supplementary material for: ModuleRole: A Tool for Modulization, Role Determination and Visualization in Protein-Protein Interaction Networks
Source: PLoS One. 2014 May 1;9(5):e94608. doi: 10.1371/journal.pone.0094608 (PMC4006751; doi:10.1371/journal.pone.0094608)
Supplement: Table S6 — The 3998 differentially expressed genes identified after the comparison between metastasis prostate cancer and normal tissue. (TXT) [file pone.0094608.s008.txt]

SEP10
SEP11
SEP15
MAR1
SEP2
MAR3
MAR6
MAR7
SEP7
SEP8
SEP9
AACS
AADAC
AAK1
AASDHPPT
ABAT
ABCA1
ABCA2
ABCA8
ABCB1
ABCC1
ABCC10
ABCC4
ABCC5
ABCE1
ABCF1
ABCF3
ABCG1
ABCG2
ABHD14A
ABHD2
ABI2
ABL1
ABP1
ACAA1
ACAD8
ACADL
ACADM
ACADS
ACADSB
ACADVL
ACAT2
ACBD3
ACLY
ACO2
ACOT13
ACOX1
ACP1
ACP2
ACP5
ACPP
ACSL1
ACSL3
ACSM1
ACSM3
ACTA1
ACTA2
ACTB
ACTC1
ACTG2
ACTL6A
ACTN1
ACTN4
ACTR1A
ACTR2
ACTR3
ACVR1
ACVR1B
ACVRL1
ACYP1
ACYP2
ADAM10
ADAM12
ADAM15
ADAM17
ADAM22
ADAM23
ADAM9
ADAMTS5
ADAMTSL3
ADAP2
ADAR
ADARB1
ADCY1
ADCY7
ADD1
ADD3
ADH1A
ADH1B
ADH1C
ADH5
ADI1
ADIPOR2
ADM
ADORA3
ADRA1D
ADRB2
ADRBK2
AEBP1
AES
AFF1
AFTPH
AGA
AGAP1
AGBL5
AGK
AGL
AGPS
AGR2
AGRN
AGTPBP1
AGTR1
AHCYL1
AHCYL2
AHNAK
AHNAK2
AHR
AHSA1
AHSG
AIDA
AIM1
AIMP2
AK2
AK4
AKAP1
AKAP11
AKAP12
AKAP13
AKAP17A
AKAP7
AKAP9
AKR1A1
AKR1C1
AKR1C2
AKR1C3
AKR7A2
AKT2
ALAS2
ALB
ALCAM
ALDH1A1
ALDH1A2
ALDH1A3
ALDH1B1
ALDH2
ALDH3A2
ALDH4A1
ALDH5A1
ALDH9A1
ALDOA
ALG13
ALG5
ALG8
ALKBH4
ALOX15B
AMACR
AMBP
AMD1
AMELX
AMELY
AMMECR1
AMOTL2
AMPD2
AMPD3
AMT
ANG
ANGPT1
ANGPT2
ANGPTL2
ANK3
ANKLE2
ANKRD11
ANKRD12
ANKRD17
ANKRD36
ANKRD36B
ANP32A
ANP32B
ANP32E
ANPEP
ANXA1
ANXA11
ANXA3
ANXA4
ANXA5
ANXA7
ANXA9
AOC3
AP1B1
AP1G2
AP1S2
AP2B1
AP2M1
AP3B1
AP3D1
AP3S2
APBB2
APCS
APH1A
APLNR
APLP2
APOA1
APOB
APOBEC3C
APOC1
APOC2
APOC3
APOD
APOE
APOH
APOL1
APOM
APOO
APP
APPBP2
APTX
AQP4
AR
ARCN1
ARF1
ARF6
ARFGAP1
ARFGAP3
ARFGEF1
ARFIP2
ARG1
ARG2
ARHGAP1
ARHGAP12
ARHGAP17
ARHGAP25
ARHGAP35
ARHGEF10
ARHGEF17
ARHGEF2
ARHGEF5
ARHGEF7
ARHGEF9
ARID4B
ARID5B
ARIH2
ARL1
ARL4A
ARL4C
ARL6IP1
ARL6IP5
ARMC1
ARMCX1
ARMCX2
ARMCX3
ARPC1A
ARPC2
ARPC3
ARPP19
ASAH1
ASAP2
ASAP3
ASCC2
ASF1B
ASMTL
ASNS
ASPH
ASPHD1
ASPM
ASPN
ASTN2
ATAD2
ATF3
ATF5
ATG12
ATG4A
ATIC
ATM
ATMIN
ATP10D
ATP11B
ATP12A
ATP1A1
ATP1A2
ATP1B1
ATP1B3
ATP2A2
ATP2B1
ATP2C1
ATP2C2
ATP5A1
ATP5B
ATP5C1
ATP5G1
ATP5G2
ATP5H
ATP5I
ATP5L
ATP5O
ATP5S
ATP6AP1
ATP6AP2
ATP6V0C
ATP6V0D1
ATP6V0E1
ATP6V1B2
ATP6V1C1
ATP6V1F
ATP6V1G1
ATP6V1H
ATP7B
ATP8B1
ATP9A
ATP9B
ATPAF2
ATPIF1
ATR
ATRX
ATXN10
ATXN2
ATXN2L
ATXN7L3B
AUH
AURKA
AUTS2
AXL
AZGP1
AZI2
AZIN1
B2M
B3GAT1
B4GALT2
B4GALT4
BAG1
BAG2
BAG6
BAI3
BAIAP2
BANF1
BARX2
BASP1
BAX
BAZ1A
BAZ1B
BBS4
BBX
BCAM
BCAP31
BCAS1
BCAT2
BCKDHA
BCKDK
BCL11A
BCL2L2
BCL6
BCR
BDH1
BDKRB2
BECN1
BEX4
BGN
BHLHE40
BICD1
BICD2
BIN1
BIRC2
BIRC5
BLM
BLNK
BLVRA
BMI1
BMP2K
BMP4
BMP6
BMP8B
BMPR1A
BNIP3
BNIP3L
BOLA2
BOP1
BPTF
BRAF
BRD2
BRD3
BRD4
BRD8
BRF1
BRP44
BSCL2
BSG
BTBD18
BTBD3
BTD
BTF3
BTF3P11
BTG1
BTG2
BTN3A2
BTN3A3
BTRC
BUB1
BUB1B
BUB3
BZRAP1
BZW2
C10orf10
C10orf116
C10orf12
C10orf137
C10orf26
C11orf2
C11orf51
C11orf75
C11orf80
C11orf9
C11orf95
C12orf49
C12orf51
C14orf1
C14orf109
C14orf132
C14orf2
C15orf24
C16orf45
C16orf88
C17orf62
C17orf76-AS1
C17orf85
C18orf1
C19orf10
C19orf26
C19orf42
C19orf6
C1orf115
C1orf116
C1orf21
C1orf54
C1orf63
C1orf9
C1QA
C1QB
C1QTNF9B-AS1
C1RL
C1S
C2
C20orf20
C21orf33
C22orf28
C2CD2
C2orf72
C3
C3orf14
C4orf29
C5orf30
C6
C6orf108
C6orf62
C7orf44
C9orf3
CA1
CA11
CA12
CA2
CA3
CACNA1D
CACNA1E
CACNB1
CACNB2
CACYBP
CADM1
CADM4
CALD1
CALM1
CALM3
CALML3
CALR
CALU
CAMK1
CAMK2G
CAMK2N1
CAMKK2
CAMSAP2
CAMTA1
CAMTA2
CAND1
CANT1
CAP2
CAPG
CAPN2
CAPN7
CAPZA1
CAPZA2
CAPZB
CARD10
CARS
CASK
CASP10
CASP4
CASP6
CAST
CAV1
CAV2
CBFA2T2
CBLB
CBR4
CBX3
CBX4
CBX6
CBX7
CCBL1
CCBL2
CCDC109B
CCDC41
CCDC47
CCDC56
CCDC85B
CCDC90A
CCDC99
CCIN
CCK
CCL18
CCL2
CCL3
CCL4
CCNA2
CCNB1
CCNB2
CCNC
CCND1
CCNE1
CCNE2
CCNF
CCNG1
CCNI
CCNT1
CCPG1
CCR1
CCR8
CCT2
CCT3
CCT5
CCT6A
CD14
CD151
CD163
CD164
CD177
CD200
CD24
CD300A
CD302
CD36
CD38
CD3D
CD4
CD44
CD46
CD47
CD53
CD58
CD59
CD63
CD68
CD74
CD79A
CD81
CD84
CD9
CD93
CD96
CD97
CD99
CDC14A
CDC14B
CDC20
CDC25A
CDC25B
CDC25C
CDC27
CDC34
CDC37
CDC42
CDC42BPA
CDC42EP3
CDC6
CDC7
CDCA4
CDH1
CDH11
CDH16
CDH3
CDHR1
CDK1
CDK10
CDK13
CDK14
CDK16
CDK2
CDK2AP1
CDK2AP2
CDK4
CDK7
CDK8
CDKL1
CDKL5
CDKN1B
CDKN1C
CDKN2A
CDKN2C
CDKN2D
CDKN3
CDS1
CDV3
CDYL
CEACAM1
CEBPD
CEBPG
CEBPZ
CEL
CELF1
CELF2
CELSR3
CENPA
CENPE
CENPF
CENPM
CEP135
CEP164
CEP170
CEP350
CEP55
CEP68
CES1
CES2
CETN2
CFB
CFD
CFDP1
CFH
CFLAR
CGGBP1
CGREF1
CGRRF1
CH25H
CHAF1A
CHCHD3
CHD1L
CHD3
CHD4
CHD8
CHEK1
CHI3L1
CHKA
CHMP2A
CHMP2B
CHMP4A
CHN1
CHN2
CHORDC1
CHP
CHPF
CHPT1
CHRDL1
CHST10
CHST15
CHST2
CIAO1
CIB1
CIRBP
CIT
CITED2
CKAP2
CKAP4
CKB
CKLF
CKS1B
CKS2
CLASRP
CLCN2
CLDN18
CLDN5
CLDN8
CLDND1
CLEC11A
CLEC3B
CLEC4A
CLGN
CLIC1
CLIC4
CLIP3
CLK2
CLK3
CLN3
CLN5
CLPP
CLSTN1
CLTA
CLTC
CLU
CLUL1
CNBP
CNIH4
CNN1
CNN3
CNOT3
CNOT4
CNP
CNPPD1
CNPY2
CNPY3
CNTN1
CNTNAP2
COASY
COBL
COCH
COG5
COIL
COL10A1
COL11A1
COL13A1
COL15A1
COL16A1
COL18A1
COL1A1
COL1A2
COL3A1
COL4A1
COL4A2
COL4A3BP
COL4A5
COL4A6
COL5A1
COL5A2
COL6A1
COL6A2
COL6A3
COL8A2
COL9A1
COL9A2
COL9A3
COMMD4
COMT
COPA
COPB1
COPB2
COPG2IT1
COPS5
COPS7A
COPS8
COPZ1
COPZ2
COQ2
COQ4
CORO1B
CORO1C
CORO2A
CORO2B
COX16
COX17
COX20
COX6C
COX7A1
COX7A2
COX7A2L
CP
CPA3
CPB1
CPE
CPEB3
CPNE3
CPQ
CPS1
CPSF1
CPSF4
CPT1A
CPT1B
CPT2
CR1
CRBN
CREB3
CREB3L2
CREBL2
CRELD1
CRIP1
CRISP3
CRISPLD2
CRKL
CRLF3
CROCCP2
CRP
CRYGD
CRYL1
CRYM
CRYZ
CSAD
CSDA
CSDE1
CSE1L
CSF1R
CSGALNACT1
CSHL1
CSNK1A1
CSNK1D
CSNK1E
CSNK1G2
CSNK1G3
CSNK2A1
CSNK2B
CSPG5
CSPP1
CSRP1
CSRP2
CST3
CSTA
CSTB
CSTF2T
CSTF3
CTBP1
CTBP2
CTBS
CTDSPL
CTF1
CTGF
CTNNA1
CTNNAL1
CTNND1
CTRL
CTSD
CTSF
CTSH
CTSK
CTSL2
CTSO
CTSS
CTSZ
CTTN
CUEDC1
CUEDC2
CUL4B
CUL5
CUTA
CUX1
CUX2
CX3CL1
CX3CR1
CXADR
CXCL11
CXCL12
CXCL3
CXCR2
CXCR4
CXCR5
CXCR7
CYB561
CYB5R1
CYB5R3
CYC1
CYCS
CYFIP2
CYHR1
CYLD
CYP11B1
CYP19A1
CYP26B1
CYP27A1
CYP2A6
CYP2A7
CYP2C9
CYP2D6
CYP2E1
CYP39A1
CYP3A4
CYP3A5
CYP51A1
CYR61
CYTH2
DAAM1
DAB2
DACH1
DAD1
DAG1
DAP
DAP3
DAPK3
DAXX
DBF4
DBT
DCAF10
DCAF11
DCAF16
DCAF17
DCAF6
DCAF7
DCAF8
DCLK1
DCN
DCP2
DCTD
DCTN5
DCUN1D1
DCUN1D4
DCXR
DDAH1
DDAH2
DDB2
DDC
DDHD2
DDIT4
DDO
DDOST
DDR1
DDX1
DDX10
DDX17
DDX18
DDX39A
DDX3X
DDX5
DEAF1
DEFA4
DENND4B
DES
DFFA
DGAT1
DGCR2
DGKZ
DHCR24
DHCR7
DHODH
DHPS
DHRS1
DHRS3
DHRS7
DHRS7B
DHTKD1
DHX29
DHX9
DIAPH1
DIAPH2
DICER1
DIDO1
DIEXF
DIO1
DIO2
DIXDC1
DKC1
DKFZP586I1420
DKK1
DLC1
DLD
DLG1
DLG3
DLG5
DLGAP5
DMD
DMP1
DMTF1
DMXL1
DMXL2
DNAH9
DNAJA1
DNAJB1
DNAJB2
DNAJB4
DNAJB6
DNAJC15
DNAJC16
DNAJC2
DNAJC7
DNAJC9
DNALI1
DNASE2B
DNM1L
DNM3
DNMBP
DNMT1
DOCK4
DOHH
DOK5
DOLK
DONSON
DOPEY2
DPAGT1
DPF2
DPH5
DPM1
DPM2
DPP4
DPP8
DPT
DPY19L1
DPY19L4
DPYD
DPYSL2
DPYSL3
DR1
DRAP1
DSG2
DSP
DST
DSTN
DSTNP2
DTL
DTNA
DTX2P1-UPK3BP1-PMS2P11
DUSP1
DUSP2
DUSP3
DUSP5
DUSP6
DUSP8
DUSP9
DUT
DVL3
DYNC1I1
DYNC1I2
DYNC1LI2
DYNLL1
DYNLRB1
DYNLT1
DYNLT3
DYRK2
E2F1
E2F2
E2F3
E2F5
EAF2
EAPP
EBNA1BP2
EBP
ECD
ECH1
ECHDC2
ECI1
ECM2
ECT2
EDA
EDNRA
EED
EEF1A1
EEF1A2
EEF1D
EEF1E1
EEF2
EFEMP1
EFHA1
EFNB1
EFNB2
EFNB3
EFR3A
EFS
EFTUD1
EGFL6
EGFR
EGR1
EGR2
EGR3
EHBP1
EHD3
EHHADH
EI24
EID1
EIF1
EIF1AX
EIF2AK1
EIF2AK2
EIF2B2
EIF2B5
EIF2C2
EIF2S3
EIF3A
EIF3B
EIF3D
EIF3E
EIF3F
EIF3G
EIF3H
EIF3J
EIF3K
EIF3L
EIF3M
EIF4A1
EIF4A2
EIF4A3
EIF4B
EIF4G1
EIF4G3
EIF4H
EIF5
EIF5A
EIF5B
ELAC2
ELK3
ELL2
ELMO1
ELMO2
ELOVL5
ELOVL6
ELTD1
EML2
EMP1
EMP3
EMX2
ENAH
ENC1
ENDOD1
ENG
ENGASE
ENO1
ENO2
ENOPH1
ENOSF1
ENPEP
ENPP1
ENPP2
ENPP4
ENSA
ENTPD1
ENTPD4
ENTPD5
ENY2
EPB41
EPB41L1
EPB41L2
EPB41L3
EPB41L4B
EPB41L5
EPCAM
EPHA1
EPHA4
EPHA5
EPHB2
EPHB6
EPHX1
EPHX2
EPM2AIP1
EPRS
EPS15
EPS8
EPS8L1
ERBB2
ERBB3
ERCC1
ERCC2
ERCC3
ERCC4
ERCC5
ERG
ERGIC3
ERH
ERP29
ESD
ESPL1
ESR1
ESR2
ESRRG
ETF1
ETHE1
ETV1
EVI2A
EVL
EXOSC2
EXOSC8
EXT1
EYA1
EYA2
EYA4
EZH2
F12
F13A1
F2
F2RL1
F3
FAAH
FABP1
FABP4
FABP5
FABP7
FADS1
FADS2
FAF1
FAM105A
FAM106A
FAM107A
FAM110B
FAM111A
FAM114A1
FAM129A
FAM131A
FAM134C
FAM13A
FAM149A
FAM155B
FAM168B
FAM172A
FAM174B
FAM189A1
FAM189A2
FAM190B
FAM213A
FAM216A
FAM46C
FAM48A
FAM5C
FAM64A
FAM65B
FAN1
FANCI
FANCL
FAP
FARP1
FASN
FASTK
FASTKD1
FAT1
FAU
FBLN1
FBLN5
FBN1
FBP1
FBXL5
FBXO11
FBXO5
FBXO9
FBXW12
FBXW2
FBXW4
FBXW7
FCER1G
FCGR3B
FCGRT
FCN3
FDFT1
FDPS
FDX1
FEN1
FERMT1
FERMT2
FES
FEZ2
FGA
FGB
FGF12
FGF3
FGFR1
FGFR1OP
FGFR2
FGFR3
FGG
FGL1
FGL2
FHL1
FHL2
FHOD3
FIBP
FIG4
FILIP1L
FKBP1A
FKBP1B
FKBP4
FKBP9
FKSG49
FLCN
FLII
FLJ10038
FLJ42627
FLNA
FLNB
FLNC
FLRT2
FLT1
FLT4
FLVCR2
FMO3
FMO5
FMOD
FN1
FNBP1
FNBP1L
FNDC3A
FNTA
FOLH1
FOLR1
FOLR3
FOS
FOSB
FOXA1
FOXC1
FOXD1
FOXF1
FOXF2
FOXK2
FOXM1
FOXN3
FOXO1
FOXO3
FRAT1
FRAT2
FRY
FSCN1
FSCN2
FTL
FTSJD2
FUBP1
FUCA1
FUS
FXR1
FXYD1
FXYD3
FYN
FZD4
FZD5
FZD7
G0S2
G3BP1
G3BP2
GABARAP
GABARAPL1
GABBR1
GABRB3
GABRG3
GABRP
GADD45B
GAK
GALC
GALNT2
GALNT3
GALNT7
GANAB
GAPDH
GAPVD1
GARS
GART
GAS1
GAS6
GATA2
GBA
GBE1
GBP2
GC
GCA
GCAT
GCFC1
GCFC2
GCH1
GCKR
GCLC
GCN1L1
GCNT1
GDF15
GDI2
GEM
GEMIN2
GEMIN4
GFPT1
GFPT2
GGA3
GGCT
GGCX
GGH
GGNBP2
GGT1
GGTLC1
GHR
GIMAP4
GINS1
GINS2
GJA1
GJB1
GLB1L2
GLIPR1
GLO1
GLOD4
GLRB
GLRX
GLRX3
GLS
GLT8D1
GLTSCR2
GLUD1
GLUD2
GLUL
GMDS
GMFB
GMFG
GMPPB
GMPR
GMPR2
GMPS
GNA11
GNA15
GNAL
GNAS
GNB1
GNB2
GNE
GNG5
GNG7
GNL1
GNL3L
GNMT
GNS
GOLGA1
GOLGA2
GOLGA3
GOLGA4
GOLGA5
GOLGA8A
GOLGB1
GOLIM4
GOLM1
GOSR1
GOT1
GP9
GPATCH2
GPD1
GPD1L
GPI
GPM6B
GPNMB
GPR107
GPR125
GPR126
GPR135
GPR137B
GPR161
GPR37
GPR56
GPRASP1
GPRC5A
GPRC5C
GPS2
GPSM2
GPX3
GPX4
GRAMD4
GRAP2
GRB10
GRB2
GREB1
GRHPR
GRIA2
GRIK5
GRIP1
GRM1
GRN
GSDMB
GSK3B
GSN
GSPT1
GSS
GSTA2
GSTA4
GSTM3
GSTO1
GSTP1
GSTT1
GSTT2
GTF2E1
GTF2F1
GTF2H2B
GTF2H3
GTF2H5
GTF3C1
GTF3C3
GTPBP4
GTSE1
GUCA1A
GUCA1B
GUCY1A3
GUK1
GULP1
GUSB
GUSBP11
GYG1
GYPA
GYPE
GYS1
H1FX
H2AFJ
H2AFV
H2AFX
H2AFY
H3F3B
HAAO
HAB1
HABP2
HADH
HADHA
HAO1
HAPLN1
HAUS3
HAX1
HBB
HBD
HBE1
HBXIP
HBZ
HCLS1
HCP5
HCRP1
HDAC1
HDAC4
HDAC9
HDGF
HDLBP
HEATR1
HEBP2
HEG1
HELLS
HELZ
HEPH
HERC2P2
HERC6
HERPUD1
HES1
HEXA
HEXB
HEXIM1
HEY1
HGD
HGSNAT
HHAT
HIF1A
HILPDA
HIPK2
HIRA
HIST1H1C
HIST1H1D
HIST1H1T
HIST1H2AC
HIST1H2AE
HIST1H2BD
HIST1H2BH
HIST1H3D
HIST1H3H
HIST1H4C
HIST1H4I
HIST1H4L
HIST3H2A
HIVEP1
HIVEP2
HJURP
HK1
HK2
HLA-A
HLA-B
HLA-C
HLA-DMA
HLA-DMB
HLA-DPA1
HLA-DPB1
HLA-DQA1
HLA-DQB1
HLA-DRA
HLA-E
HLA-F
HLA-G
HLA-J
HLF
HLX
HMG20B
HMGB1
HMGB2
HMGB3
HMGCL
HMGCS1
HMGCS2
HMGN4
HMGXB4
HMMR
HMOX1
HMX1
HN1L
HNMT
HNRNPA1
HNRNPA2B1
HNRNPA3
HNRNPAB
HNRNPD
HNRNPH1
HNRNPH2
HNRNPH3
HNRNPK
HNRNPL
HNRNPR
HNRNPU
HNRPDL
HOMER2
HOMER3
HOXA10
HOXA11
HOXA5
HOXB13
HOXB7
HOXC10
HOXC4
HOXC6
HOXD8
HP
HPGD
HPN
HPRT1
HPS5
HPX
HRAS
HRC
HRSP12
HS3ST1
HSBP1
HSD11B1
HSD17B4
HSD17B6
HSF1
HSF2
HSF4
HSP90AA1
HSPA13
HSPA1A
HSPA2
HSPA4
HSPA5
HSPA6
HSPA8
HSPA9
HSPB6
HSPB8
HSPD1
HSPE1
HSPH1
HTATSF1
HTR3A
HTRA1
HTRA2
HUS1
HYOU1
IAH1
IBSP
ICA1
ICAM1
ICAM2
ICK
ID1
ID3
ID4
IDE
IDH1
IDH3B
IDH3G
IDI1
IDS
IDUA
IER2
IER3
IFFO1
IFI16
IFI27
IFI30
IFI35
IFI44L
IFI6
IFIT1
IFIT3
IFNA5
IFNAR1
IFNAR2
IFNGR1
IFRD1
IFT27
IFT74
IGBP1
IGF1
IGF1R
IGF2BP2
IGF2BP3
IGF2R
IGFBP1
IGFBP2
IGFBP5
IGFBP6
IGFBP7
IGJ
IGKC
IGLL3P
IGLV1-40
IGSF6
IHH
IL10RB
IL1A
IL1R1
IL1R2
IL1RN
IL2
IL20RA
IL27RA
IL2RG
IL4
IL6R
IL6ST
ILF3
ILK
IMMT
IMPA1
IMPA2
IMPDH2
ING1
ING2
INHBA
INHBB
INPPL1
INSIG1
INSIG2
INSR
INTS3
INTS5
INTS8
INVS
IPO7
IPO9
IPW
IQCG
IQGAP1
IQGAP2
IQSEC1
IRF1
IRF2
IRF5
IRF9
IRS1
IRX4
ISCA1
ISCU
ISG15
ISG20
ISG20L2
ISL1
ISLR
ITGA10
ITGA3
ITGA5
ITGA7
ITGAD
ITGAM
ITGB1BP1
ITGB4
ITGB7
ITGBL1
ITIH1
ITIH2
ITM2A
ITM2B
ITPA
ITPKB
ITPR1
ITPR2
ITPR3
IVD
IVNS1ABP
JAG1
JAG2
JAM3
JHDM1D
JTB
JUN
JUNB
JUND
KANK1
KARS
KAT2A
KAT2B
KAT5
KAT7
KAT8
KAZN
KBTBD11
KCNAB1
KCNC4
KCND1
KCND3
KCNJ2
KCNJ8
KCNMB1
KCNN2
KCNN4
KCNQ2
KCTD12
KCTD5
KCTD7
KDELR1
KDELR2
KDM1A
KDM2A
KDM3A
KDM4B
KDM5A
KDM5B
KDM5D
KDR
KHDRBS3
KHNYN
KIAA0020
KIAA0100
KIAA0101
KIAA0146
KIAA0232
KIAA0247
KIAA0284
KIAA0319L
KIAA0485
KIAA0494
KIAA0664
KIAA0895
KIAA0907
KIAA0947
KIAA1109
KIAA1199
KIAA1279
KIAA1324
KIAA1467
KIAA1598
KIF11
KIF13B
KIF14
KIF15
KIF18B
KIF20A
KIF2A
KIF2C
KIF3A
KIF4A
KIF5A
KIF5B
KIF5C
KIFC1
KLF4
KLF6
KLHDC10
KLHDC2
KLHDC3
KLHL21
KLHL23
KLHL24
KLHL9
KLK11
KLK2
KLK3
KLK6
KLRB1
KMO
KNG1
KNTC1
KPNA1
KPNA2
KPNA3
KPNA6
KPNB1
KRAS
KRIT1
KRR1
KRT10
KRT13
KRT14
KRT15
KRT17
KRT18
KRT2
KRT23
KRT5
KRT7
KRT8
KXD1
KYNU
LAGE3
LAIR1
LALBA
LAMA1
LAMA2
LAMA4
LAMA5
LAMB1
LAMB2
LAMC1
LAMP1
LAMP2
LAPTM4B
LAPTM5
LARP1
LARP4
LARP4B
LARP7
LARS2
LAS1L
LCK
LCMT1
LCN2
LDB3
LDHA
LDHB
LDLR
LDOC1
LEF1
LEPR
LEPREL1
LEPROT
LGALS1
LGALS3
LGALS3BP
LGALS8
LGMN
LGR4
LHCGR
LHFPL2
LHX1
LHX2
LIG3
LILRB1
LILRB3
LILRB4
LIMCH1
LIMK2
LIMS1
LINC00339
LINC00341
LINC00342
LIPT1
LITAF
LMBRD1
LMF1
LMNA
LMNB1
LMO2
LMO4
LMOD1
LOC100129361
LOC100170939
LOC100507619
LOC157562
LOC157627
LOC339290
LOC399491
LOC646652
LOC647979
LOC729678
LONP1
LONP2
LOX
LOXL1
LOXL2
LPAR1
LPAR6
LPCAT1
LPGAT1
LPHN2
LPIN1
LPL
LPP
LPXN
LRIF1
LRIG1
LRP10
LRP4
LRP5
LRP6
LRPAP1
LRPPRC
LRRC15
LRRC31
LRRC37A3
LRRC41
LRRC48
LRRC59
LRRFIP1
LRRN3
LSAMP
LSG1
LSM14A
LSM3
LSM4
LSM7
LSR
LTBP1
LTBP2
LTBP4
LTF
LTN1
LUC7L2
LUC7L3
LUM
LY86
LY9
LY96
LYN
LYPLA1
M6PR
MACF1
MAD2L1
MAF
MAFB
MAFF
MAGEA1
MAGEA12
MAGEA3
MAGEA5
MAGEA6
MAGED2
MAGI1
MAGI2
MALT1
MAML1
MAN1C1
MAN2B2
MANBA
MANSC1
MAOA
MAOB
MAP1A
MAP1LC3B
MAP2
MAP2K3
MAP2K5
MAP2K6
MAP3K11
MAP3K5
MAP3K9
MAP4
MAP4K4
MAP7
MAPK10
MAPK14
MAPK1IP1L
MAPK8IP1
MAPK8IP2
MAPK8IP3
MAPKAPK2
MAPKAPK3
MAPRE3
MAPT
MARCKS
MARK3
MASP2
MAST1
MAST4
MAT2A
MATN2
MAVS
MAZ
MBD1
MBD3
MBD4
MBD5
MBL1P
MBNL1
MBNL2
MBOAT7
MBTPS1
MCAM
MCCC2
MCF2L
MCFD2
MCL1
MCM10
MCM2
MCM3
MCM3AP
MCM4
MCM6
MCM7
MCTS1
MDFIC
MDH1
MDH2
MDM1
MDN1
ME1
ME3
MECOM
MECP2
MED1
MED13L
MED16
MED24
MEF2A
MEF2C
MEGF8
MEIS1
MEIS2
MEIS3P1
MELK
MEN1
MEOX2
MEP1A
MEST
METAP1
METTL9
MFAP1
MFAP3
MFAP3L
MFAP4
MFGE8
MFN1
MGC72080
MGEA5
MGMT
MGP
MGST2
MGST3
MIA3
MICA
MICAL2
MICAL3
MID1
MIF
MIR22HG
MKI67
MKNK2
MKRN1
MLEC
MLF1
MLF1IP
MLL
MLL4
MLLT11
MLLT4-AS1
MLXIP
MMADHC
MMD
MME
MMP11
MMP12
MMP13
MMP2
MMP24
MMP7
MMP9
MN1
MNX1
MOAP1
MOB1A
MOB4
MORC2
MOXD1
MPHOSPH10
MPHOSPH6
MPHOSPH9
MPO
MPPED2
MPZL1
MPZL2
MRC1
MRC2
MRE11A
MRP63
MRPL12
MRPL15
MRPL17
MRPL28
MRPL3
MRPL33
MRPL35
MRPL40
MRPS14
MRPS28
MS4A2
MS4A4A
MS4A6A
MSANTD2
MSH6
MSMB
MSMO1
MSN
MSRB2
MSX1
MSX2
MT1A
MT1B
MT1E
MT1F
MT1G
MT1H
MT1M
MT1P2
MT1X
MT2A
MTA1
MTDH
MTERFD1
MTF2
MTG1
MTHFD1
MTHFD2
MTHFS
MTL5
MTMR2
MTO1
MTOR
MTPAP
MTRR
MTSS1
MTUS1
MUC2
MUC3A
MUC5AC
MUC5B
MUT
MVD
MXD1
MXD4
MXI1
MXRA5
MXRA7
MXRA8
MYBL2
MYBPC1
MYCBP
MYCBP2
MYH10
MYH11
MYL12A
MYL6
MYL9
MYLK
MYO10
MYO1B
MYO5A
MYO5C
MYOC
MYOF
MYT1
MZF1
MZT2A
MZT2B
N4BP2L1
N4BP2L2
NAA15
NAAA
NAB1
NACA
NAGLU
NAGPA
NAIP
NAMPT
NANS
NAP1L1
NARS
NAT1
NAV3
NBEAL2
NBL1
NBR1
NCAM1
NCAPD2
NCAPD3
NCAPG
NCAPG2
NCAPH
NCAPH2
NCBP1
NCBP2
NCDN
NCF2
NCF4
NCK1
NCK2
NCKAP1
NCL
NCLN
NCOA1
NCOA2
NCOA3
NCOA4
NCOR2
NCRNA00185
NCSTN
NDC80
NDN
NDRG1
NDRG3
NDUFA8
NDUFAB1
NDUFAF3
NDUFB7
NDUFC1
NDUFC2
NDUFS1
NDUFS4
NDUFS6
NDUFS7
NDUFV2
NEAT1
NEBL
NECAB3
NEDD4
NEDD4L
NEDD9
NEFH
NEK1
NEK2
NEK4
NELL1
NENF
NEO1
NET1
NEU1
NEUROD1
NF1
NF2
NFAT5
NFATC1
NFATC2IP
NFATC4
NFE2L1
NFIB
NFIC
NFIL3
NFIX
NFKB1
NFKB2
NFKBIA
NFS1
NFX1
NFYA
NFYB
NGF
NGFR
NGLY1
NGRN
NID1
NID2
NINL
NIPBL
NIPSNAP3B
NISCH
NKRF
NKTR
NKX2-2
NKX3-1
NLGN4X
NLGN4Y
NME1
NME2
NME4
NMI
NMT1
NNMT
NOL12
NOL3
NOL7
NOL8
NOLC1
NOP14
NOP2
NOS1
NOS2
NOS3
NOTCH2NL
NOV
NPC1
NPDC1
NPIP
NPIPL3
NPL
NPM3
NPR3
NPTN
NPY
NR0B2
NR2C1
NR2C2
NR2F2
NR3C1
NR3C2
NR4A1
NR4A2
NR4A3
NRAS
NRD1
NREP
NRG2
NRGN
NRIP3
NRN1
NRXN2
NRXN3
NSFL1C
NSL1
NSUN5
NSUN5P1
NSUN5P2
NT5C2
NT5DC2
NTRK2
NTRK3
NUBP1
NUCB1
NUCB2
NUDC
NUDT1
NUDT11
NUDT4
NUDT9
NUMA1
NUP107
NUP153
NUP155
NUP188
NUP205
NUP210
NUPL1
NUPL2
NUPR1
NUS1P3
NUSAP1
NXF1
OAT
OAZ1
OAZ3
OBSL1
OCEL1
OCLN
OCM2
OCRL
ODC1
OGFOD1
OGFR
OGG1
OGT
OIP5
OLFM1
OLFM4
OLFML2A
OLFML2B
OLFML3
OMD
ONECUT2
OPA1
OPN3
OPRK1
OR2F1
OR51E2
ORAI3
ORC2
ORC3
ORC6
OS9
OSBPL10
OSBPL11
OSBPL8
OSBPL9
OSGEP
OSR2
OTUD3
OTUD4
OXSR1
P2RX1
P2RY14
P4HA1
P4HA2
P4HB
P4HTM
PABPC1
PABPN1
PACSIN2
PAF1
PAFAH1B1
PAGE4
PAICS
PAK1IP1
PAK2
PAK3
PAK4
PALB2
PALLD
PALMD
PAM
PAMR1
PAPD7
PAPOLA
PAPPA
PAPSS1
PAQR3
PAQR4
PARD3
PARG
PARK7
PARM1
PARP1
PARP16
PART1
PARVA
PARVB
PAWR
PAX2
PBK
PBLD
PBRM1
PBX1
PBXIP1
PCBP2
PCCA
PCDH7
PCDHGA12
PCDHGA8
PCDHGB7
PCK1
PCK2
PCLO
PCMT1
PCNA
PCNT
PCNX
PCOLCE
PCP4
PCSK5
PCSK6
PDAP1
PDCD4
PDCD6
PDCL
PDE1C
PDE3B
PDE4B
PDE4C
PDE4D
PDE4DIP
PDE8A
PDE8B
PDE9A
PDGFRL
PDHA1
PDHA2
PDIA3
PDIA4
PDIA5
PDK1
PDK2
PDK3
PDLIM3
PDLIM4
PDLIM5
PDLIM7
PDPK1
PDS5A
PDXDC1
PDZRN3
PEA15
PEBP1
PECAM1
PEG10
PEMT
PENK
PER1
PER2
PEX1
PEX11B
PEX19
PEX3
PEX6
PEX7
PFDN4
PFDN5
PFKFB2
PFKL
PFKM
PFN1
PFN2
PGAM1
PGAP1
PGK1
PGM1
PGM3
PGRMC1
PHACTR2
PHACTR4
PHB2
PHF15
PHF21A
PHF3
PHF8
PHKA2
PHKB
PHLDA1
PHTF2
PIAS1
PIBF1
PICALM
PID1
PIEZO1
PIGF
PIGH
PIGT
PIK3CA
PIK3R1
PIK3R3
PIKFYVE
PIM1
PIM2
PINK1
PION
PIP5K1B
PIR
PITPNA
PITPNB
PITPNC1
PITX1
PKD1P1
PKD2
PKIG
PKMYT1
PKN1
PKN2
PKP1
PKP3
PLA1A
PLA2G10
PLA2G16
PLA2G2A
PLA2G4A
PLA2G4C
PLA2G5
PLAC8
PLAGL1
PLAT
PLAU
PLBD1
PLCB1
PLCG1
PLCH1
PLEKHA5
PLEKHB2
PLEKHG3
PLG
PLIN2
PLK1
PLK1S1
PLK2
PLN
PLOD2
PLOD3
PLP1
PLS1
PLS3
PLSCR1
PLTP
PLXNB1
PLXNB2
PLXND1
PMAIP1
PMEPA1
PMM1
PMP22
PMPCA
PMS2P1
PMS2P3
PMS2P5
PNISR
PNKP
PNN
PNO1
PNP
PNPLA6
PODNL1
PODXL
POGZ
POLA1
POLD1
POLD2
POLD3
POLD4
POLE3
POLG2
POLI
POLQ
POLR2C
POLR2F
POLR2H
POLR2I
POLR2J
POLR3B
POLR3G
POM121
POP5
POSTN
POT1
POU4F1
PP14571
PPAP2B
PPARG
PPAT
PPBP
PPCS
PPFIA1
PPFIA3
PPFIBP1
PPIA
PPIB
PPID
PPIE
PPIL2
PPL
PPM1A
PPM1H
PPP1CA
PPP1R10
PPP1R12A
PPP1R12B
PPP1R14B
PPP1R15A
PPP1R2
PPP1R37
PPP1R3C
PPP1R3D
PPP1R7
PPP2CA
PPP2CB
PPP2R1B
PPP2R4
PPP2R5A
PPP2R5B
PPP2R5E
PPP3CA
PPP3CB
PPP6C
PPP6R1
PPPDE1
PPPDE2
PPT1
PPWD1
PRB1
PRC1
PRCP
PRDX2
PRDX3
PRDX6
PREPL
PRIM2
PRKAA1
PRKAB2
PRKACB
PRKAR2A
PRKAR2B
PRKCA
PRKCH
PRKCI
PRKCZ
PRKD3
PRKDC
PRLR
PRMT1
PRNP
PRODH
PROP1
PROS1
ProSAPiP1
PROSC
PRPF19
PRPF39
PRPF4
PRPF40A
PRPF4B
PRPF8
PRPS1
PRPS2
PRPSAP1
PRR11
PRRC1
PRRC2B
PRRC2C
PRRG1
PRRX1
PRSS23
PRSS8
PRUNE2
PSAP
PSD4
PSEN1
PSKH1
PSMA1
PSMA4
PSMB10
PSMB7
PSMB8
PSMB9
PSMC6
PSMD1
PSMD11
PSMD3
PSMD5
PSMD7
PSMD8
PSME2
PSME4
PSMF1
PSPH
PSPHP1
PTBP1
PTBP3
PTCD3
PTDSS1
PTGDS
PTGER2
PTGER3
PTGES3
PTGIR
PTGIS
PTGS1
PTGS2
PTH2R
PTK2B
PTMA
PTMS
PTN
PTOV1
PTP4A1
PTP4A2
PTPLAD1
PTPLB
PTPN1
PTPN11
PTPN12
PTPN13
PTPN22
PTPRA
PTPRD
PTPRE
PTPRF
PTPRK
PTPRM
PTPRN2
PTPRR
PTPRS
PTPRZ1
PTRF
PTTG1
PTTG1IP
PTX3
PUM1
PUM2
PURA
PUS1
PUS7
PVRL2
PVRL3
PVT1
PWP1
PXN
PYCR1
PYGB
PYROXD1
PYY
QDPR
QKI
R3HCC1
R3HDM1
RAB11A
RAB11FIP2
RAB13
RAB14
RAB1A
RAB25
RAB27A
RAB2A
RAB31
RAB3B
RAB3GAP1
RAB4A
RAB5A
RAB6B
RAB7L1
RAB8A
RAB9A
RABAC1
RABEP2
RABGAP1
RABGAP1L
RABGGTB
RABIF
RAC1
RACGAP1
RAD1
RAD21
RAD23A
RAD23B
RAD51AP1
RAD51D
RAD54L
RAE1
RAI14
RAI2
RALA
RALGAPA1
RALY
RAMP1
RAN
RANBP1
RANBP9
RANGAP1
RAP1A
RAP1B
RAP1GAP
RAP1GDS1
RAP2B
RARB
RARRES1
RARRES2
RASA1
RASA2
RASL12
RASSF2
RB1CC1
RBBP5
RBBP6
RBBP8
RBCK1
RBFOX2
RBL2
RBM10
RBM14
RBM25
RBM28
RBM3
RBM39
RBM4
RBM47
RBM4B
RBM6
RBMS1
RBMX
RBP1
RBP4
RBPJ
RBPMS
RCAN1
RCAN2
RCBTB2
RCC1
RCN1
RDH11
RDX
RECK
RECQL
RECQL4
REEP5
RELA
RELN
REPIN1
REPS2
RER1
RERE
REV3L
RFC2
RFC4
RFC5
RFPL2
RFPL3
RFTN1
RGL1
RGS14
RGS5
RGS9
RHOA
RHOB
RHOBTB1
RHOBTB3
RHOC
RHOQ
RIC8A
RIMS2
RIN2
RIPK2
RIT1
RLN1
RLN2
RMI1
RMND5A
RNASE1
RNASE4
RNASE6
RNASEH1
RNASEH2B
RNASET2
RND3
RNF10
RNF103
RNF11
RNF111
RNF114
RNF125
RNF130
RNF144A
RNF185
RNF187
RNF19A
RNF219
RNF31
RNF34
RNF41
RNF43
RNF44
RNF6
RNFT2
RNH1
RNPEP
ROCK1
ROCK2
RORB
RPA1
RPA3
RPL10
RPL10A
RPL10L
RPL11
RPL12
RPL13A
RPL14
RPL15
RPL17
RPL21
RPL22
RPL27A
RPL28
RPL29
RPL3
RPL31
RPL35
RPL36AL
RPL37A
RPL38
RPL39L
RPL4
RPL41
RPL5
RPL7
RPL9
RPLP1
RPLP2
RPN2
RPP14
RPS10
RPS11
RPS12
RPS14
RPS15
RPS15A
RPS19
RPS2
RPS21
RPS23
RPS25
RPS26
RPS3A
RPS4X
RPS6KA2
RPS6KA3
RPS6KA5
RPS6KB1
RPS6KC1
RPS9
RRAGD
RRAS
RRAS2
RRBP1
RREB1
RRM1
RRM2
RRNAD1
RRP15
RRP1B
RRP7A
RRS1
RSAD2
RSL24D1
RSRC2
RTF1
RTN1
RTN3
RTN4
RUFY2
RUFY3
RUNDC3B
RUNX1
RUNX1T1
RUSC1
RUVBL2
RWDD2A
RXRG
RYK
S100A12
S100A13
S100A2
S100A4
S100A8
S100A9
S100PBP
SAC3D1
SACS
SAFB
SAFB2
SAP18
SAP30
SAR1A
SARS
SART3
SASH1
SAT1
SATB1
SATB2
SC5DL
SCAF11
SCAF4
SCAMP5
SCAPER
SCARB2
SCCPDH
SCD
SCD5
SCNN1D
SCP2
SCRIB
SCRN1
SDC1
SDC2
SDCBP
SDCCAG3
SDF2
SDHB
SDHC
SEC13
SEC14L1
SEC14L2
SEC16A
SEC22B
SEC23A
SEC23B
SEC24A
SEC61G
SEC62
SEC63
SECISBP2L
SEL1L
SEL1L3
SELE
SELENBP1
SELL
SEMA3C
SEMA4C
SEMA5A
SEMA6A
SEPHS1
SEPP1
SEPW1
SERHL2
SERINC1
SERINC5
SERP1
SERPINA3
SERPINB1
SERPINB5
SERPINB6
SERPINE1
SERPINE2
SERPINF1
SERPING1
SERPINH1
SERPINI1
SET
SETD1B
SETD5
SETMAR
SEZ6L
SEZ6L2
SF1
SF3A2
SF3B1
SF3B2
SF3B3
SFN
SFPQ
SFRP1
SFT2D2
SFTPB
SGCD
SGMS1
SGPL1
SGSH
SGTA
SH2B2
SH2B3
SH3BGR
SH3BGRL
SH3BP4
SH3GLB1
SH3TC1
SH3YL1
SHC2
SHCBP1
SHFM1
SHMT2
SHOC2
SHQ1
SIAH1
SIAH2
SIGMAR1
SIK1
SIL1
SIX1
SKAP2
SKIL
SKP1
SKP2
SLC11A2
SLC12A2
SLC12A7
SLC13A3
SLC14A1
SLC15A2
SLC16A1
SLC16A3
SLC16A6
SLC17A7
SLC19A2
SLC1A3
SLC1A5
SLC1A7
SLC20A1
SLC20A2
SLC22A3
SLC25A1
SLC25A12
SLC25A13
SLC25A16
SLC25A20
SLC25A36
SLC25A4
SLC25A42
SLC25A44
SLC25A5
SLC25A6
SLC26A2
SLC26A3
SLC29A1
SLC2A10
SLC2A4
SLC30A1
SLC30A4
SLC30A9
SLC31A1
SLC31A2
SLC33A1
SLC35A1
SLC35A3
SLC35D1
SLC35E1
SLC35F2
SLC36A1
SLC38A10
SLC38A2
SLC38A6
SLC39A14
SLC39A6
SLC43A1
SLC44A4
SLC4A1
SLC4A4
SLC4A7
SLC52A2
SLC5A3
SLC5A6
SLC6A8
SLC7A1
SLC7A5
SLC7A6
SLC7A7
SLC7A8
SLC9A3R1
SLC9A6
SLCO2B1
SLITRK5
SLPI
SMA4
SMAD1
SMAD4
SMAD5
SMARCA1
SMARCA2
SMARCA4
SMARCC2
SMARCD3
SMC1A
SMC2
SMC3
SMC4
SMC6
SMCHD1
SMG1
SMPD1
SMPDL3A
SMPDL3B
SMS
SMTN
SMYD2
SMYD3
SNAI2
SNAP23
SNAPC3
SNAPC5
SND1-IT1
SNHG3
SNRNP40
SNRPB
SNRPC
SNRPD1
SNRPD3
SNRPE
SNRPF
SNRPN
SNTB2
SNUPN
SNX1
SNX11
SNX13
SNX17
SNX6
SOAT1
SOCS2
SOCS3
SOCS5
SOD1
SOD2
SOGA1
SOLH
SON
SORBS1
SORBS2
SORD
SORL1
SOWAHC
SOX3
SOX4
SOX9
SP100
SP110
SPAG5
SPAG7
SPAG8
SPAG9
SPARC
SPARCL1
SPAST
SPATA2
SPATS2
SPCS3
SPDEF
SPECC1L
SPEG
SPG11
SPG20
SPHK2
SPINK1
SPINK2
SPINT1
SPN
SPOCK1
SPOCK3
SPOP
SPP1
SPPL2B
SPTAN1
SPTBN1
SPTSSA
SQLE
SQRDL
SRC
SRD5A1
SRF
SRGAP2
SRGN
SRI
SRM
SRP14
SRP19
SRPK1
SRPK2
SRPR
SRRM2
SRRT
SRSF1
SRSF2
SRSF4
SRSF5
SRSF6
SRSF7
SRSF8
SRSF9
SS18
SS18L1
SSB
SSBP1
SSH1
SSPN
SSR4
SSX1
SSX3
SSX5
ST13
ST14
ST18
ST5
ST6GAL1
ST7
STAC
STAG2
STAM
STAP2
STARD13
STARD7
STAT1
STAT3
STAT6
STAU1
STC1
STC2
STEAP1
STEAP4
STIP1
STK10
STK11
STK3
STK38
STK39
STMN1
STMN2
STOM
STON1
STRA13
STRAP
STRN
STT3A
STX16
STX2
STX3
STX8
STXBP2
SUB1
SUGP2
SULF1
SULT1A1
SULT2B1
SULT4A1
SUMO1
SUMO2
SUMO4
SUN2
SUOX
SURF1
SUZ12
SV2B
SVEP1
SVIL
SYF2
SYNCRIP
SYNE1
SYNGR2
SYNJ2
SYNJ2BP
SYNM
SYNPO
SYPL1
SYT1
SYT17
TAB2
TAC1
TACC1
TACC3
TACSTD2
TADA3
TAF1
TAF12
TAF1D
TAF4
TAF5
TAF6L
TAF9B
TAGLN
TAL1
TAOK1
TAOK3
TAP1
TAPBP
TARBP1
TARDBP
TARS
TAX1BP1
TAX1BP3
TBC1D4
TBC1D8
TBC1D9
TBL1X
TBL2
TCEA2
TCEAL1
TCEAL2
TCEAL4
TCEB1
TCERG1
TCF15
TCF21
TCF25
TCF3
TCF4
TCF7
TCF7L2
TCIRG1
TCTA
TCTN2
TCTN3
TDG
TDRD3
TECPR2
TECR
TEK
TERF1
TEX264
TFAM
TFAP2A
TFAP2B
TFF3
TFIP11
TFPI
TFPT
TFRC
TGFA
TGFB1I1
TGFBI
TGFBR2
TGFBR3
TGIF1
TGIF2
TGM2
TGM4
THADA
THAP4
THBS2
THBS4
THOC1
THOC2
THOC5
THTPA
THUMPD1
THY1
THYN1
TIA1
TIAL1
TIAM1
TIE1
TIMELESS
TIMM17A
TIMM8B
TIMP3
TIPARP
TIPRL
TK1
TK2
TLE1
TM2D1
TM4SF1
TM9SF2
TM9SF3
TM9SF4
TMBIM6
TMCC1
TMED1
TMED10
TMED2
TMED3
TMED7
TMED9
TMEM106C
TMEM123
TMEM126B
TMEM147
TMEM158
TMEM159
TMEM185B
TMEM187
TMEM194A
TMEM2
TMEM222
TMEM30B
TMEM38B
TMEM41B
TMEM5
TMEM50A
TMEM59
TMEM63A
TMEM66
TMEM70
TMEM87A
TMEM97
TMPO
TMPRSS2
TMSB10
TMSB15A
TMX1
TMX4
TNC
TNFAIP6
TNFAIP8
TNFRSF14
TNFRSF1B
TNFSF10
TNK1
TNK2
TNKS
TNNC1
TNPO1
TNPO3
TNS1
TNS3
TOB2
TOM1L1
TOMM20
TOMM34
TOMM70A
TOP1
TOP2A
TOPBP1
TOX3
TP53
TP53BP1
TP53I11
TP63
TPD52
TPD52L2
TPI1
TPK1
TPM1
TPM2
TPM4
TPMT
TPP1
TPP2
TPRA1
TPT1
TPX2
TRA2A
TRAF3IP2
TRAK2
TRAM1
TRAP1
TRAPPC10
TRAPPC12
TRAPPC3
TRAPPC4
TRAPPC8
TRDMT1
TREX1
TRIB1
TRIM13
TRIM14
TRIM2
TRIM25
TRIM26
TRIM27
TRIM28
TRIM29
TRIM33
TRIM37
TRIM44
TRIM52
TRIM68
TRIM8
TRIO
TRIOBP
TRIP13
TRIP6
TRMT1
TRMT2B
TROVE2
TRPC1
TRPM4
TRPM8
TRRAP
TSC1
TSC22D1
TSC22D2
TSC22D3
TSC22D4
TSNAX
TSPAN1
TSPAN5
TSPAN6
TSPAN8
TSPYL1
TSPYL5
TSR1
TTC12
TTC13
TTC17
TTC28
TTC3
TTC35
TTC37
TTC39A
TTC9
TTK
TTLL1
TTR
TTTY15
TUBA1B
TUBA1C
TUBA3C
TUBB2A
TUBB3
TUBB4A
TUBB4B
TUBGCP2
TUBGCP3
TUFM
TUG1
TULP2
TULP3
TUSC3
TWISTNB
TXLNG2P
TXN
TXNIP
TXNL1
TXNRD1
TXNRD2
TYMP
TYMS
TYRO3
TYROBP
U2AF1
U2AF2
U2SURP
UAP1
UBA2
UBAC1
UBB
UBC
UBE2A
UBE2C
UBE2D2
UBE2D3
UBE2E1
UBE2E3
UBE2G1
UBE2G2
UBE2H
UBE2I
UBE2J1
UBE2L3
UBE2L6
UBE2M
UBE2S
UBE2V2
UBE2W
UBE3A
UBE4B
UBFD1
UBL3
UBN1
UBP1
UBQLN2
UBR4
UBR5
UBXN4
UBXN7
UBXN8
UCKL1
UCP2
UFC1
UFL1
UGCG
UGT2B15
UGT2B7
UGT8
UNC119
UNC119B
UNC13B
UNC93A
UNG
UPF1
UPF3A
UPF3B
UPK1A
UPK3A
UQCRB
UQCRC1
UQCRFS1
UQCRH
URB2
URI1
UROD
USF2
USP11
USP12
USP13
USP14
USP15
USP22
USP32P2
USP33
USP34
USP6
USP7
USP8
USP9X
USP9Y
UST
UTP14C
UTP18
VAMP2
VAMP3
VAMP5
VAMP8
VAPA
VAPB
VASH1
VCAM1
VCAN
VCL
VCP
VDAC1
VDAC2
VDR
VEGFA
VEGFB
VEGFC
VEZF1
VGLL4
VHL
VIM
VIPR1
VIPR2
VPS13A
VPS13B
VPS13D
VPS26A
VPS41
VPS4A
VPS52
VRK1
VSTM4
VTI1B
VTN
VWA1
VWA5A
VWF
WAC
WAPAL
WAS
WDR1
WDR12
WDR43
WDR44
WDR47
WDR6
WDR7
WDR73
WDR83OS
WEE1
WFDC2
WFS1
WHAMM
WHSC1
WIF1
WIPF1
WIPF2
WIPI1
WLS
WNK1
WNT4
WNT5A
WNT5B
WSB1
WSB2
WTAP
WWC1
WWOX
WWP1
WWTR1
XAF1
XBP1
XPNPEP3
XPO1
XPO6
XRCC5
XRCC6
YAP1
YBX1
YIPF1
YIPF3
YIPF6
YKT6
YME1L1
YRDC
YTHDC1
YTHDC2
YTHDF3
YWHAB
YWHAE
YWHAH
YWHAQ
YWHAZ
YY1
ZBED1
ZBED4
ZBTB16
ZBTB20
ZBTB22
ZBTB38
ZBTB43
ZBTB7A
ZC3H14
ZC3H15
ZC3H4
ZC3H7B
ZC3HAV1
ZCCHC10
ZCCHC24
ZDHHC17
ZDHHC18
ZDHHC4
ZEB1
ZER1
ZFAND1
ZFAND5
ZFC3H1
ZFHX4
ZFP36
ZFP36L2
ZFR
ZFYVE9
ZHX2
ZKSCAN1
ZMIZ1
ZMYM4
ZMYND11
ZMYND8
ZNF107
ZNF117
ZNF124
ZNF135
ZNF141
ZNF146
ZNF148
ZNF157
ZNF160
ZNF167
ZNF185
ZNF204P
ZNF205
ZNF207
ZNF217
ZNF226
ZNF238
ZNF24
ZNF250
ZNF253
ZNF254
ZNF259P1
ZNF263
ZNF264
ZNF267
ZNF280B
ZNF281
ZNF292
ZNF3
ZNF32
ZNF324
ZNF329
ZNF330
ZNF331
ZNF33B
ZNF345
ZNF354A
ZNF365
ZNF415
ZNF43
ZNF430
ZNF451
ZNF467
ZNF512B
ZNF528
ZNF552
ZNF562
ZNF587
ZNF614
ZNF638
ZNF672
ZNF721
ZNF75D
ZNF76
ZNF767
ZNF787
ZNF83
ZNF91
ZNHIT1
ZWILCH
ZWINT
ZZZ3
