# Supplementary material for: ModuleRole: A Tool for Modulization, Role Determination and Visualization in Protein-Protein Interaction Networks
Source: PLoS One. 2014 May 1;9(5):e94608. doi: 10.1371/journal.pone.0094608 (PMC4006751; doi:10.1371/journal.pone.0094608)
Supplement: Table S7 — List of 813 proteins in mouse for modulization and role determination. (TXT) [file pone.0094608.s009.txt]

ABL1
ACP1
ACTL6A
ACTL6B
ACTN2
ACTN4
ACTR8
ACVR1
ACVR1B
ADA2
ADD1
AGFG1
AGFG2
AKAP1
AKT1
ANAPC5
AP1B1
AP2B1
AP3B2
APBB1
APBB2
APC
APC2
APLP1
APLP2
APP
ARFGEF2
ARFRP1
ARHGAP15
ARHGEF1
ARHGEF11
ARHGEF6
ARHGEF7
ARID1B
ARIH1
ARIH2
ARL4D
ARL5B
ARNTL
ASAP1
ASAP2
ASH2L
ASNA1
ATF4
ATG16L1
ATM
AURKB
AVEN
AXIN1
BAG1
BANP
BCAR1
BCL2
BCL2A1
BCL2L1
BCL2L11
BCL2L2
BCL6
BCL9L
BCR
BECN1
BIN1
BMPR1A
BMPR1B
BMPR2
BTBD2
C1QBP
C9ORF78
CAMK2A
CASK
CBL
CBX1
CBX5
CCNA1
CCND1
CD14
CD19
CD244
CD28
CD38
CD3E
CD84
CDC20
CDC40
CDC42
CDC42EP4
CDCA8
CDH15
CDH2
CDK2
CDK4
CDK6
CDKL1
CDKN1A
CEBPB
CGN
CHAF1A
CHD3
CHEK1
CHN1
CHN2
CHRNA7
CHUK
CI
CIB1
CIR1
CLDN1
CLOCK
CNTN2
COPS2
CREB1
CREBBP
CRY1
CRY2
CSDA
CSNK1A1
CSNK1D
CSNK1E
CSNK2A2
CTBP1
CTBP2
CTNNB1
CTNNBIP1
CUBN
CUL1
CUL2
CUL3
CUL5
CXXC1
CYLD
DAB1
DAPK2
DAPK3
DAXX
DBN1
DCAF7
DDB1
DDX21
DDX47
DIAP1
DIAP3
DLG4
DLL1
DNAJA3
DNAJB3
DNAJC1
DNAJC7
DNAJC9
DNM1
DNMT1
DNMT3A
DUSP10
DUSP22
DUSP4
DUSP6
DUT
DYNC1I1
DYNLL1
DYNLT1
DZIP3
E2F1
E2F2
E2F3
E2F4
ECSIT
EDA2R
EEF1A1
EFNA1
EFS
EGFR
EIF2AK1
EIF2AK4
EIF4EBP1
ELP3
EN1
ENC1
EP300
EPHA1
EPN2
EPS15
EPS15L1
ERBB3
ERH
ERN2
ESR1
ETV6
F11R
FABP1
FAM101A
FANCL
FAS
FBXL12
FBXO24
FBXO3
FBXO34
FBXW5
FBXW7
FCHO1
FDFT1
FGD6
FKBP1A
FKBP1B
FKBP4
FLT1
FOS
FOXG1
FOXL1
FYN
GAB2
GADD45A
GADD45B
GAR1
GATA1
GFAP
GIT1
GIT2
GLI1
GLI3
GMEB1
GMEB2
GNA13
GNAI2
GNB2
GNB3
GNG11
GNG2
GRAP2
GRB10
GRB14
GRB2
GRB7
GRIA1
GRIK1
GRIN1
GRIN2A
GRIN2B
GRIN2C
GRIN2D
GSC
GSK3B
GSTM1
GTF2I
GTF2IRD1
GTF3C1
H1FX
H2AFX
H3F3B
HDAC1
HDAC2
HDAC3
HDAC4
HDAC5
HDAC6
HDAC7
HDGF
HDGFRP3
HERPUD1
HES1
HES6
HGS
HHEX
HIC1
HIF1A
HIPK2
HIRA
HIRIP3
HIST1H2AI
HMGA1
HNF4A
HNRNPA1
HNRNPR
HNRNPUL1
HOMER2
HOXA9
HOXC8
HRAS1
HSP82
HSPA5
HSPA8
HSPH1
HTT
ID3
ID4
IFRD1
IGBP1
IGF1R
IGKC
IGKV2-40
IGSF21
IK
IKBKB
IKBKG
IKZF1
IKZF3
IKZF4
IL1R2
IL1RAP
IL6ST
ILF3
ILKAP
INADL
ING2
ING4
INPP5B
INPP5D
IRAK1
IRAK2
IRF3
IRF7
IRF8
IRS1
IRS2
ITCH
ITGAD
ITK
ITSN1
JAK1
JAK2
JUB
JUN
JUNB
JUND
KAT2A
KAT2B
KATNB1
KCNJ10
KCNJ15
KEAP1
KHDRBS1
KIAA1377
KIF1A
KIN
KIT
KLF11
KLHL1
KLK8
KPNA1
KPNA2
KTN1
LCK
LDLR
LEF1
LGALS3
LHX9
LMO2
LMX1A
LONRF3
LRP8
LRRC41
LRRC59
LSP1
LUC7L2
LUC7L3
LY9
LYAR
LZTR1
MAD1L1
MAFK
MAGED1
MAGI1
MAP1S
MAP2K3
MAP2K6
MAP2K7
MAP3K1
MAP3K14
MAP3K5
MAP3K7
MAPK1
MAPK10
MAPK14
MAPK3
MAPK8
MAPK8IP2
MAPK8IP3
MAPK9
MAPRE2
MAPT
MAST1
MBD1
MCL1
MDM2
MECR
MED1
MED31
MEF2A
MET
MID1
MID2
MKI67
MKL1
MKL2
MKNK2
MLF1
MLX
MLXIPL
MNT
MORF4L1
MOS
MPDZ
MTA1
MTA3
MTOR
MUC1
MXD1
MYBL2
MYC
MYD88
MYO10
MYO3A
MYOCD
MYOD1
N
N4BP3
NBN
NCK1
NCL
NCOA1
NCOA2
NCOA3
NCOA6
NCOR1
NCOR2
NDN
NEDD1
NEDD4
NEK6
NEK8
NET1
NFE2L2
NFKB1
NFKB2
NGFR
NIF3L1
NKIRAS1
NKX2-5
NOTCH1
NOTCH4
NOXO1
NPM1
NR0B2
NR1H3
NR1H4
NR1I2
NR1I3
NR3C1
NR5A2
NRAS
NRBP1
NRF1
NRIP1
NSD1
NTRK1
NUAK2
NUMB
NUMBL
NUP37
OC90
OCLN
OSBPL3
PACSIN1
PAFAH1B3
PAK1IP1
PAK3
PARD3
PARD6A
PARP1
PARP2
PAX3
PAX5
PAX7
PBK
PCNA
PDZRN3
PEBP1
PER1
PER2
PER3
PFN2
PGK1
PGR
PHYHIP
PIAS1
PIAS2
PIK3R1
PIN1
PKD2
PLAA
PLCG1
PLEK
PLEKHB1
PLK4
PML
PMPCA
PNO1
POLB
POLH
POLK
POU5F1
PPARA
PPARD
PPARG
PPIA
PPID
PPP1CA
PPP1CB
PPP2CA
PPP2R2D
PPP3CC
PPP6C
PRDX5
PREB
PRKAA1
PRKAR1A
PRKCB
PRPF4
PRPF4B
PSEN1
PSMD4
PSMD7
PTBP1
PTEN
PTK2
PTK2B
PTPLAD1
PTPN11
PTPN12
PTPN6
PTPRF
PURA
PWP1
PXN
RAB13
RAB14
RAB17
RAB22A
RAB2B
RAB33B
RAB34
RAB38
RAB3B
RAB6B
RABGGTA
RAC1
RAC2
RAC3
RAD23A
RAD23B
RAF1
RALGDS
RANBP2
RANGAP1
RAP2A
RAPSN
RARA
RASD2
RASSF1
RAVER1
RB1
RB1CC1
RBBP8
RBCK1
RBM39
RBPJ
RBX1
RCN1
RELA
REPS2
REST
REV1
RGL3
RGS19
RGS3
RHEB
RHEBL1
RHO1
RHOA
RHOBTB1
RHOD
RHOG
RHOH
RHOJ
RHOQ
RHPN2
RIN1
RIPK1
RIPK2
RIT1
RLIM
RNF10
RNF130
RNF138
RNF14
RNF141
RNF144A
RNF19A
RNF2
RNF216
RNF220
ROCK1
ROD1
ROR1
ROR2
RPL10A
RPL12
RPL4
RPL5
RPL8
RPLP0
RPS27A
RPS6KA3
RPS6KB1
RPTOR
RRAS2
RRH
RRP1B
RRP9
RSL1D1
RTDR1
RTKN
RXRA
RXRB
RXRG
S100A8
SAE1
SALL1
SAMD8
SAP18
SAP30
SAP30BP
SCH
SCNN1B
SCNN1G
SEC7
SENP2
SERPINA3K
SETDB1
SF3A1
SGCE
SH2D1B1
SH3KBP1
SHANK1
SHC1
SHROOM1
SIAH2
SIN3A
SIN3B
SIP1
SKAP2
SLAMF1
SLC2A1
SLC2A4
SLC6A3
SMAD1
SMAD2
SMAD3
SMAD4
SMAD5
SMAD6
SMAD7
SMAD9
SMAP1
SMARCA2
SMARCA4
SMARCB1
SMARCC1
SMARCD1
SMARCE1
SMURF1
SMURF2
SNTG1
SNW1
SOCS1
SOS1
SP1
SP100
SQSTM1
SRF
SRGAP1
SRP14
STAT1
STAT2
STAT3
STAU1
STK35
STMN1
STRAP
STUB1
STX4A
STX6
STX7
STX8
SU(FU)
SUFU
SULT1E1
SUMO1
SUPT5H
SUV39H1
SYVN1
TAL1
TAX1BP3
TBL2
TCEB1
TCEB2
TCF12
TCF3
TCF4
TCF7L2
TCRA
TDG
TEAD1
TEAD2
TEAD3
TEAD4
TEK
TGFB1I1
TGFBR1
THOC4
THRA
THRB
TIFA
TIMELESS
TJP1
TLE1
TLE3
TLR4
TM4SF1
TMSB4X
TNF
TNFRSF11A
TNFRSF14
TNFRSF19
TNFRSF1A
TOPORS
TOR1A
TP53
TP53BP1
TRAF1
TRAF2
TRAF3
TRAF3IP2
TRAF5
TRAF6
TRIM28
TRIM35
TRIM8
TRP53
TRPC1
TRRAP
TSSK3
TSSK5
TTC1
TUBA1A
TUBB5
TWF1
TWIST1
UBA1
UBA2
UBB
UBC
UBD
UBE2D1
UBE2D2
UBE2D3
UBE2E3
UBE2G1
UBE2I
UBE2L3
UBE2N
UBE2R2
UBOX5
UBTF
UHMK1
UNC119
USP21
USP39
USP45
USP8
VAMP3
VAMP7
VAMP8
VCL
VCP
VDR
VLDLR
WBP1
WBP2
WDR12
WDR13
WDR61
WEE1
WSB1
WWP2
XPO1
XRCC5
XRCC6
YAP1
YWHAB
YWHAE
YWHAG
YWHAQ
YWHAZ
YY2
ZAP70
ZBTB16
ZBTB7A
ZBTB8B
ZEB1
ZFP128
ZFP219
ZFP238
ZFP259
ZFP36
